# Supplementary material for: Exploring uncatalogued genetic variation in antimicrobial resistance gene families in Escherichia coli: an observational analysis
Source: Lancet Microbe. Author manuscript; Available in PMC 2025 Mar 10. (PMC7617469; doi:10.1016/S2666-5247(24)00152-6)
Supplement: Supplementary dataset [file EMS203364-supplement-Supplementary_dataset.tsv]

Isolate	Study	Accession	Coamox_phenotype	Ceftriaxone_phenotype	Ciprofloxacin_phenotype	Gentamicin_phenotype	Trimethoprim_phenotype	Piptaz_phenotype	Ampicillin_phenotype	number_contigs_0_bp	number_contigs_1000_bp	number_contigs_5000_bp	number_contigs_10000_bp	number_contigs_25000_bp	number_contigs_50000_bp	total_length_0_bp	total_length_1000_bp	total_length_5000_bp	total_length_10000_bp	total_length_25000_bp	total_length_50000_bp	number_contigs	largest_contig	total_length	n50	n75	l50	l75	number_ns_per_100_kbp	unexpected_length	blaEC_BETA-LACTAM	dfrA17_TRIMETHOPRIM	blaEC-5_BETA-LACTAM	aadA5_AMINOGLYCOSIDE	aph(6)-Id_AMINOGLYCOSIDE	aph(3'')-Ib_AMINOGLYCOSIDE	blaCTX-M-27_BETA-LACTAM	parC_S80I_QUINOLONE	gyrA_D87N_QUINOLONE	gyrA_S83L_QUINOLONE	blaTEM-1_BETA-LACTAM	aac(6')-Ib3_AMINOGLYCOSIDE	blaCTX-M-14_BETA-LACTAM	aac(3)-IId_AMINOGLYCOSIDE	dfrA1_TRIMETHOPRIM	gyrA_D87Y_QUINOLONE	parC_S57T_QUINOLONE	parE_I529L_QUINOLONE	parC_E84V_QUINOLONE
000774a6-5784-466e-8cb7-caa111dcafc5	Oxford	PRJNA604975	1	0	0	1	1	0	1	161	81	60	55	43	32	5202201	5175799	5129042	5094418	4881250	4473686	99	377751	5187930	153956	82919	13	24	3.86	0	1	0	0	0	0	0	0	0	0	0	1	0	0	1	0	0	0	1	0
00077730-0fe4-454a-b554-b23c9f51a808	Oxford	PRJNA604975	0	0	0	0	0	0	0	127	75	52	41	36	25	5032739	5014809	4956899	4873868	4795439	4431967	90	502566	5025083	196331	122643	9	17	3.98	0	0	0	1	0	0	0	0	0	0	1	0	0	0	0	0	0	0	0	0
00104c81-2985-4943-9502-9143a1eee412	Oxford	PRJNA604975	0	0	0	0	0	0	0	126	70	40	36	25	20	5252305	5226691	5143062	5115751	4938808	4760455	96	660070	5243913	269232	175233	6	11	0	0	0	0	1	0	1	1	0	0	0	0	1	0	0	0	0	0	0	0	0
0013e2ce-394b-4fc5-a356-abadd635fa00	Oxford	PRJNA604975	0	0	0	0	0	0	0	87	60	42	38	32	22	4850194	4837155	4797238	4773419	4680605	4323301	72	843882	4845444	190418	119247	7	15	2.06	0	1	0	0	0	0	0	0	0	0	0	0	0	0	0	0	0	0	0	0
004b50ed-f91a-4330-84aa-1f4e7d624b61	Oxford	PRJNA604975	0	0	0	0	0	0	0	164	75	38	30	27	20	5038456	4996591	4922759	4859266	4810391	4561138	121	483519	5025856	258992	136674	7	13	3.98	0	1	0	0	0	0	0	0	0	0	0	0	0	0	0	0	0	0	0	0
004cbc2c-c27e-4fc6-9270-51aa17125e01	Oxford	PRJNA604975	0	0	0	0	1	0	1	119	60	45	43	40	30	4841334	4824002	4793656	4777941	4743433	4416433	70	510138	4830926	162010	95797	9	19	2.07	0	1	0	0	0	0	0	0	0	0	0	0	0	0	0	1	0	0	0	0
0055f81e-2eac-46d9-a3b8-069d8eafe872	Oxford	PRJNA604975	1	0	0	0	1	0	1	201	105	62	49	37	26	5262432	5218481	5107760	5014317	4816166	4432532	142	577198	5243672	185311	102344	9	18	0	0	1	0	0	0	1	1	0	0	0	0	1	0	0	0	0	0	0	0	0
00734a71-979c-4518-bec7-9cb9e2ad164a	Oxford	PRJNA604975	1	0	0	0	1	0	1	228	102	57	47	36	22	5260170	5204608	5100757	5029684	4869518	4357120	150	625414	5238180	226564	105023	8	17	1.91	0	0	0	1	0	1	1	0	0	0	0	1	0	0	0	1	0	0	0	0
007d12b9-f903-446a-9d66-184fb751cae9	Oxford	PRJNA604975	1	0	0	0	1	0	1	167	91	60	54	36	25	4969176	4939655	4867720	4827267	4549320	4159364	115	639653	4955412	172784	81219	9	19	0	0	1	0	0	0	1	1	0	0	0	0	1	0	0	0	0	0	0	1	0
00a1ae96-7fff-4cd2-b5ba-ddfb87b4943f	Oxford	PRJNA604975	1	0	0	0	1	0	1	132	60	40	34	28	22	5079090	5046776	5001374	4958492	4868676	4674137	90	412588	5068597	263186	167484	8	14	0	0	1	0	0	0	0	0	0	0	0	0	0	0	0	0	0	0	0	0	0
00a5972b-ab4a-4e42-9e8c-334c11a9a35e	Oxford	PRJNA604975	0	0	0	0	1	0	1	174	95	63	52	38	29	5071872	5037408	4953136	4870098	4640719	4344519	122	481124	5057020	153536	84617	10	21	0	0	1	0	0	0	1	1	0	0	0	0	1	0	0	0	0	0	0	0	0
00a6bb9a-799b-43d6-823a-4651c0452a2f	Oxford	PRJNA604975	1	0	0	0	1	0	0	123	62	43	32	26	21	5041257	5018582	4972243	4897031	4795846	4642027	82	481941	5031867	325196	124692	7	13	0	0	0	0	1	0	0	0	0	0	0	0	0	0	0	0	0	0	0	0	0
00b1a774-c7ac-40c5-a978-b1127de18529	Oxford	PRJNA604975	0	0	0	0	0	0	0	191	104	64	53	35	26	5294829	5254339	5152003	5074394	4777808	4470525	141	549956	5280139	196297	85625	9	19	0	0	0	0	1	0	0	0	0	0	0	0	0	0	0	0	0	0	0	0	0
00c42c76-25b6-47ce-afb5-45d18a118d9d	Oxford	PRJNA604975	0	0	0	0	0	0	0	65	40	29	28	24	19	5143288	5132863	5108891	5103867	5050887	4873359	51	886228	5140154	347421	163959	5	10	1.95	0	1	0	0	0	0	0	0	0	0	0	0	0	0	0	0	0	0	0	0
00c68bd7-0b00-4124-9081-3e700f8cdcf4	Oxford	PRJNA604975	0	0	0	0	0	0	0	138	84	58	41	29	23	5130137	5103942	5041512	4926957	4733370	4531421	108	709247	5120152	222174	133104	8	15	3.91	0	1	0	0	0	0	0	0	0	0	0	0	0	0	0	0	0	0	0	0
00decd65-8e22-4c8b-94ae-6d5791fa6310	Oxford	PRJNA604975	0	0	0	0	1	0	1	190	112	77	66	43	31	5076557	5047429	4958347	4877895	4491446	4062099	134	318830	5063029	119362	60387	13	27	1.98	0	1	0	0	0	1	1	0	0	0	0	1	0	0	0	0	0	0	0	0
00e99f5e-902c-4842-b464-4cdaa4f98fbb	Oxford	PRJNA604975	1	1	1	1	1	0	1	187	97	57	49	36	27	5248619	5209629	5107994	5048490	4859670	4537624	133	683400	5234006	196321	100004	9	19	3.82	0	0	1	1	1	1	1	0	1	1	1	1	0	0	1	0	0	0	0	0
00f9ff36-dcc6-453b-be28-04a53e482160	Oxford	PRJNA604975	0	0	0	0	1	0	1	219	130	93	80	54	32	4847397	4814642	4726414	4625812	4233979	3458590	155	335418	4830671	89234	46772	17	36	2.07	0	1	0	0	0	1	1	0	0	0	0	1	0	0	0	0	0	0	0	0
00fbeece-3ed6-4f06-9022-99230eec44eb	Oxford	PRJNA604975	1	0	1	0	1	0	1	164	100	72	58	35	26	5044440	5016336	4956591	4855285	4506373	4182517	130	426095	5035975	161241	77217	10	20	1.99	0	1	0	0	0	0	0	0	1	1	1	1	0	0	0	1	0	0	0	0
01188b97-1bf2-4496-b1cc-c555c46d983e	Oxford	PRJNA604975	0	0	0	0	1	0	1	171	100	66	58	47	30	4983399	4955708	4874876	4821738	4638150	4039529	126	414663	4972380	132451	75983	12	25	0	0	1	0	0	0	1	1	0	0	0	0	1	0	0	0	0	0	0	0	0
01267a91-ecc4-4c8a-a7d0-5d3845858d92	Oxford	PRJNA604975	0	0	0	0	0	0	0	160	83	47	39	27	22	5184644	5146190	5057478	4998813	4793923	4627686	120	621566	5172621	305346	120486	7	14	0	0	0	0	1	0	0	0	0	0	0	0	0	0	0	0	0	0	0	0	0
013cc60d-cf3b-4c62-885b-736339cac567	Oxford	PRJNA604975	1	0	0	1	NA	0	1	93	52	35	33	24	17	5021946	5005078	4962653	4949226	4825671	4575797	70	654980	5016419	329950	191055	6	11	0	0	1	0	0	0	0	0	0	0	0	1	1	0	0	1	0	0	0	1	0
014b68b8-c04b-41a7-92ea-5e323ef8cdf0	Oxford	PRJNA604975	1	0	0	0	0	0	1	198	109	60	47	33	22	5351150	5309647	5202968	5106351	4883947	4509616	154	621637	5340104	203975	113196	8	16	0	0	1	0	0	0	1	1	0	0	0	0	1	0	0	0	0	0	0	0	0
0152fff8-5a8e-4031-8634-81b08a4b5c85	Oxford	PRJNA604975	0	0	0	0	NA	0	1	123	61	40	35	26	19	5112581	5089911	5035883	4997702	4846767	4612843	79	656929	5102329	324342	203318	6	11	1.96	0	1	0	0	0	0	0	0	0	0	0	0	0	0	0	0	0	0	0	0
017afe18-d9bd-43d3-bbff-23dd548792d7	Oxford	PRJNA604975	0	0	0	0	0	0	0	88	41	26	25	24	20	4880002	4865357	4835862	4827368	4804725	4662120	51	679858	4872407	348771	162861	5	10	0	0	1	0	0	0	0	0	0	0	0	0	0	0	0	0	0	0	0	0	0
017d25a4-a6ad-4826-9f65-e7a74b1c95cf	Oxford	PRJNA604975	0	0	0	0	0	0	0	76	37	23	23	20	16	5078681	5067665	5037569	5037569	4984822	4850066	44	886120	5072403	580906	144467	4	7	0	0	1	0	0	0	0	0	0	0	0	0	0	0	0	0	0	0	0	0	0
01822ce6-6d77-435b-944a-3b45418c034d	Oxford	PRJNA604975	1	0	1	0	1	0	1	189	73	52	45	30	22	5156108	5124618	5080463	5033823	4798626	4501834	88	623295	5135097	211544	124825	8	16	0	0	1	0	0	0	0	0	0	1	1	1	0	0	0	0	0	0	0	1	1
018c6588-369f-4255-94ff-8bd39097e8d5	Oxford	PRJNA604975	1	1	1	1	0	0	1	200	95	57	51	38	28	5244506	5202999	5117311	5071762	4865043	4499818	126	483181	5223718	156047	86708	9	20	0	0	1	0	0	0	0	0	0	1	0	1	0	0	0	0	0	0	0	0	0
01901f28-93c3-44ab-a176-539ae8cefcaa	Oxford	PRJNA604975	1	0	0	0	1	0	1	218	109	62	52	38	25	5241703	5193760	5077789	5008881	4812725	4357679	151	365216	5222461	203044	107365	10	19	0	0	0	0	1	0	1	1	0	0	0	0	1	0	0	0	1	0	0	0	0
0197f047-b777-4d40-81dd-e8f03f3aad47	Oxford	PRJNA604975	0	0	0	0	0	0	0	111	65	42	33	29	23	5156627	5134213	5079258	5013713	4944710	4719569	89	538141	5149081	330215	129467	6	14	3.88	0	1	0	0	0	1	1	0	0	0	1	0	0	0	0	0	0	0	0	0
01b94355-c95d-40e9-8853-27d8a5971e15	Oxford	PRJNA604975	0	0	0	0	0	0	0	175	96	50	42	30	25	5428861	5394248	5285873	5227850	5042808	4878184	125	571106	5413719	242477	128090	8	16	0	0	1	0	0	0	0	0	0	0	0	0	0	0	0	0	0	0	0	0	0
01d34baf-18a8-4195-9931-68b6c4053b22	Oxford	PRJNA604975	0	0	0	0	0	0	0	178	118	86	76	55	32	4724927	4701775	4627226	4558431	4190733	3329784	139	255811	4715927	78913	42984	18	37	0	0	1	0	0	0	0	0	0	0	0	0	0	0	0	0	0	0	0	0	0
01d87d2d-4c54-4201-a82a-b9510936c3e9	Oxford	PRJNA604975	0	0	0	0	0	0	1	76	49	39	33	24	16	5014576	5002833	4981979	4934934	4777925	4478569	59	759511	5010251	438051	179482	5	10	0	0	1	0	0	0	0	0	0	0	0	0	0	0	0	0	0	0	0	0	0
01dfd4d8-42df-4370-8d24-eaf99e12df22	Oxford	PRJNA604975	1	0	1	0	1	1	1	247	65	46	43	32	22	5344456	5308897	5267168	5251121	5069609	4695854	78	711683	5318161	194505	148164	9	16	1.88	0	1	0	0	0	1	1	0	1	1	1	0	0	0	0	0	0	0	1	1
01e2e374-6a95-44ed-9ff4-186e343197a1	Oxford	PRJNA604975	1	0	0	0	0	0	1	117	73	51	45	41	26	4804192	4785366	4739633	4703881	4635167	4081450	88	703902	4796091	173313	84949	9	19	2.09	0	1	0	0	0	0	0	0	0	0	0	0	0	0	0	0	0	0	0	0
01ebf48a-dfae-4f34-8601-414bdd9d64d4	Oxford	PRJNA604975	1	0	0	0	0	0	1	340	193	123	101	70	39	5192517	5133670	4969207	4808965	4358942	3219550	242	163986	5166974	62173	37486	28	55	0	0	1	0	0	0	1	1	0	0	0	0	1	0	0	0	0	0	0	0	0
0233ca07-2f55-4d5c-9187-8af851e62dcb	Oxford	PRJNA604975	0	1	1	0	0	0	1	135	84	60	53	32	25	5122871	5105258	5051381	4996743	4625786	4389627	97	621029	5114164	182715	94288	8	18	1.96	0	1	0	0	0	0	0	1	1	1	1	0	0	0	0	0	0	0	1	1
0240c711-0a61-4183-b31d-5309ad54e969	Oxford	PRJNA604975	1	1	0	0	1	1	1	298	134	64	47	34	26	5358240	5288795	5114637	4997499	4782266	4506556	202	446368	5333387	177702	104147	10	20	0	0	1	0	0	0	1	1	0	0	0	0	1	0	0	0	0	0	0	1	0
024d720b-7bf8-4524-bdd6-e9033cb3e91e	Oxford	PRJNA604975	0	0	0	0	1	0	1	170	101	63	60	52	35	5362773	5331616	5240163	5220330	5086470	4425294	132	486708	5353708	123418	63418	12	28	3.74	0	1	1	0	1	1	1	0	0	0	0	1	0	0	0	0	0	0	0	0
0262b07d-945e-41e5-81ed-6efc8ffca6b9	Oxford	PRJNA604975	0	0	0	0	0	0	0	111	59	41	33	27	19	5081640	5058787	5010076	4954180	4855700	4578073	81	744623	5074124	362427	132579	5	11	1.97	0	0	0	1	0	0	0	0	0	0	0	0	0	0	0	0	0	0	0	0
02745057-7b57-442c-88d1-c4eab6209542	Oxford	PRJNA604975	1	0	0	0	0	0	1	148	77	55	50	39	25	4968176	4943357	4887800	4856090	4681528	4143831	93	431654	4954418	169530	90074	9	19	0	0	1	0	0	0	0	0	0	0	0	0	1	0	0	0	0	0	0	0	0
028c89e4-3429-4fc0-86c1-f706b6788e48	Oxford	PRJNA604975	0	0	0	0	0	0	0	97	50	38	37	31	23	5112659	5092942	5067640	5059959	4949949	4700575	67	664060	5105108	203975	147884	8	15	0	0	1	0	0	0	0	0	0	0	0	0	0	0	0	0	0	0	0	0	0
02bd8907-b922-442a-ba82-dfe722f0ede5	Oxford	PRJNA604975	0	0	0	0	0	0	0	104	79	51	40	33	26	5157793	5147597	5090772	5003138	4874059	4634102	90	501052	5154294	185796	115377	8	17	0	0	1	0	0	0	0	0	0	0	0	0	0	0	0	0	0	0	0	0	0
02c5f878-2e1c-4c6b-9083-da0c252f82f0	Oxford	PRJNA604975	NA	NA	NA	NA	NA	NA	NA	64	38	27	26	24	20	5075748	5066187	5041971	5036947	5006191	4874224	46	682475	5071503	356800	177838	6	10	1.97	0	1	0	0	0	0	0	0	0	0	0	0	0	0	0	0	0	0	0	0
02cb1371-8085-46c0-af8d-075dacbdd5a9	Oxford	PRJNA604975	1	0	1	0	1	1	1	254	130	80	67	44	30	5145683	5095474	4980293	4883296	4501674	4012001	171	388075	5123916	121656	63459	14	28	1.95	0	1	0	0	0	0	0	0	1	1	1	1	0	0	0	0	0	0	0	0
02f7df04-03d7-4300-8748-6edb30cf2f5c	Oxford	PRJNA604975	0	0	0	0	0	0	0	172	84	54	39	32	22	5016914	4985115	4914930	4805779	4706893	4344661	107	573183	5001322	202355	107554	7	14	2	0	1	0	0	0	0	0	0	0	0	0	0	0	0	0	0	0	0	0	0
033ecbc4-0ff4-4196-9a7f-b5c8d7f55a57	Oxford	PRJNA604975	0	0	0	0	0	0	1	150	69	46	37	31	26	5181344	5144781	5092964	5031650	4941030	4768668	99	668790	5166233	205377	113465	7	15	0	0	0	0	1	0	0	0	0	0	0	0	1	0	0	0	0	0	0	0	0
03485d1b-abb5-46e2-925a-7ce11061405d	Oxford	PRJNA604975	1	1	1	1	0	0	1	154	90	60	43	33	25	5214382	5185688	5116847	4994155	4841527	4570309	116	621139	5203342	191030	111750	9	18	3.84	0	1	0	0	0	0	0	0	1	1	1	0	0	0	0	0	0	0	1	1
034e77f6-e525-42a6-a3fe-c86854b0622f	Oxford	PRJNA604975	0	0	0	0	1	0	1	201	111	72	54	41	30	5242332	5199092	5106988	4976562	4781399	4406166	149	396515	5225729	150333	86636	11	22	1.91	0	1	0	0	0	1	1	0	0	0	1	1	0	0	0	0	0	0	0	0
034e9bd8-d506-41a9-915e-0dc27757ede4	Oxford	PRJNA604975	0	0	0	0	1	0	1	168	109	76	68	46	32	5340861	5312727	5233446	5177195	4803745	4291462	137	452122	5331933	140563	61442	12	27	3.75	0	1	1	0	1	1	1	0	0	0	0	1	0	0	0	0	0	0	0	0
0365290b-9fcc-4ade-9762-4fe563199bb7	Oxford	PRJNA604975	1	0	1	1	1	1	1	123	75	51	44	33	20	5206684	5188300	5135957	5086077	4894519	4435101	91	720955	5198553	320308	94159	6	13	1.92	0	1	1	0	1	1	1	0	1	1	1	1	0	0	1	0	0	0	0	0
03684e44-0db7-4f51-a5f1-11801e845e37	Oxford	PRJNA604975	1	0	0	0	0	0	1	172	83	48	37	31	22	5275607	5240126	5172140	5098302	5007670	4663677	111	678148	5258047	264010	113910	7	14	0	0	1	0	0	0	1	1	0	0	0	0	1	0	0	0	0	0	0	0	0
0376f914-d57d-42ee-bfe5-e92a95f03873	Oxford	PRJNA604975	0	0	0	0	0	0	0	123	62	42	36	29	19	5053095	5026397	4985098	4944691	4825867	4475878	83	600649	5041257	317451	131580	6	13	0	0	0	0	1	0	0	0	0	0	0	0	0	0	0	0	0	0	0	0	0
03970aee-42a6-4a6b-9a30-ca460636e2e1	Oxford	PRJNA604975	1	1	0	0	1	0	1	261	116	64	52	43	31	5436312	5378303	5263289	5185299	5032560	4589766	163	416010	5409930	147788	79533	10	22	1.85	0	1	0	0	0	1	1	0	0	0	1	1	0	0	0	1	0	0	0	0
03b2c44b-bb25-4461-bf43-66577b7f3db5	Oxford	PRJNA604975	1	1	1	0	0	0	1	109	60	43	39	29	22	5132776	5116720	5077148	5049366	4908309	4666851	71	826655	5124424	226048	129488	7	14	3.9	0	1	0	0	0	0	0	0	1	1	1	0	0	0	0	0	0	0	1	1
03ce4471-c2a1-4b74-9e9c-a86d8f846c4b	Oxford	PRJNA604975	1	0	0	0	1	0	1	154	78	53	43	35	30	5238771	5212878	5153441	5086001	4956529	4796173	96	571590	5224617	175083	97099	9	19	1.91	0	1	0	0	0	0	0	0	0	0	0	0	0	0	0	1	0	0	0	0
03d08030-7d95-4f19-bef6-d83144109ab1	Oxford	PRJNA604975	0	0	0	0	0	0	1	143	76	46	38	30	22	5227325	5195455	5124729	5070000	4927989	4647731	111	793541	5218897	277351	111571	6	14	3.83	0	1	0	0	0	0	0	0	0	0	0	1	0	0	0	0	0	0	1	0
03ee2b1b-5658-4dad-a933-9bc457654c18	Oxford	PRJNA604975	0	0	0	0	0	0	0	107	63	44	38	32	25	5087737	5070240	5035105	4992573	4892110	4658628	78	357044	5080361	243355	124037	9	16	1.97	0	1	0	0	0	0	0	0	0	0	0	0	0	0	0	0	0	0	1	0
03f43fba-f88f-4349-94dd-eeb10bf8e50e	Oxford	PRJNA604975	0	0	0	0	0	0	1	110	59	39	32	26	20	5022174	5003380	4958888	4910379	4818693	4594217	74	703456	5014002	307448	122512	5	12	1.99	0	0	0	1	0	0	0	0	0	0	0	0	0	0	0	0	0	0	0	0
04007f45-f3e8-40b4-88a4-07803967c8ac	Oxford	PRJNA604975	1	0	0	0	0	0	1	158	78	44	35	26	21	5050223	5014400	4938830	4872528	4737169	4563709	109	621717	5036355	214116	124302	6	14	0	0	0	0	1	0	0	0	0	0	0	1	1	0	0	0	0	0	0	0	0
0404accc-0e81-4ace-907f-bd965e5e7cf1	Oxford	PRJNA604975	1	0	0	0	0	0	1	123	59	44	39	29	24	5291156	5265707	5233167	5201049	5034575	4854112	80	774370	5279273	282188	129467	7	15	5.68	0	1	0	0	0	1	1	0	0	0	0	1	0	0	0	0	0	0	0	0
040574aa-6068-475c-8d6d-3f1687eb77c7	Oxford	PRJNA604975	1	0	0	0	1	0	1	166	93	65	55	38	25	5221695	5190624	5130240	5057849	4795475	4343194	122	391884	5209449	203045	96101	9	20	0	0	0	0	1	0	0	0	0	0	0	0	1	0	0	0	1	0	0	0	0
0423bff2-e91c-4e91-82b1-2943e681de2f	Oxford	PRJNA604975	1	0	0	0	0	0	0	127	71	55	44	32	22	5161091	5136705	5097067	5022127	4833245	4498757	92	747639	5151348	249520	109026	7	14	3.88	0	1	0	0	0	0	0	0	0	0	0	0	0	0	0	0	0	0	0	0
0425a1a6-2ae5-4754-a394-34b71fd33b57	Oxford	PRJNA604975	0	0	0	0	1	0	1	134	70	50	39	31	25	4981075	4957618	4900307	4817901	4678728	4473173	87	428985	4970778	193211	118238	9	17	0	0	0	0	1	0	0	0	0	0	0	0	0	0	0	0	0	0	0	0	0
04261a74-bb61-4851-9f19-5fd937fe84c0	Oxford	PRJNA604975	1	0	0	0	0	0	1	476	321	143	99	61	38	5793128	5724802	5328452	5009057	4432989	3645880	381	249615	5767257	72893	28697	25	58	1.73	0	1	0	0	0	1	1	0	0	0	0	0	0	0	0	1	0	0	0	0
0427d9d9-0483-47be-884d-7ec408034770	Oxford	PRJNA604975	0	0	0	0	0	0	0	215	104	69	60	44	32	5252247	5207676	5134717	5072436	4819252	4385854	139	381227	5231013	147895	68373	12	24	0	0	1	0	0	0	1	1	0	0	0	1	1	0	0	0	0	0	0	0	0
043f73be-81d4-462b-b6fa-decd9d675e45	Oxford	PRJNA604975	0	0	0	0	0	0	0	335	218	131	103	61	31	5190237	5131544	4925804	4736988	4021834	2865848	272	188392	5171857	60792	31340	26	57	0	0	1	0	0	0	0	0	0	0	0	0	0	0	0	0	0	0	0	0	0
045cf886-9e90-49e2-9575-f1ad18c1e1fd	Oxford	PRJNA604975	0	0	0	0	0	0	1	72	35	28	28	24	20	5058601	5047404	5032416	5032416	4978478	4843722	42	688868	5051895	352409	163953	6	11	3.96	0	1	0	0	0	1	1	0	0	0	0	1	0	0	0	0	0	0	0	0
0483d4c0-a16e-44e8-974c-f5e17c11d45a	Oxford	PRJNA604975	0	0	0	0	0	0	0	104	60	47	40	30	25	4852687	4835010	4808232	4759069	4591762	4404179	74	437618	4844573	192745	131876	9	16	0	0	1	0	0	0	0	0	0	0	0	1	0	0	0	0	0	0	0	0	0
049eb92c-325c-4429-bfef-00e562c3661c	Oxford	PRJNA604975	0	0	0	0	NA	0	0	85	51	40	40	36	28	4839203	4827094	4802740	4802740	4721173	4406108	59	693266	4832611	196072	95059	8	18	0	0	1	0	0	0	0	0	0	0	0	0	0	0	0	0	0	0	0	0	0
04a23b73-077a-4500-8542-539ecb50bad3	Oxford	PRJNA604975	0	0	0	0	1	0	0	174	85	60	51	33	26	5040068	4999228	4940921	4874989	4583650	4306233	124	354896	5026394	203044	103530	10	20	0	0	0	0	1	0	1	1	0	0	0	0	0	0	0	0	0	0	0	0	0
04a99cb5-84a7-4f98-9da5-054ada5c9b3c	Oxford	PRJNA604975	0	0	0	0	0	0	1	117	62	37	34	29	20	5366808	5345275	5284230	5262776	5182346	4866335	79	688591	5357267	356970	138927	6	11	0	0	1	0	0	0	1	1	0	0	0	0	1	0	0	0	0	0	0	0	0
04b6c506-98f4-4dec-89a8-c78aa7b6d9fd	Oxford	PRJNA604975	0	0	0	0	0	0	0	75	46	33	29	25	22	5062192	5049922	5024606	4993964	4941340	4837045	60	442028	5059154	277793	180901	8	13	0	0	1	0	0	0	0	0	0	0	0	0	0	0	0	0	0	0	0	1	0
04d114c1-afea-468c-925c-5f19c88439e3	Oxford	PRJNA604975	1	0	0	0	NA	1	NA	162	81	54	45	32	22	5189297	5150143	5089958	5030868	4823896	4487681	120	577538	5176973	202686	107365	7	16	0	0	0	0	1	0	0	0	0	0	0	0	0	0	0	0	0	0	0	0	0
0513f9ac-3a30-418f-afb2-47c75c76a6dc	Oxford	PRJNA604975	0	0	0	0	1	0	0	185	117	91	78	56	36	5201433	5173390	5120304	5033512	4678140	3964173	142	228988	5191468	96677	50536	18	35	1.93	0	1	0	0	1	0	0	0	0	0	0	0	0	0	0	1	0	0	0	0
051a523a-0619-4668-ab82-3037adb23ad0	Oxford	PRJNA604975	1	1	1	1	1	0	1	172	82	49	42	31	27	5294519	5260567	5176849	5124740	4973364	4836522	110	650733	5279341	191030	115117	9	17	0	0	1	1	0	1	1	1	0	1	1	1	0	0	0	0	0	0	0	1	1
051b3597-7cae-4853-b2ee-e3e1b12eb588	Oxford	PRJNA604975	0	0	0	0	0	0	0	191	96	48	39	31	22	5072117	5036950	4927580	4864968	4743697	4434468	123	541198	5054985	226941	107587	8	15	0	0	0	0	1	0	0	0	0	0	0	0	0	0	0	0	0	0	0	0	0
0585084c-cca9-4ac6-8e73-c290e6a94493	Oxford	PRJNA604975	0	0	0	0	0	0	0	228	104	58	45	33	24	5395043	5336814	5232743	5141108	4970525	4688205	165	666553	5377011	203044	113073	8	17	1.86	0	0	0	1	0	0	0	0	0	0	0	0	0	0	0	0	0	0	0	0
058fae39-e236-4071-b3b0-5a9c908f38cd	Oxford	PRJNA604975	0	0	0	0	0	0	0	77	49	36	34	27	18	5102946	5094883	5067321	5053498	4941222	4628957	54	939005	5097975	482101	133311	4	10	0	0	1	0	0	0	0	0	0	0	0	0	0	0	0	0	0	0	0	0	0
059c56ff-a9e7-4ce7-8cf9-502eebf41c7c	Oxford	PRJNA604975	0	0	0	0	0	0	0	95	57	31	25	22	17	5003147	4985361	4935105	4898403	4845978	4683672	76	710552	4997442	412951	167241	5	10	6	0	1	0	0	0	0	0	0	0	0	0	0	0	0	0	0	0	0	0	0
05afd765-8069-453e-a218-aa73b10ae80e	Oxford	PRJNA604975	1	1	1	0	0	0	1	113	74	53	48	37	26	5076619	5063055	5019213	4986253	4774055	4424587	84	540388	5069768	191030	113922	9	18	0	0	1	0	0	0	0	0	0	1	1	1	0	0	0	0	0	0	0	1	1
05b38397-9080-496b-86de-69d0a57fc9ab	Oxford	PRJNA604975	0	0	1	0	1	0	1	206	117	85	68	47	30	5303630	5266696	5191481	5076137	4755026	4189845	149	396695	5288702	134800	59897	13	26	0	0	1	0	0	0	1	1	0	1	1	1	1	0	0	0	0	0	0	0	0
05c6d3c5-a2e3-4d57-916a-896707c0e7a3	Oxford	PRJNA604975	1	0	0	0	0	0	1	123	63	42	37	31	24	5101505	5072936	5025377	4992547	4908695	4685383	92	484543	5092214	306642	130932	7	14	0	0	1	0	0	0	0	0	0	0	0	0	1	0	0	0	0	0	0	0	0
05f73ffb-6463-4bfa-bd93-11cbf1dfd3f0	Oxford	PRJNA604975	0	0	0	0	0	0	0	145	65	41	33	27	19	5080084	5044868	4998665	4940557	4853295	4579558	95	668753	5066036	320340	131583	5	12	0	0	0	0	1	0	0	0	0	0	0	0	0	0	0	0	0	0	0	0	0
0624056a-9a05-499d-9907-f42533a082fe	Oxford	PRJNA604975	0	0	0	0	1	0	1	182	131	85	61	39	25	5821336	5800907	5688682	5519665	5114875	4642653	146	466015	5811870	174903	91185	10	21	0	0	1	0	0	0	0	0	0	0	0	0	0	0	0	0	0	0	0	0	0
06286bfb-e297-4bf6-bee4-75f8722feabe	Oxford	PRJNA604975	0	0	0	0	0	0	0	147	85	52	46	40	29	5235483	5207904	5137838	5095206	5010071	4676700	114	377791	5227888	191151	103622	10	19	3.83	0	1	0	0	0	0	0	0	0	0	0	0	0	0	0	0	0	0	1	0
06359b5c-a64c-423c-9e28-70f3c1de2a27	Oxford	PRJNA604975	1	0	1	0	1	0	1	126	64	44	41	30	23	5306335	5288880	5244544	5224710	5047629	4800532	75	617402	5296700	209836	159157	8	15	0	0	1	1	0	1	0	0	0	1	1	1	0	0	0	0	0	0	0	1	1
064dcc28-eebb-454d-8595-f061980ab5ad	Oxford	PRJNA604975	1	0	1	0	1	1	1	163	104	77	64	43	31	5097108	5071629	5016198	4922401	4606495	4133994	127	363670	5088021	125834	69176	13	26	0	0	1	0	0	0	0	0	0	0	0	0	1	0	0	0	0	0	0	0	0
0662dae5-2b3b-4d83-8981-bae4a82d225b	Oxford	PRJNA604975	1	0	0	0	1	0	1	238	115	62	51	33	24	5284003	5229753	5101866	5024449	4758059	4444569	163	458444	5262427	214116	107365	9	19	0	0	0	0	1	0	1	1	0	0	0	0	0	0	0	0	1	0	0	0	0
067e9a32-86d8-47cf-b5a2-54c1ff576be2	Oxford	PRJNA604975	1	0	0	0	1	0	1	125	69	39	35	23	18	5252166	5225509	5141889	5114578	4928025	4749672	97	660070	5244026	269232	194333	6	11	0	0	0	0	1	0	1	1	0	0	0	0	1	0	0	0	0	0	0	0	0
06844b98-e67c-4a60-86ab-d8f75b24ab1d	Oxford	PRJNA604975	0	0	0	0	0	0	0	93	50	36	35	28	23	5084576	5071484	5040074	5035050	4938211	4757638	59	770090	5077377	282483	129284	6	13	1.97	0	1	0	0	0	0	0	0	0	0	0	0	0	0	0	0	0	0	0	0
068c7cf1-7d11-439f-ab14-2b4b28254a34	Oxford	PRJNA604975	0	0	0	0	1	0	1	123	64	46	41	31	21	5172409	5152326	5108018	5071681	4908556	4557512	78	815675	5162465	259644	125394	6	13	0	0	1	0	0	0	1	1	0	0	0	0	1	0	0	0	1	0	0	0	0
06912921-6676-4d4d-a2da-aa947403c554	Oxford	PRJNA604975	0	0	0	0	0	0	1	185	91	57	45	30	23	5239411	5200417	5121653	5040761	4838751	4613343	124	589034	5223167	202686	113441	8	16	1.91	0	0	0	1	0	0	0	0	0	0	0	0	0	0	0	0	0	0	0	0
06a0eba9-ff16-4640-8adc-f764a4b927a0	Oxford	PRJNA604975	0	0	0	0	0	0	0	84	56	36	33	26	21	5085695	5072483	5019121	5000628	4891960	4701827	69	635546	5081075	367572	134727	5	12	0	0	1	0	0	0	0	0	0	0	0	0	0	0	0	0	0	0	0	0	0
06a6f7ac-e10b-4ce1-af6f-8635946e00c5	Oxford	PRJNA604975	1	0	0	0	0	0	1	107	65	44	42	34	24	4963316	4948088	4903248	4886326	4755078	4375535	76	402160	4955892	192818	96049	8	16	0	0	1	0	0	0	0	0	0	0	0	0	1	0	0	0	0	0	0	0	0
06dcfd16-9045-4ca3-8924-ef758e7c7ae5	Oxford	PRJNA604975	NA	NA	NA	NA	NA	NA	NA	101	59	39	36	29	25	4918941	4902702	4858144	4838320	4717608	4561293	68	563273	4909431	188811	119734	8	15	2.04	0	1	0	0	0	1	1	0	0	0	1	1	0	0	0	0	0	0	0	0
06de200b-a400-4f4e-b9a4-35bd217c2614	Oxford	PRJNA604975	0	0	0	0	0	0	0	69	38	27	26	24	20	5074744	5064199	5040554	5035530	5004774	4870018	46	682313	5069515	360294	164094	6	11	0	0	1	0	0	0	0	0	0	0	0	0	0	0	0	0	0	0	0	0	0
06e41e85-98fc-4841-9781-c1f709122ab5	Oxford	PRJNA604975	0	0	0	0	0	0	0	251	168	122	96	62	32	5271606	5232949	5117277	4950418	4386206	3215519	207	281892	5260135	64376	38023	22	49	0	0	1	0	0	0	0	0	0	0	0	0	0	0	0	0	0	0	0	0	0
06e7f3a8-87f3-4994-8e49-9afee1cf7e04	Oxford	PRJNA604975	0	0	0	0	0	0	0	166	77	54	50	42	30	4721084	4697659	4643651	4613114	4499996	4074628	89	454283	4705932	146946	72103	11	22	0	0	1	0	0	0	0	0	0	0	0	0	0	0	0	0	0	0	0	0	0
0713f105-20ad-4651-9b6b-e479382e57ac	Oxford	PRJNA604975	0	0	0	0	0	0	0	72	45	32	28	25	21	5098072	5088368	5054966	5027580	4958482	4805030	54	648325	5094365	268442	174221	5	11	1.96	0	1	0	0	0	0	0	0	0	0	0	0	0	0	0	0	0	0	1	0
07354b68-6cf6-4d12-a755-824010c02314	Oxford	PRJNA604975	0	0	0	0	0	0	0	264	171	118	93	64	33	5102065	5057337	4936299	4764902	4289358	3121205	218	281982	5090094	63441	38605	23	49	1.96	0	1	0	0	0	0	0	0	0	0	0	0	0	0	0	0	0	0	0	0
0749a87b-af6a-4dad-b720-1e3eda595488	Oxford	PRJNA604975	0	0	1	0	0	0	0	143	80	58	51	30	24	5235903	5211379	5162983	5112409	4771491	4547033	100	657061	5225625	203371	123819	9	17	1.91	0	1	0	0	0	1	1	0	1	1	1	0	0	0	0	0	0	0	1	1
074b5fe0-9fbd-4510-9e3c-a24c25a7b76a	Oxford	PRJNA604975	0	0	0	0	1	0	1	99	60	43	41	33	25	5181637	5164264	5123935	5109254	4973850	4722237	76	585296	5175998	231787	111779	9	16	0	0	1	0	0	0	0	0	0	0	0	0	1	0	0	0	1	0	0	0	0
0756600d-3aaa-4e6d-903e-ca1013923338	Oxford	PRJNA604975	0	0	0	0	NA	0	1	92	48	33	30	26	19	5154763	5139309	5107664	5087941	5019643	4785403	61	682325	5147785	417764	141684	5	10	0	0	1	0	0	0	1	1	0	0	0	0	1	0	0	0	0	0	0	0	0
07576148-4cb2-4e97-b3fe-e50d876b41a1	Oxford	PRJNA604975	0	0	0	0	0	0	0	137	71	46	37	29	20	5032209	5002306	4940629	4882440	4767093	4424814	100	626052	5021472	226127	131616	7	14	0	0	0	0	1	0	0	0	0	0	0	0	0	0	0	0	0	0	0	0	0
07758c44-c76b-4691-b921-d63bb5b82202	Oxford	PRJNA604975	1	0	0	0	0	0	1	91	54	39	34	30	22	5015634	5002833	4970668	4940923	4875264	4600092	64	484453	5009190	295436	106825	7	13	0	0	1	0	0	0	0	0	0	0	0	0	1	0	0	0	0	0	0	0	0
0788cc5a-3b21-494a-af8f-fc39a5f942d9	Oxford	PRJNA604975	0	0	0	0	0	0	0	323	166	100	78	56	36	5102550	5049671	4898608	4745844	4392617	3687159	203	262817	5075520	85504	47195	19	39	1.97	0	1	0	0	0	0	0	0	0	0	0	0	0	0	0	0	0	0	0	0
07aafd66-5d8d-48ef-8edf-843728d1fbf9	Oxford	PRJNA604975	0	0	0	0	1	0	0	92	38	29	29	22	18	5098600	5081975	5063765	5063765	4955697	4820940	50	683965	5090110	360241	203882	5	10	0	0	1	0	0	0	0	0	0	0	0	1	0	0	0	0	0	0	0	0	0
07ad17b3-89b5-4d9d-be76-ceaebf53849e	Oxford	PRJNA604975	0	0	0	0	0	0	1	143	76	47	38	29	21	5183305	5148124	5076288	5012924	4889421	4637604	114	620121	5173894	213868	125774	7	14	0	0	0	0	1	0	0	0	0	0	0	0	0	0	0	0	0	0	0	0	0
07d063aa-c4dd-4abe-88f0-77d1cb4e619e	Oxford	PRJNA604975	0	0	0	0	NA	0	0	143	51	39	38	36	27	4912383	4887561	4865018	4858736	4810874	4504089	67	373918	4898712	196774	116979	10	17	0	0	1	0	0	0	0	0	0	0	0	0	0	0	0	0	0	0	0	0	0
07ee020a-82dc-4527-8301-c3da862bd0e0	Oxford	PRJNA604975	1	0	0	0	0	0	1	181	94	57	45	34	25	5307210	5267223	5188460	5099610	4939888	4632786	134	588606	5292916	203044	107365	8	18	0	0	0	0	1	0	1	1	0	0	0	0	1	0	0	0	0	0	0	0	0
07f7ca5d-acf9-4824-acdb-b3a5077ee7ca	Oxford	PRJNA604975	1	0	0	0	1	0	1	198	104	62	51	35	27	5332881	5284711	5181310	5104822	4868413	4593521	151	519207	5317903	185863	107354	10	19	0	0	0	0	1	0	1	1	0	0	0	1	1	0	0	0	1	0	0	0	0
07fa1fe6-4b98-4567-bac3-d4bc490c2ca6	Oxford	PRJNA604975	0	0	0	0	0	0	0	52	26	21	21	20	17	4644144	4634345	4618605	4618605	4593740	4508900	35	876340	4640357	354194	217816	5	10	0	0	1	0	0	0	0	0	0	0	0	0	0	0	0	0	0	0	0	0	0
08110dce-3d4b-4c56-8fe7-df2d29133bbc	Oxford	PRJNA604975	1	0	0	0	0	0	1	139	79	54	44	30	25	5163291	5136142	5079932	5005618	4765909	4583665	99	589031	5150179	214569	113354	8	16	0	0	0	0	1	0	0	0	0	0	1	0	1	0	0	0	0	0	0	0	0
081f6f17-bbe9-4088-8b1f-6e5560cd1a13	Oxford	PRJNA604975	1	0	0	0	1	0	1	116	80	64	62	51	34	5141115	5127299	5089553	5076497	4890099	4266678	90	462230	5135089	147153	61445	12	27	1.95	0	1	1	0	1	1	1	0	0	0	0	1	0	0	0	0	0	0	0	0
0843169b-3ae7-40f5-9086-b93a18d133be	Oxford	PRJNA604975	0	0	0	0	0	0	0	122	65	42	37	31	22	5048557	5020807	4966226	4932241	4827004	4514403	89	742252	5037853	229422	132476	7	13	0	0	1	0	0	0	0	0	0	0	0	0	0	0	0	0	0	0	0	0	0
085f3158-e8a9-46a7-be3f-bbac2a357e78	Oxford	PRJNA604975	0	0	0	0	0	0	1	128	72	43	39	30	22	5209175	5188780	5132217	5103807	4958692	4666287	88	664767	5199201	336414	127419	6	13	1.92	0	0	0	1	0	0	0	0	0	0	0	1	0	0	0	0	0	0	0	0
086d7751-ee8e-47d6-b391-3de69de8ccea	Oxford	PRJNA604975	1	0	0	0	1	0	1	99	58	41	37	32	26	4876654	4861012	4814530	4788098	4694331	4494193	71	567605	4870148	207391	110399	8	15	4.11	0	1	0	0	0	1	1	0	0	0	0	1	0	0	0	0	0	0	0	0
08950ca2-5b0b-4068-8305-33c608a6cacc	Oxford	PRJNA604975	0	0	0	0	1	0	1	198	103	54	45	34	23	5309248	5262527	5149384	5093700	4905123	4511974	150	625921	5293062	214117	107353	8	18	0	0	0	0	1	0	1	1	0	0	0	0	1	0	0	0	0	0	0	0	0
089e08e4-894e-4ecf-8169-c23d29288cd3	Oxford	PRJNA604975	1	1	1	1	1	0	1	192	102	70	60	40	29	5395572	5360347	5290059	5217136	4948205	4554110	138	378872	5383828	153093	101789	12	22	0	0	1	0	0	0	0	0	0	1	1	1	0	0	0	0	0	0	0	1	1
08a8eedd-3da9-4721-ad08-84392ac25887	Oxford	PRJNA604975	0	0	0	0	0	0	0	79	37	22	17	17	15	4783804	4764447	4732735	4700709	4700709	4629242	55	732464	4777680	563559	472603	4	6	0	0	1	0	0	0	0	0	0	0	0	0	0	0	0	0	0	0	0	0	0
08a9172f-46a4-4495-a0bb-7a993a446913	Oxford	PRJNA604975	0	0	0	0	0	0	1	138	66	36	33	24	18	5275669	5247088	5169958	5148426	5001705	4784812	89	610716	5263020	355641	191054	6	11	0	0	1	0	0	0	1	1	0	0	0	0	1	0	0	0	0	0	0	0	0
08aa8736-ab5f-42d1-a980-15ad0e3c872c	Oxford	PRJNA604975	0	0	0	0	0	0	0	206	116	70	58	43	28	5364636	5325065	5212393	5118918	4912864	4396037	153	346610	5349394	161964	101014	13	23	1.87	0	1	0	0	0	0	0	0	0	0	1	0	0	0	0	0	0	0	0	0
08cc2f3d-d935-4520-9588-bcedfb3366f2	Oxford	PRJNA604975	0	0	0	0	0	0	1	196	113	69	60	50	36	5376708	5339344	5241314	5175016	4993033	4498016	149	358538	5364411	129445	66195	13	29	5.59	0	1	0	0	0	1	1	0	0	0	0	1	0	0	0	0	0	0	0	0
08ddc6b8-0f1e-4c7b-b600-36eb2281b06b	Oxford	PRJNA604975	1	0	0	0	1	0	1	149	90	60	51	38	28	5187625	5162234	5077541	5016983	4792179	4428355	113	805696	5178725	164152	82997	9	20	1.93	0	1	0	0	0	1	1	0	1	0	1	1	0	0	0	0	0	0	0	0
08e219e7-1ee9-4dec-9eb2-6141a0bb8692	Oxford	PRJNA604975	1	0	0	0	0	0	1	86	50	36	32	26	22	5173690	5158535	5119533	5092070	5013505	4874159	64	572180	5167869	336850	160184	7	13	0	0	1	0	0	0	0	0	0	0	0	0	1	0	0	0	0	0	0	0	0
08e8a069-fcb9-4d6e-b29c-16cdc5d315b6	Oxford	PRJNA604975	0	0	0	0	0	0	0	140	73	53	44	36	26	5198695	5171467	5122386	5058973	4937755	4606921	95	484543	5187526	215638	86295	8	17	0	0	1	0	0	0	0	0	0	0	0	0	0	0	0	0	0	0	0	0	0
090bfeb0-1056-438d-abfd-2b90b660f889	Oxford	PRJNA604975	0	0	0	0	0	0	0	108	48	36	34	31	23	4667637	4646651	4620862	4606893	4557268	4245081	63	634666	4657353	234838	103792	6	14	2.15	0	1	0	0	0	0	0	0	0	0	0	0	0	0	0	0	0	0	0	0
090e1bce-7233-4ce2-b357-21c7b35454ce	Oxford	PRJNA604975	1	0	0	0	0	0	0	160	87	56	48	33	20	5198546	5164125	5086150	5025331	4797903	4367424	116	604267	5184171	230993	114758	7	14	0	0	1	0	0	0	0	0	0	0	0	0	0	0	0	0	0	0	0	0	0
090fc22e-2271-4d90-b1bf-186c3829fd56	Oxford	PRJNA604975	0	0	0	0	0	0	0	408	269	123	83	56	33	5592966	5524106	5192162	4906271	4517131	3677231	329	404729	5563364	82812	38035	20	45	3.59	0	1	1	0	0	0	0	0	0	0	0	0	0	0	0	0	0	0	0	0
090fe6b5-3200-4341-a8c6-66fccb70d768	Oxford	PRJNA604975	0	0	0	0	0	0	0	120	78	51	37	31	21	5060343	5041477	4970326	4880730	4792588	4442905	93	845658	5051857	268894	115699	6	14	3.96	0	1	0	0	0	0	0	0	0	0	0	0	0	0	0	0	0	0	0	0
0913308e-ef7e-4577-a69b-36fd5b82b959	Oxford	PRJNA604975	0	0	0	0	0	0	0	94	42	30	28	24	20	5085113	5070533	5044877	5034111	4961159	4826538	50	619279	5075849	356785	163963	6	11	0	0	1	0	0	0	0	0	0	0	0	0	0	0	0	0	0	0	0	0	0
0917568a-989f-441c-b65c-586caadee1ba	Oxford	PRJNA604975	1	0	0	0	1	0	1	111	51	34	31	26	19	4740792	4720821	4683349	4664436	4590096	4321330	64	709448	4729601	258619	158608	7	12	2.11	0	1	1	0	1	0	0	0	0	0	0	0	0	0	0	0	0	0	0	0
091edd5d-5312-44b9-bdca-2a6b17b91a9b	Oxford	PRJNA604975	0	0	0	0	0	0	0	231	103	70	64	47	34	5107380	5071142	5003585	4960554	4694914	4228932	125	335081	5087477	117201	72362	14	28	0	0	0	0	1	0	0	0	0	0	0	0	0	0	0	0	0	0	0	0	0
0975de62-d2e9-43f7-9d44-24309830c6b7	Oxford	PRJNA604975	0	0	0	0	0	0	0	93	45	35	32	30	25	4842656	4825101	4799691	4780075	4752878	4593896	58	492462	4834254	244026	133756	8	14	0	0	1	0	0	0	0	0	0	0	0	0	0	0	0	0	0	0	0	0	0
0979a4c5-b64a-4e96-ad8d-78a3d6913f52	Oxford	PRJNA604975	0	0	0	0	0	0	0	58	38	31	29	27	20	4948459	4937422	4916632	4904138	4872150	4651666	51	548771	4946277	303098	170264	7	12	0	0	1	0	0	0	0	0	0	0	0	0	0	0	0	0	0	0	0	0	0
098a9904-67a6-4aac-af72-2df1fcbb171a	Oxford	PRJNA604975	0	0	0	0	0	0	1	175	86	47	36	26	19	5093976	5049129	4952279	4870423	4716837	4494946	136	577538	5082585	325208	132566	6	12	0	0	0	0	1	0	0	0	0	0	0	0	0	0	0	0	0	0	0	0	0
09bcaead-604f-4871-8e22-3475ac8c45d1	Oxford	PRJNA604975	1	1	1	0	1	0	1	186	90	56	47	32	25	5128644	5088322	5012784	4945067	4735673	4483364	129	485307	5114585	222535	109347	9	16	1.96	0	1	1	0	1	1	1	0	1	1	1	1	0	0	0	0	0	0	1	1
09c92d45-a5c6-4d3e-996b-2e1987ed1cb0	Oxford	PRJNA604975	0	NA	0	0	NA	0	0	122	56	38	33	24	17	5022358	4996947	4951258	4914121	4791468	4517149	76	616818	5010795	269261	179258	6	11	3.99	0	1	0	0	0	0	0	0	0	0	0	0	0	0	0	0	0	0	0	0
09ce3660-d309-41a5-bd7f-24f9bf45915e	Oxford	PRJNA604975	0	0	0	0	1	0	1	172	106	78	70	53	32	4765386	4740773	4670301	4613438	4346097	3560330	127	317166	4755046	94424	49950	16	33	0	0	1	0	0	0	1	1	0	0	0	0	1	0	0	0	0	0	0	0	0
09dff8c2-db9b-4089-82e9-64980b12faec	Oxford	PRJNA604975	0	0	0	0	0	0	0	187	96	59	46	33	25	5211575	5174214	5096210	5003819	4819910	4548472	128	427194	5196207	196668	104932	10	18	1.92	0	0	0	1	0	0	0	0	0	0	0	0	0	0	0	0	0	0	0	0
09e1c727-1fc1-40dc-92b2-67474c446333	Oxford	PRJNA604975	1	0	0	0	0	0	1	107	60	42	39	32	24	4645202	4624510	4582422	4560234	4462999	4188730	75	572771	4636249	289277	107726	6	14	6.47	0	1	0	0	0	0	0	0	0	0	1	0	0	0	0	0	0	0	0	0
09edc6f3-a427-42d5-9949-44f25c16c589	Oxford	PRJNA604975	1	0	0	0	0	0	1	101	61	43	40	32	24	5076693	5065155	5024157	5002591	4885570	4610261	68	702611	5069106	208302	137894	8	15	1.97	0	1	0	0	0	0	0	0	0	0	1	1	0	0	0	0	0	0	1	0
09eef1cc-c9f9-4d33-a1c3-247c4a8eebba	Oxford	PRJNA604975	0	0	0	0	0	0	0	135	70	45	37	27	21	5163791	5136452	5081756	5024711	4892743	4671149	91	625911	5150630	325329	113229	6	13	0	0	0	0	1	0	0	0	0	0	0	0	0	0	0	0	0	0	0	0	0
09fe791f-edda-43df-9de2-66af437e7852	Oxford	PRJNA604975	0	0	0	0	0	0	0	137	72	43	38	33	25	5216327	5184590	5114480	5069088	5007950	4746824	105	568803	5207611	262987	122329	7	15	0	0	1	0	0	0	0	0	0	0	0	0	0	0	0	0	0	0	0	0	0
0a0c39e3-22b0-433f-aa5c-b16610b8041a	Oxford	PRJNA604975	0	0	0	0	1	0	1	124	69	49	42	30	21	5058179	5037909	4990110	4945745	4743329	4427851	85	802301	5049336	203976	140030	7	14	1.98	0	1	0	0	0	1	1	0	0	0	1	1	0	0	0	0	0	0	0	0
0a1033cf-f49e-4e57-a096-dcff0c49311e	Oxford	PRJNA604975	0	0	0	0	0	0	0	89	44	32	29	24	19	4984929	4967745	4940912	4920195	4829504	4649285	58	636587	4977387	296139	160605	6	11	0	0	1	0	0	0	0	0	0	0	0	0	0	0	0	0	0	0	0	0	0
0a3407c0-c168-4abe-8ca6-0ea0d4df3ea5	Oxford	PRJNA604975	0	0	0	1	1	0	1	224	127	76	64	50	31	5309258	5268721	5151729	5067763	4835465	4151150	164	316710	5292742	124303	58826	13	28	1.89	0	1	0	0	0	0	0	0	0	0	0	1	0	0	0	0	0	0	0	0
0a4014a0-21b9-4af0-864f-136d340469eb	Oxford	PRJNA604975	0	0	0	0	0	0	1	118	58	37	32	28	21	5155398	5130704	5082727	5047235	4998119	4749291	81	596585	5146294	296828	159410	6	12	0	0	1	0	0	0	0	0	0	0	0	0	0	0	0	0	0	0	0	0	0
0a4dce58-4a01-4abb-9301-3e6ba37c81f5	Oxford	PRJNA604975	1	1	1	0	1	0	1	220	121	59	49	31	26	5216774	5173184	5044880	4978684	4701470	4535445	162	386519	5200282	177092	125309	11	19	0	0	1	1	0	1	1	1	0	1	1	1	1	0	0	0	0	0	0	1	1
0a702257-6e95-4426-97c5-1146f63d737b	Oxford	PRJNA604975	0	0	1	0	1	0	1	137	74	47	36	29	20	5106900	5078512	5005789	4933650	4826510	4535693	100	806075	5096549	222375	125958	6	14	5.89	0	0	1	1	0	1	1	0	1	1	1	1	0	0	0	0	0	0	0	0
0ac35132-54a4-4e6a-9654-bb428864eb2e	Oxford	PRJNA604975	1	1	1	0	1	0	1	178	86	52	42	29	21	5261032	5233487	5148052	5073710	4864119	4602281	105	800445	5246360	320960	134895	6	12	0	0	1	0	0	0	1	1	0	1	1	1	1	0	1	0	0	0	0	0	0
0acbc307-ba63-4cb7-a514-526c3a3bbc4c	Oxford	PRJNA604975	0	0	0	0	0	0	0	218	102	59	47	32	26	5326274	5278120	5175155	5084671	4855153	4630785	144	877474	5306502	196297	93248	8	18	3.77	0	0	0	1	0	0	0	0	0	0	0	0	0	0	0	0	0	0	0	0
0aea426a-44b4-4a95-9b84-02f910e172a5	Oxford	PRJNA604975	0	0	0	0	0	0	0	149	89	59	54	42	31	5054183	5023681	4960713	4925002	4700722	4297459	121	351508	5046241	139673	77742	12	24	0	0	1	0	0	0	0	0	0	0	0	0	0	0	0	0	0	0	0	0	0
0aec6f7d-003b-4abc-b378-04d782991629	Oxford	PRJNA604975	0	0	1	0	0	0	0	145	90	59	50	38	26	5268383	5242043	5168153	5098090	4912254	4410775	114	619609	5258317	197642	81437	9	19	0	0	1	0	0	0	0	0	0	1	1	1	0	0	0	0	0	0	0	0	0
0afe7285-a7cf-4b3d-b875-bca39c519b30	Oxford	PRJNA604975	0	0	0	0	0	0	0	162	79	41	37	35	25	4812294	4777148	4703022	4668973	4641465	4305268	109	623005	4798435	185251	92556	7	16	2.08	0	1	0	0	0	0	0	0	0	0	0	0	0	0	0	0	0	0	0	0
0b2279f1-2c90-4e22-bd3e-a1751ce9c18a	Oxford	PRJNA604975	0	0	0	0	0	0	1	103	64	47	39	28	20	4997349	4982915	4944930	4884511	4712304	4426261	77	769511	4991600	232080	129824	6	13	4.01	0	1	0	0	0	0	0	0	0	0	0	1	0	0	0	0	0	0	0	0
0b23983d-2e95-43f9-8ece-ed233333d50b	Oxford	PRJNA604975	1	1	1	1	1	0	1	202	94	58	48	36	26	5255010	5217686	5133330	5063485	4878837	4547611	124	510415	5237592	191030	111754	9	18	1.91	0	1	1	0	1	1	1	0	1	1	1	1	0	0	1	0	0	0	1	1
0b4793b2-7c99-42f6-a037-2077ddf34782	Oxford	PRJNA604975	0	0	0	0	0	0	1	186	98	71	64	48	33	4818132	4794926	4736229	4683567	4403022	3829396	109	457585	4802118	102247	64381	15	30	0	0	1	0	0	0	1	1	0	0	0	0	1	0	0	0	0	0	0	0	0
0b76c650-85df-4f1a-b8d6-3d7a12cee6e3	Oxford	PRJNA604975	0	0	0	0	1	0	1	97	50	34	30	26	23	5106861	5087737	5048862	5021088	4968692	4864308	69	702710	5100895	243039	160024	7	13	0	0	1	0	0	0	1	1	0	0	0	0	1	0	0	0	0	0	0	1	0
0b91cb23-571d-418f-916b-9276829dc172	Oxford	PRJNA604975	0	0	0	0	0	0	0	136	88	57	52	38	28	5062286	5037722	4976381	4941999	4683674	4305445	114	363024	5055590	195428	82997	10	21	1.98	0	1	0	0	0	0	0	0	0	0	0	0	0	0	0	0	0	0	0	0
0bb6dcf8-ad8f-470b-babd-cbffaae37ded	Oxford	PRJNA604975	1	0	0	0	NA	0	1	142	70	51	47	37	26	5088270	5054622	5018956	4993723	4827745	4427711	106	419226	5079311	186769	91890	10	19	0	0	1	0	0	0	1	1	0	0	0	0	1	0	0	0	1	0	0	0	0
0bd449f2-b6f5-4f3f-bbb8-5784415c6899	Oxford	PRJNA604975	0	0	0	1	1	0	1	156	97	69	62	50	32	5271784	5248860	5178629	5127375	4948716	4290331	114	321679	5260485	145431	66958	14	27	1.9	0	1	0	0	0	1	1	0	0	0	0	1	0	0	1	0	0	0	0	0
0c166d5c-fee3-4887-ab09-0e6d4e31c355	Oxford	PRJNA604975	NA	NA	NA	NA	NA	NA	NA	72	38	27	25	21	18	4876968	4864695	4841387	4827942	4761118	4657510	48	688838	4871680	483399	184574	4	9	0	0	0	1	1	1	1	1	0	0	0	0	1	0	0	0	0	0	0	0	0
0c4950a1-1df1-4fda-9729-7e68f811176f	Oxford	PRJNA604975	0	0	0	0	0	0	1	179	115	81	71	49	36	4897362	4874463	4798690	4726387	4349780	3852554	134	259464	4887777	102597	56425	17	33	0	0	1	0	0	0	0	0	0	0	0	0	1	0	0	0	0	0	0	0	0
0c50d664-03b7-40b4-838e-b022f78f2885	Oxford	PRJNA604975	0	0	0	0	1	0	0	90	58	45	38	29	21	5064855	5052011	5018956	4977625	4829570	4555044	69	579128	5060020	234111	129397	8	15	1.98	0	1	0	0	0	0	0	0	0	0	0	0	0	0	0	0	0	0	0	0
0c55e8fa-6671-4834-b48b-5a3704c5a0ca	Oxford	PRJNA604975	0	0	0	0	0	0	0	81	32	27	26	23	20	4846064	4833898	4820464	4811799	4765268	4649628	37	815694	4837295	251109	220268	6	11	0	0	1	0	0	0	0	0	0	0	0	0	0	0	0	0	0	0	0	0	0
0c5ac3a3-34f9-4f99-b054-bf6b05b0454a	Oxford	PRJNA604975	1	0	0	0	0	0	1	117	64	44	41	36	28	4843274	4821702	4778448	4752170	4653640	4363781	84	338536	4836546	189221	89842	10	19	0	0	1	0	0	0	0	0	0	0	0	0	0	0	0	0	0	0	0	0	0
0c72c666-a331-451c-8b0d-418106ff49bc	Oxford	PRJNA604975	1	0	0	0	1	0	1	146	85	54	45	39	27	5280011	5248323	5175172	5108560	4990258	4576874	122	446276	5272746	204341	95193	9	19	1.9	0	1	0	0	0	0	0	0	0	0	0	0	0	0	0	0	0	0	0	0
0c778e58-1160-4370-a9c1-d5883cfcf632	Oxford	PRJNA604975	0	0	0	0	0	0	0	136	87	56	50	37	26	5060531	5034964	4966683	4922990	4682316	4267176	113	347194	5052895	204426	89010	10	20	0	0	1	0	0	0	0	0	0	0	0	0	0	0	0	0	0	0	0	0	0
0c8ec316-0cbd-4a57-b2a5-b35ae5c90d1d	Oxford	PRJNA604975	0	0	0	0	0	0	0	75	38	28	26	25	19	4815876	4808502	4785702	4767770	4744900	4522753	39	1174504	4809031	277483	151402	5	10	0	0	1	0	0	0	0	0	0	0	0	0	0	0	0	0	0	0	0	0	0
0ca20a4c-4aa6-4a3d-94c0-67749bb48a3c	Oxford	PRJNA604975	1	0	0	0	0	0	1	78	42	30	27	22	16	5005773	4992647	4960880	4938216	4862237	4638003	52	748733	5000121	429545	185454	5	9	0	0	0	0	1	0	0	0	0	0	0	0	1	0	0	0	0	0	0	0	0
0ca54088-8a5c-4fc9-aa7e-83d5a85afb01	Oxford	PRJNA604975	1	0	0	0	0	0	1	253	126	70	48	31	23	5344719	5283352	5159959	4994397	4753598	4480737	189	622379	5324927	203044	105022	8	18	0	0	0	0	1	0	0	0	0	0	0	0	1	0	0	0	0	0	0	0	0
0cc903da-8d71-474e-8e49-59e5b2ac9d90	Oxford	PRJNA604975	0	0	0	0	NA	0	0	180	99	58	44	33	27	5085087	5044679	4947240	4845794	4672562	4482741	135	608763	5070835	194362	101798	9	19	0	0	0	0	1	0	0	0	0	0	0	0	0	0	0	0	0	0	0	0	0
0cd2c03e-fc7e-4408-9b3c-ea57ee7594d4	Oxford	PRJNA604975	0	0	0	0	1	0	1	138	75	51	42	29	22	4791997	4767235	4711305	4639469	4421382	4154103	94	391521	4780675	191073	158761	9	16	2.09	0	1	0	0	0	0	0	0	0	0	0	1	0	0	0	1	0	0	1	0
0cd90d7d-7d48-4dad-8293-b297c6acf950	Oxford	PRJNA604975	0	0	0	0	1	0	0	210	97	51	40	32	23	5182748	5130163	5014479	4937576	4827621	4503885	148	581936	5165074	219848	112553	8	16	0	0	0	0	1	0	0	0	0	0	0	0	0	0	0	0	1	0	1	0	0
0cee1931-3f3a-48be-a929-d2e9620b56e3	Oxford	PRJNA604975	1	0	0	0	0	0	1	176	98	64	53	38	26	5136909	5106024	5024518	4945821	4709359	4271134	126	595517	5125751	169252	84879	9	20	0	0	0	0	1	0	0	0	0	0	0	0	1	0	0	0	0	0	0	0	0
0cfbfbe7-354a-4014-806c-bef148f3ff68	Oxford	PRJNA604975	0	0	0	0	0	0	1	151	95	55	46	37	27	5186835	5165941	5076669	5017888	4898146	4556422	109	423066	5175451	215978	92199	9	17	3.86	0	1	0	0	0	1	1	0	0	0	0	1	0	0	0	0	0	0	0	0
0d012261-0b9a-4476-bf82-71ca076be400	Oxford	PRJNA604975	0	0	0	0	1	0	1	131	71	47	39	34	25	5196802	5173038	5109097	5055418	4980836	4678274	90	612782	5186394	262900	110633	7	15	0	0	1	0	0	0	0	0	0	0	0	0	0	0	0	0	0	0	0	0	0
0d1c0a8e-b14a-459b-b057-116501def326	Oxford	PRJNA604975	1	0	1	0	1	0	1	134	81	58	48	39	28	4750255	4728411	4672142	4593533	4432715	4035336	99	320434	4740754	148144	78337	11	22	2.11	0	1	1	0	1	1	1	0	1	1	1	1	0	0	0	0	0	0	0	0
0d26d75e-8b68-4cde-81ec-c157bf5e809b	Oxford	PRJNA604975	0	0	0	0	0	0	0	119	61	41	36	26	22	5106499	5082416	5032141	4997986	4819356	4681311	81	752188	5095931	375401	113562	5	12	0	0	0	0	1	0	0	0	0	0	0	0	0	0	0	0	0	0	0	0	0
0d3f3676-6166-42d4-8156-3f0e3f1d85d7	Oxford	PRJNA604975	0	0	0	0	1	0	0	197	127	87	72	56	41	5125637	5099175	5002401	4896242	4630562	4095416	147	287882	5113064	100110	56582	19	37	1.96	0	1	0	0	0	1	1	0	0	0	0	0	0	0	0	0	0	0	0	0
0d40fe0c-3c24-42c8-90c7-ed2849f16b3b	Oxford	PRJNA604975	0	0	0	0	1	0	1	170	106	67	60	46	31	5337019	5305278	5212275	5161178	4902583	4352293	142	359361	5330656	157885	66958	11	25	1.88	0	1	1	0	1	1	1	0	0	0	0	1	0	0	0	0	0	0	0	0
0d4789a2-71a6-4db7-b0c0-bb15a9ade85d	Oxford	PRJNA604975	1	0	0	0	0	0	1	111	46	36	34	28	20	5133519	5112939	5090068	5076858	4987486	4699484	61	689727	5123063	296982	166341	5	11	1.95	0	1	0	0	0	1	1	0	0	0	1	1	0	0	0	0	0	0	0	0
0d4f1a79-ee33-4d99-a167-a45c1f319726	Oxford	PRJNA604975	0	0	0	0	0	0	0	141	71	41	34	25	19	5101093	5064027	4986740	4938482	4792578	4600757	110	561968	5091168	326118	160702	7	12	0	0	1	0	0	0	0	0	0	0	0	0	0	0	0	0	0	0	0	0	0
0d5ea41a-d1b8-4205-b92a-dd373775dfc1	Oxford	PRJNA604975	1	0	0	0	0	0	1	151	93	68	62	46	31	5112858	5087512	5037793	4998588	4738138	4265222	115	349138	5102667	126098	73032	12	25	1.96	0	1	0	0	0	0	0	0	0	0	0	0	0	0	0	0	0	0	0	0
0d6465b7-c1d1-4485-82ac-3bf2e2937535	Oxford	PRJNA604975	0	0	0	0	0	0	0	95	48	38	37	32	24	4837991	4826564	4799973	4794885	4719373	4445941	52	614171	4829397	209153	115403	7	15	0	0	1	0	0	0	0	0	0	0	0	0	0	0	0	0	0	0	0	0	0
0d69c4c6-b873-4ea2-bb82-5dae5ce4792f	Oxford	PRJNA604975	0	0	0	0	1	0	1	96	52	32	29	23	18	4957735	4941003	4888617	4867751	4784390	4628853	66	669309	4950754	365843	184899	5	10	0	0	0	0	1	0	0	0	0	0	0	0	0	0	0	0	0	0	0	0	0
0d88da70-e4de-4dd6-93f3-aba2ab0dacb0	Oxford	PRJNA604975	0	0	1	0	1	0	1	538	237	127	96	66	30	5922634	5763928	5524970	5298425	4817706	3506409	384	518026	5860230	68146	34941	21	52	0	0	1	0	0	0	0	0	0	1	1	1	1	0	0	0	1	0	0	0	0
0d95fe0c-8b34-4d43-b5fa-5245fcb3ebd3	Oxford	PRJNA604975	1	0	0	0	1	0	1	151	103	71	67	54	31	4940015	4922712	4859604	4828276	4592598	3740774	114	411686	4930173	109150	51423	15	31	0	0	1	0	0	0	1	1	0	0	0	0	1	0	0	0	0	0	0	0	0
0d9b6457-3985-4783-9a1f-eb4303e07546	Oxford	PRJNA604975	0	0	0	0	1	0	1	120	65	44	40	29	22	5079463	5060284	5005868	4981497	4794259	4540631	79	460242	5070109	237473	159809	8	14	3.94	0	1	0	0	0	1	1	0	0	0	0	1	0	0	0	0	0	0	0	0
0dabb71a-4b91-46c2-a26b-943fe17151d7	Oxford	PRJNA604975	0	0	0	0	0	0	0	172	87	58	47	33	19	5221007	5191738	5116947	5046517	4824623	4368450	109	896705	5206604	269042	113254	6	14	3.84	0	1	0	0	0	0	0	0	0	0	0	0	0	0	0	0	0	0	0	0
0dba3329-df7a-4a0d-8364-95104b640037	Oxford	PRJNA604975	0	0	0	0	0	0	0	143	67	39	34	26	19	5141714	5113859	5051937	5015446	4886576	4623254	85	658538	5125808	325207	133689	6	12	0	0	0	0	1	0	0	0	0	0	0	0	0	0	0	0	0	0	0	0	0
0dbf1f43-cce7-4d7d-a978-b8c6b0c2ffd6	Oxford	PRJNA604975	1	1	1	1	0	0	1	160	93	59	53	37	27	5268828	5241746	5163570	5128898	4887635	4574120	121	346929	5259677	173912	109335	10	20	1.9	0	1	0	0	0	0	0	0	1	1	1	0	0	0	0	0	0	0	1	1
0de16b53-07a2-465a-8fe3-1f5d95844623	Oxford	PRJNA604975	NA	NA	NA	NA	NA	NA	NA	48	34	25	23	23	18	5041726	5037302	5018307	5002200	5002200	4819491	38	913681	5039698	571373	159853	4	9	0	0	1	0	0	0	0	0	0	0	0	0	0	0	0	0	0	0	0	0	0
0de49eab-5193-4a56-92b7-e48cb0ed8dc0	Oxford	PRJNA604975	0	0	0	0	0	0	0	70	25	17	17	17	13	4750903	4740836	4720442	4720442	4720442	4586315	30	1135771	4744075	736117	445067	3	5	0	0	1	0	0	0	0	0	0	0	0	0	0	0	0	0	0	0	0	0	0
0deb797c-c6c0-4c93-a4d6-7fd43f345082	Oxford	PRJNA604975	0	0	0	0	0	0	0	98	59	42	36	32	26	5198836	5184661	5151444	5109460	5041399	4852031	69	377695	5192375	249908	124037	8	16	3.85	0	1	0	0	0	0	0	0	0	0	0	0	0	0	0	0	0	0	1	0
0defa9a8-01fd-4c0d-8239-0fbc4595b276	Oxford	PRJNA604975	0	0	0	0	1	0	0	192	98	58	44	34	26	5310827	5271971	5185457	5082237	4931670	4641985	130	577481	5294197	203042	104478	8	18	0	0	0	0	1	0	0	0	0	0	0	1	0	0	0	0	1	0	0	0	0
0df2177e-a058-4aeb-a077-bf22f14fccfd	Oxford	PRJNA604975	0	1	0	0	0	0	0	151	82	48	40	31	22	5029072	5001832	4925696	4877195	4724685	4429700	103	492310	5016512	263007	110889	7	14	0	0	1	0	0	0	0	0	0	0	0	0	0	0	0	0	0	0	0	0	0
0df2bfbf-ae2f-40fd-84c7-9c89c2393d12	Oxford	PRJNA604975	1	1	0	0	0	0	1	158	75	47	43	33	27	5094313	5061677	4987058	4956068	4802657	4563727	103	520935	5080312	198134	101698	8	17	0	0	0	0	1	0	0	0	0	0	0	0	0	0	0	0	0	1	0	0	0
0e386bf5-c88a-4f17-9177-8db3f3bb73a0	Oxford	PRJNA604975	0	0	0	0	0	0	0	120	66	38	31	24	19	5032038	5008665	4950877	4900105	4801226	4625898	86	662053	5021687	352556	129438	5	11	1.99	0	1	0	0	0	0	0	0	0	0	0	0	0	0	0	0	0	0	0	0
0e53eb46-f343-42a6-9fb8-8deacb4a7ea7	Oxford	PRJNA604975	0	0	0	0	0	0	0	109	71	42	35	25	20	5135465	5119961	5051517	5000832	4855992	4691550	85	618746	5129844	314172	196320	6	11	0	0	0	0	1	0	0	0	0	0	0	0	0	0	0	0	0	0	0	0	0
0e624267-9f5f-4a03-bb74-621a6fb66934	Oxford	PRJNA604975	0	0	0	0	NA	0	0	77	34	29	27	27	21	4797414	4787348	4775800	4764603	4764603	4560121	39	537452	4790748	298143	127800	6	12	0	0	1	0	0	0	0	0	0	0	0	0	0	0	0	0	0	0	0	0	0
0e8012ef-3aa9-438d-8d17-2628028d6c8a	Oxford	PRJNA604975	0	0	0	0	0	0	0	74	47	27	21	19	16	4917991	4907216	4862828	4821874	4797851	4682292	55	940850	4912618	441966	305886	4	7	0	0	0	0	1	0	0	0	0	0	0	0	0	0	0	0	0	0	0	0	0
0e8fba72-8449-46ce-b62f-5ac5b8061645	Oxford	PRJNA604975	0	0	1	0	1	0	0	151	75	48	38	30	22	5158486	5131102	5065005	4992418	4861829	4599475	99	709606	5146732	218365	124119	7	15	1.94	0	1	1	0	1	0	0	0	1	1	1	0	0	0	0	0	0	0	1	1
0edf73c5-02d8-432f-951d-8d944d4dc2fc	Oxford	PRJNA604975	0	0	0	0	0	0	0	175	79	49	41	31	25	5145415	5101820	5036683	4977639	4823797	4608661	119	588917	5129409	203044	107365	8	17	0	0	0	0	1	0	0	0	0	0	0	0	0	0	0	0	0	0	0	0	0
0efc7b1e-fdd3-4c54-83b3-8acfe49c67f4	Oxford	PRJNA604975	1	0	0	0	1	0	1	303	149	77	62	52	35	5611194	5542315	5375043	5270046	5099325	4486264	217	336751	5588928	130346	63309	14	30	1.79	0	1	1	0	1	1	1	0	0	0	0	1	0	0	0	0	0	0	0	0
0f041651-f6e2-48df-bd2e-e6b51ec22ed4	Oxford	PRJNA604975	0	0	0	0	0	0	0	148	80	49	41	30	21	5185801	5151503	5084699	5026846	4865396	4574409	114	577538	5174568	279904	113199	6	14	0	0	0	0	1	0	0	0	0	0	0	0	0	0	0	0	0	0	0	0	0
0f117678-c4fb-4bf5-8353-e8c3d5777d6f	Oxford	PRJNA604975	1	0	0	0	1	0	1	186	96	57	45	32	24	5122537	5082911	4983948	4897157	4700090	4413452	131	579724	5107354	203044	105022	8	17	0	0	0	0	1	0	1	1	0	0	0	1	1	0	0	0	1	0	0	0	0
0f22654a-dc2b-4282-84f7-3870967971d5	Oxford	PRJNA604975	0	0	0	0	0	0	0	88	52	35	32	27	20	5076959	5062990	5025243	5003908	4931101	4690946	64	763842	5070685	310729	158709	5	11	5.92	0	1	0	0	0	0	0	0	0	0	0	0	0	0	0	0	0	0	0	0
0f44af52-6d0a-4a5f-b62c-396d263a7013	Oxford	PRJNA604975	1	0	0	0	0	0	1	133	76	51	42	35	25	5144678	5120894	5058131	4992239	4866891	4503486	96	443917	5135251	203976	120097	10	18	0	0	1	0	0	0	1	1	0	0	0	0	1	0	0	0	0	0	0	0	0
0f4817b8-0985-4f92-abd7-e1d2419f0414	Oxford	PRJNA604975	0	0	0	0	0	0	0	106	64	50	45	39	26	4873351	4853026	4824373	4785926	4674979	4228292	83	692924	4865518	193179	82743	8	17	2.06	0	1	0	0	0	0	0	0	0	0	0	0	0	0	0	0	0	0	0	0
0f4ccb3b-06f5-42a2-b96f-931907b8bfb8	Oxford	PRJNA604975	1	0	1	1	0	0	1	196	90	58	50	36	29	5235024	5199321	5120367	5069709	4831168	4598864	118	436000	5217786	170511	94902	11	21	1.92	0	1	0	0	0	1	1	0	1	1	1	0	0	0	0	0	0	0	1	1
0f5b24e3-d30f-4af2-be5a-51d408291940	Oxford	PRJNA604975	0	0	0	0	0	0	0	136	77	45	39	28	22	5198475	5174640	5113401	5068283	4896653	4678541	98	496825	5189422	267191	138144	7	14	1.93	0	0	0	1	0	0	0	0	0	0	0	0	0	0	0	0	0	0	0	0
0f7ad75e-b243-4559-901e-ae101643398f	Oxford	PRJNA604975	0	0	0	0	0	0	0	120	65	46	39	31	24	5060329	5038861	4995256	4951299	4829560	4611079	85	845119	5052864	268892	116822	6	14	0	0	1	0	0	0	0	0	0	0	0	0	0	0	0	0	0	0	0	0	0
0f7cb97d-6ee7-46bd-add5-446a97f6b422	Oxford	PRJNA604975	1	0	0	0	1	1	1	220	92	57	54	41	30	5351721	5300227	5220848	5195939	4987324	4630696	139	443615	5332668	186264	83299	9	21	0	0	1	0	0	0	1	1	0	0	0	0	1	0	0	0	0	0	0	0	0
0fa63730-5b81-447c-90c6-438156079722	Oxford	PRJNA604975	0	0	0	0	0	0	0	130	64	50	47	42	32	5015008	4989042	4956550	4940278	4842086	4454802	80	478346	4999346	186449	76404	9	20	2	0	1	0	0	0	0	0	0	0	0	0	0	0	0	0	0	0	0	0	0
0fa72022-7976-4b12-b489-184837a1cc88	Oxford	PRJNA604975	0	0	0	0	1	0	1	217	98	79	70	50	36	5187619	5150282	5105936	5043314	4702162	4210876	124	306594	5169028	118227	60409	15	30	0	0	1	0	0	0	0	0	0	0	0	0	1	0	0	0	1	0	0	0	0
0fd74931-261a-480c-920f-6935bd8d0756	Oxford	PRJNA604975	0	0	0	0	0	0	0	148	77	48	41	34	26	5131988	5097798	5028856	4979271	4867043	4595040	115	665172	5123355	182822	107476	7	17	0	0	0	0	1	0	0	0	0	0	0	0	0	0	0	0	0	0	0	0	0
1004c54f-856d-4ae0-aa82-f3d7c96646df	Oxford	PRJNA604975	0	0	0	0	0	0	0	126	81	55	43	33	27	5147964	5129385	5076187	4995890	4820194	4590253	98	526259	5140947	170961	113890	10	18	0	0	0	0	1	0	0	0	0	0	0	0	0	0	0	0	0	0	0	0	0
102bcca4-ee70-4251-bef5-bcfaebc1e3dc	Oxford	PRJNA604975	0	0	0	0	0	0	1	213	112	60	48	35	27	5434218	5390180	5287782	5201210	4994096	4716819	155	706729	5419613	220527	100340	8	17	0	0	0	0	1	0	0	1	0	0	0	0	1	0	0	0	0	0	0	0	0
102bfdb5-6746-4e12-a938-53396d601a5d	Oxford	PRJNA604975	1	1	1	0	1	0	1	154	78	60	51	37	30	5175965	5141768	5098059	5034298	4798270	4531586	111	508433	5164271	195917	75339	9	20	0	0	1	0	0	0	1	1	0	1	1	1	0	0	1	0	0	0	0	0	0
10554175-1812-4506-a177-a0d0c0206ac0	Oxford	PRJNA604975	0	0	0	0	0	0	0	198	115	63	55	39	28	5160413	5121884	5004149	4947953	4685815	4299583	147	560004	5144869	157458	84222	10	22	3.89	0	1	0	0	0	0	0	0	0	0	0	0	0	0	0	0	0	0	0	0
105812ea-037d-42ca-a5c5-564ce00bd139	Oxford	PRJNA604975	0	0	0	0	1	0	1	292	85	49	46	37	27	5216892	5165596	5084951	5065687	4923278	4558420	118	445363	5188728	211009	91251	9	19	3.85	0	1	0	0	0	1	1	0	0	0	0	1	0	0	0	0	0	0	0	0
105967b4-24f8-4f48-8816-fb5adf18c016	Oxford	PRJNA604975	1	0	0	0	0	0	1	136	73	53	47	37	25	4985723	4962297	4917673	4871728	4718046	4305835	89	476153	4973586	201845	75427	8	17	2.01	0	1	0	0	0	0	0	0	0	0	0	1	0	0	0	0	0	0	0	0
1079122b-0101-4d7c-98dc-1a79b14756f6	Oxford	PRJNA604975	0	0	0	0	0	0	0	118	64	40	35	23	20	5051709	5026323	4968109	4933351	4740915	4635521	89	556512	5043172	312316	162185	7	12	0	0	1	0	0	0	0	0	0	0	0	0	0	0	0	0	0	0	0	0	0
1083aa05-2f07-4c22-9184-9c8cdac5e321	Oxford	PRJNA604975	1	0	1	1	1	0	1	140	89	67	60	43	29	5164436	5142120	5078978	5031405	4752176	4244525	110	394889	5156494	140779	90965	12	23	0	0	1	0	0	0	0	0	0	1	1	1	1	0	0	1	0	0	0	0	0
10882496-5c60-4192-b7ff-f1ef98e791ef	Oxford	PRJNA604975	0	0	0	0	0	0	0	131	83	47	37	27	22	5083166	5064370	4992021	4916348	4770205	4593713	98	704546	5073914	227081	110216	6	14	0	0	0	0	1	0	0	0	0	0	0	0	0	0	0	0	0	0	0	0	0
1088d896-99e3-41a9-97ea-cad622749474	Oxford	PRJNA604975	1	0	0	0	1	1	1	188	111	81	68	49	31	5382519	5350626	5278443	5182377	4871341	4202938	139	459258	5369608	115564	55023	12	28	3.72	0	1	1	0	1	1	1	0	0	0	0	1	0	0	0	0	0	0	0	0
10cee15d-06e2-4ae2-9155-2f0581ef0a3a	Oxford	PRJNA604975	1	0	0	0	1	0	1	149	78	48	36	27	20	5277194	5244274	5176173	5093872	4948897	4700163	110	741125	5265700	268738	129473	6	13	0	0	1	0	0	0	0	0	0	0	0	0	0	0	0	0	0	0	0	0	0
10e90ae7-2909-44bb-9a8e-dd2b6f7b6439	Oxford	PRJNA604975	1	0	0	0	1	0	1	222	137	83	68	48	32	5512939	5470488	5338918	5238472	4871445	4252882	184	410392	5502596	104190	52712	13	30	3.63	0	1	1	0	1	1	1	0	0	0	0	1	0	0	0	0	0	0	0	0
10ee6c93-6c0a-48a2-aa11-c05ec1ec05ac	Oxford	PRJNA604975	1	0	0	0	1	0	1	139	75	47	40	30	24	5252390	5229613	5166735	5117162	4953546	4728130	96	469925	5242959	243670	124268	8	15	1.91	0	1	1	0	1	0	0	0	0	0	0	1	0	0	0	0	0	0	1	0
11106aaf-587d-4229-b8bf-5f1eb02973eb	Oxford	PRJNA604975	0	0	0	0	0	0	0	208	111	62	50	36	26	5089153	5044528	4921841	4842022	4632697	4267218	150	362281	5071127	155553	102029	10	20	0	0	0	0	1	0	0	0	0	0	0	0	0	0	0	0	0	0	0	0	0
11540ee1-36b6-4b88-a504-96dd0bc62866	Oxford	PRJNA604975	0	0	0	0	1	0	1	176	91	59	47	32	24	5249341	5212409	5123048	5043800	4805153	4542158	125	414886	5236813	203290	116220	8	16	0	0	1	0	0	0	1	1	0	0	0	1	1	0	0	0	1	0	0	0	0
116728ac-c5bc-48d0-92aa-be006e960c63	Oxford	PRJNA604975	0	0	0	0	0	0	0	103	57	44	40	32	21	5046132	5029934	5000735	4972615	4855795	4497036	68	758584	5037897	225869	125933	7	13	0	0	1	0	0	0	0	0	0	0	0	0	0	0	0	0	0	0	0	0	0
118daa11-832b-4e44-b992-326e9e09598d	Oxford	PRJNA604975	1	1	0	0	0	1	1	175	68	43	41	36	26	5135818	5102661	5042957	5027387	4946748	4589044	93	794380	5120443	185422	108165	8	17	0	0	1	0	0	0	0	0	0	0	0	0	0	0	0	0	0	0	0	0	0
11920d60-062e-434e-9577-fad75e0ab472	Oxford	PRJNA604975	0	0	0	0	0	0	0	117	67	46	40	35	25	4848930	4825048	4783424	4745390	4649098	4263866	90	531282	4840223	209914	93216	8	16	0	0	1	0	0	0	0	0	0	0	0	0	0	0	0	0	0	0	0	0	0
119b887b-9e76-462a-a680-8dbad468280b	Oxford	PRJNA604975	0	0	0	0	0	0	0	62	27	21	21	21	16	4728080	4719662	4705460	4705460	4705460	4532177	31	1111224	4722457	500920	225714	4	7	2.12	0	1	0	0	0	0	0	0	0	0	0	0	0	0	0	0	0	0	0	0
11c0ca61-3084-4173-b383-c168687a362e	Oxford	PRJNA604975	1	0	0	0	0	0	1	102	59	43	40	35	26	5041633	5028781	4997755	4974912	4888123	4571751	65	406325	5033381	261663	105469	8	15	0	0	1	0	0	0	0	0	0	0	0	0	1	0	0	0	0	0	0	0	0
11f973e0-91ed-41ee-b700-659682615cae	Oxford	PRJNA604975	0	0	0	0	0	0	0	70	32	25	23	22	16	4664853	4654184	4637514	4624304	4613313	4402601	37	685049	4657864	497519	172931	4	9	0	0	1	0	0	0	0	0	0	0	0	0	0	0	0	0	0	0	0	0	0
1215eb4a-ce44-4d93-a303-a9ac6fe60579	Oxford	PRJNA604975	0	0	0	0	0	0	0	96	49	35	30	26	23	5243709	5225591	5195590	5158581	5106023	5001728	65	682748	5236699	306554	180811	7	13	1.91	0	1	0	0	0	0	0	0	0	0	0	0	0	0	0	0	0	0	1	0
121ead9f-fd2e-4373-91bf-4d5a6b314c82	Oxford	PRJNA604975	1	0	1	0	0	0	1	151	86	66	58	48	34	5285745	5259844	5206165	5150619	4975879	4511576	106	401821	5273583	139649	86520	14	26	0	0	1	0	0	0	0	0	0	1	1	1	0	0	0	0	0	0	0	0	0
121f3bfc-75d7-4e0a-8671-e89c3798f154	Oxford	PRJNA604975	0	0	0	0	1	0	1	172	86	50	44	30	22	5179805	5141682	5063085	5024586	4796055	4501186	127	541442	5168659	244513	106797	8	15	1.93	0	1	0	0	0	1	1	0	0	0	0	1	0	0	0	0	0	0	0	0
12215ec0-8272-4614-84ef-3f7582428119	Oxford	PRJNA604975	0	0	0	0	0	0	0	121	65	47	41	36	29	5294805	5276945	5241108	5198884	5109186	4874896	78	361594	5286468	191055	114503	10	19	0	0	1	0	0	0	0	0	0	0	0	0	0	0	0	0	0	0	0	1	0
124e4d35-5c25-4d00-b9cf-af4b304509cd	Oxford	PRJNA604975	0	0	0	0	0	0	0	85	50	34	32	30	24	4694015	4678143	4640557	4624374	4582889	4395070	65	665017	4688721	236035	125130	7	14	0	0	1	0	0	0	0	0	0	0	0	0	0	0	0	0	0	0	0	0	0
1266f7c3-0745-44db-afdc-f9b4f21a88d3	Oxford	PRJNA604975	1	0	0	0	0	0	1	169	85	55	47	38	27	5278004	5246648	5170825	5118747	4977797	4608369	108	542521	5262962	217725	94069	8	18	0	0	1	0	0	0	1	1	0	0	0	0	1	0	0	0	0	0	0	0	0
127aceb4-dd16-4c2c-aa20-56c079a420b9	Oxford	PRJNA604975	0	0	0	0	0	0	1	90	47	37	33	32	27	5014210	4996983	4977179	4947674	4929175	4764550	61	428661	5007516	226655	143504	8	15	0	0	1	0	0	0	0	0	0	0	0	0	0	0	0	0	0	0	1	0	0
12885be0-e7d8-4fb7-bab1-de366f8a2a15	Oxford	PRJNA604975	0	0	0	0	0	0	0	143	72	53	41	30	20	5186041	5154687	5105340	5020251	4836428	4498289	98	557768	5173213	271418	113023	7	13	1.93	0	1	0	0	0	0	0	0	0	0	0	1	0	0	0	0	0	0	0	0
12aad752-bc82-4b40-89c2-dfed9933a0a0	Oxford	PRJNA604975	0	0	0	0	0	0	0	90	61	40	36	26	20	5112725	5100497	5049499	5020978	4848534	4614472	72	652341	5107835	255551	162590	6	13	0	0	0	0	1	0	0	0	0	0	0	0	0	0	0	0	0	0	0	0	0
12aed461-f92b-432d-b18d-752859df359b	Oxford	PRJNA604975	0	0	0	0	0	0	0	113	64	47	44	41	31	5033317	5013772	4973883	4952886	4906387	4542100	82	542452	5026482	181118	83691	8	20	3.98	0	1	0	0	0	0	0	0	0	0	0	0	0	0	0	0	0	1	0	0
12be53ca-40b7-4914-ad58-8720a11f8564	Oxford	PRJNA604975	0	0	0	0	0	0	0	96	49	30	26	26	23	5049783	5030146	4990439	4965975	4965975	4862344	71	716773	5044532	244683	133164	7	13	0	0	1	0	0	0	0	0	0	0	0	0	0	0	0	0	0	0	0	0	0
12c1b9c1-90fe-4af1-9e00-fef38d0d1669	Oxford	PRJNA604975	1	0	0	0	0	0	1	173	86	51	42	34	24	5295076	5257365	5170063	5110471	4985001	4637833	114	527031	5276736	225924	104961	8	17	0	0	0	0	1	0	0	0	0	0	0	0	1	0	0	0	0	0	0	0	0
12cf0731-f4b8-4d9a-9bfe-40bb9a3eceea	Oxford	PRJNA604975	1	0	0	0	1	0	1	281	139	84	75	54	31	5519131	5456752	5334647	5264332	4901033	4057327	197	359809	5494957	103067	46487	14	33	0	0	1	1	0	1	0	0	0	0	0	0	1	0	0	0	0	0	0	0	0
12cf7289-b9c2-47d1-95d5-1f3291a9b3af	Oxford	PRJNA604975	0	0	0	0	1	0	0	155	89	56	41	34	27	5309160	5278069	5206595	5103019	4998488	4749560	124	425056	5300934	203077	107365	9	18	0	0	0	0	1	0	1	1	0	0	0	0	0	0	0	0	0	0	0	0	0
131e5e5f-9e96-4d4e-a0a0-fd3398f6e5c8	Oxford	PRJNA604975	1	0	0	0	0	0	1	114	63	35	30	26	20	5130516	5106180	5034807	4997004	4931247	4712129	86	590884	5121889	295667	161701	6	12	3.9	0	1	0	0	0	0	0	0	0	0	0	1	0	0	0	0	0	0	0	0
1321227c-a885-4f7e-9953-5e8a958f6cb0	Oxford	PRJNA604975	0	0	0	0	1	0	1	128	57	45	35	33	26	5229316	5199779	5175223	5098002	5059966	4800421	84	561156	5218976	260316	110772	8	16	0	0	1	0	0	0	0	0	0	0	0	0	1	0	0	0	0	0	0	0	0
133342e5-2de3-4716-9137-1cad6f68c219	Oxford	PRJNA604975	1	1	0	1	0	1	1	175	93	57	46	29	19	5160002	5122693	5046657	4965561	4713485	4373523	127	909461	5146135	246228	135911	7	14	1.94	0	1	0	0	0	0	0	0	0	0	1	1	0	0	0	0	0	0	1	0
134e3804-6600-4b91-ab59-5ccc36b172c7	Oxford	PRJNA604975	1	0	0	0	1	0	1	92	58	41	35	31	17	5077712	5063638	5031799	4986764	4903768	4379914	69	759510	5071842	438050	133784	5	10	0	0	1	0	0	0	0	0	0	0	0	0	1	0	0	0	1	0	0	0	0
135e7616-54ba-4aa7-aebb-09003f5b54a6	Oxford	PRJNA604975	0	0	0	0	1	0	0	132	67	46	40	26	18	5220158	5192306	5135237	5091925	4880492	4578880	95	582585	5210920	302592	154551	7	13	0	0	1	0	0	0	0	0	0	0	0	0	1	0	0	0	1	0	0	0	0
138cf490-f020-4288-aed9-9e2908b27c3d	Oxford	PRJNA604975	0	0	0	0	1	0	1	196	120	87	70	49	34	4961497	4932758	4855496	4736675	4390082	3894614	146	286194	4950419	107494	60005	15	31	0	0	1	0	0	0	1	1	0	0	0	0	1	0	0	0	0	0	0	0	0
138d2644-15f2-430b-9edb-57681d785b88	Oxford	PRJNA604975	0	0	1	1	1	0	1	296	151	90	73	53	35	5284139	5228061	5100571	4982985	4647790	3986925	193	266811	5256801	105986	54207	18	35	0	0	1	0	0	0	1	1	0	1	1	1	1	0	0	1	1	0	0	0	0
13988ef8-d9e1-47bb-81f6-ad5aaea12f6e	Oxford	PRJNA604975	0	0	1	0	0	0	0	217	113	68	54	35	24	5269499	5229363	5126297	5036452	4720538	4356902	144	611215	5249874	191030	76315	9	18	1.9	0	1	0	0	0	0	0	0	1	1	1	0	0	0	0	0	0	0	1	1
13a4b49b-f57c-461a-9330-21d2a597eb54	Oxford	PRJNA604975	0	0	1	1	0	0	1	202	113	79	72	51	36	4935908	4905136	4828621	4778418	4418029	3870044	135	417525	4920650	102244	52654	16	33	0	0	1	0	0	0	0	0	0	1	1	1	1	0	0	1	0	0	0	0	0
13aebca2-08ae-4b2a-9b52-a1eb00d276e3	Oxford	PRJNA604975	1	0	0	0	0	0	1	158	93	68	59	51	31	5244415	5220834	5163275	5099378	4974969	4277987	107	561415	5230676	133321	69109	12	26	1.91	0	1	0	0	0	1	1	0	0	0	0	1	0	0	0	0	0	0	0	0
13b3bd6e-7144-466e-ae4f-a37779fd5906	Oxford	PRJNA604975	0	0	0	0	1	0	1	51	30	21	19	19	13	4951461	4946926	4924764	4909008	4909008	4685432	31	951874	4947520	590380	220736	4	7	0	0	1	0	0	0	0	0	0	0	0	0	0	0	0	0	0	0	0	0	0
13b9e568-3015-4937-8e5a-7903f88d6cd3	Oxford	PRJNA604975	1	0	1	1	1	1	1	130	70	49	42	29	20	5178635	5160918	5109274	5064337	4860881	4550833	80	623288	5167832	212875	136588	7	14	0	0	1	1	0	1	1	1	0	1	1	1	1	0	0	1	0	0	0	1	1
13d253e5-6b93-4640-8c98-d7d74d63632a	Oxford	PRJNA604975	0	0	0	0	0	0	0	82	47	33	29	23	20	5117710	5106065	5072171	5041212	4965405	4864359	53	624175	5110124	378150	137936	5	10	0	0	0	0	1	0	0	0	0	0	0	0	0	0	0	0	0	0	0	0	0
13d3ec82-fdc0-4640-98ce-57d28483ea4c	Oxford	PRJNA604975	0	0	0	0	0	0	0	82	48	33	30	26	21	5126157	5114271	5080770	5060209	4994202	4826458	58	682186	5120825	296139	164092	6	11	0	0	1	0	0	0	0	0	0	0	0	0	0	0	0	0	0	0	0	0	0
13ecbd76-da32-4fc4-8d8d-ba85b71fd0a7	Oxford	PRJNA604975	0	0	0	0	0	0	1	128	83	52	42	32	27	5257099	5234967	5166952	5092421	4948474	4763875	103	473702	5247855	203042	123657	9	18	0	0	0	0	1	0	1	1	0	0	0	0	1	0	0	0	0	0	0	0	0
13fbe699-0d4a-4f06-9441-57b843cc75fd	Oxford	PRJNA604975	0	0	0	0	0	0	0	290	152	84	72	49	36	5011151	4957293	4787130	4694752	4339984	3882801	195	225076	4986316	103295	52559	17	34	0	0	1	0	0	0	0	0	0	0	0	0	0	0	0	0	0	0	0	0	0
14051895-1e3c-40aa-b07a-9a600c743253	Oxford	PRJNA604975	1	0	0	0	1	0	1	88	51	34	33	29	17	5058792	5045507	5003288	4997944	4939441	4525099	61	740218	5051711	264664	199678	5	11	0	0	1	0	0	0	0	0	0	0	0	0	0	0	0	0	0	0	0	0	0
14072609-f43f-482d-a7d4-fae5bd9510f0	Oxford	PRJNA604975	0	0	0	0	0	0	1	147	72	46	38	28	21	5219016	5188335	5133352	5079055	4944097	4711183	96	577433	5205369	325208	131580	6	13	0	0	0	0	1	0	0	0	0	0	0	0	0	0	0	0	0	0	0	0	0
143ea8bb-bf32-4c0f-8204-d95d97214c11	Oxford	PRJNA604975	1	0	0	0	1	1	1	105	59	42	41	26	20	4975409	4960782	4912418	4906163	4673748	4477058	68	653816	4966941	267657	176430	7	12	0	0	1	0	0	0	0	0	0	0	0	1	0	0	0	0	0	0	0	1	0
14534de7-4a7b-469b-8451-5bda30ac96b6	Oxford	PRJNA604975	1	0	0	0	1	0	1	195	114	71	63	48	32	5013643	4981361	4883631	4832368	4580496	4014102	146	317580	5002770	112891	72245	14	28	2	0	1	0	0	0	1	1	0	0	0	0	1	0	0	0	0	0	0	0	0
1473f11c-f093-4226-b43d-769fbe75a462	Oxford	PRJNA604975	0	0	0	0	NA	0	0	130	66	43	35	27	21	5197351	5174475	5121128	5069002	4925837	4707497	82	663513	5185277	370172	134699	6	12	0	0	1	0	0	0	0	0	0	0	0	0	0	0	0	0	1	0	0	0	0
1476921a-ea8e-43cd-860e-95162df00594	Oxford	PRJNA604975	1	1	1	0	1	0	1	129	74	56	49	41	32	4856773	4837637	4790180	4739702	4601530	4260515	90	329594	4848179	158113	83227	12	24	0	0	1	1	0	1	0	0	0	1	1	1	0	0	0	0	0	0	0	0	0
14913dae-2ac7-412c-9097-36b0dab1916c	Oxford	PRJNA604975	0	0	0	0	0	0	0	169	88	52	42	35	27	5128846	5092206	5017306	4948955	4835248	4551558	126	625722	5117817	185690	105023	8	18	0	0	1	0	0	0	0	0	0	0	0	0	0	0	0	0	0	0	0	0	0
14a321f8-c44e-4752-9d37-16353aad3cb0	Oxford	PRJNA604975	0	0	0	0	0	0	0	138	64	35	31	25	21	5184459	5152157	5083682	5056941	4972501	4839461	96	607199	5173705	299388	150363	6	12	0	0	1	0	0	0	0	0	0	0	0	0	0	0	0	0	0	0	0	0	0
14bf1a04-5376-4323-a26b-982e0a2a4a68	Oxford	PRJNA604975	0	0	0	0	0	0	1	162	72	43	36	29	22	5154197	5113643	5035491	4989708	4896616	4672834	112	543286	5139589	299779	149030	7	14	0	0	1	0	0	0	1	1	0	0	0	0	1	0	0	0	0	0	0	0	0
14ca074a-80e2-4491-84fa-74ee2c670315	Oxford	PRJNA604975	1	0	0	1	1	0	1	149	74	57	51	32	25	4971767	4946017	4905704	4862723	4559448	4315899	95	379637	4959908	191055	109347	9	18	0	0	1	1	0	1	1	1	0	0	0	1	1	0	0	1	0	0	0	1	0
14f54dbb-eed0-452b-9d3d-69c89674a941	Oxford	PRJNA604975	0	0	0	0	0	0	0	73	39	32	31	29	23	5146889	5138131	5120859	5114403	5086519	4846383	43	679507	5140671	254627	115162	6	14	0	0	1	0	0	0	0	0	0	0	0	0	0	0	0	0	0	0	0	0	0
1508004e-fd9a-4167-b5d6-fb9b819a541d	Oxford	PRJNA604975	0	0	0	0	0	0	0	187	104	59	49	37	27	5284720	5247552	5147546	5080576	4919912	4557630	131	446136	5267738	193774	91287	9	20	0	0	0	0	1	0	0	0	0	0	0	0	0	0	0	0	0	0	0	0	0
152210e4-f7b5-466c-b466-d0b69cb0d7ad	Oxford	PRJNA604975	0	0	0	0	0	0	0	139	77	53	40	32	28	5048041	5019106	4963649	4866712	4735609	4588281	100	628132	5035282	174501	107365	9	19	0	0	0	0	1	0	0	0	0	0	0	0	0	0	0	0	0	0	0	0	0
15473405-3545-4b0d-bdcf-3b331fc75407	Oxford	PRJNA604975	0	0	0	0	0	0	0	47	24	18	18	18	14	4917747	4910981	4898685	4898685	4898685	4759101	29	1199160	4914479	738480	268514	3	6	2.03	0	1	0	0	0	0	0	0	0	0	0	0	0	0	0	0	0	0	0	0
1548db2f-ef04-4cc9-9a11-c0e2463b3421	Oxford	PRJNA604975	NA	NA	NA	NA	NA	NA	NA	164	98	64	59	44	32	5206902	5181427	5095349	5058755	4813158	4415796	119	485025	5195439	149319	71196	11	23	0	0	1	0	0	0	0	0	0	0	0	0	0	0	0	0	0	0	0	0	0
155f9706-8134-48de-af45-0d0269a580ce	Oxford	PRJNA604975	0	0	0	0	0	0	0	132	62	40	33	29	22	5173078	5147576	5099860	5050695	4987784	4770407	84	769566	5162059	344917	111620	6	12	0	0	1	0	0	0	1	1	0	0	0	0	0	0	0	0	0	0	0	0	0
15ce177f-ee4e-426e-bb10-7687146d09f9	Oxford	PRJNA604975	0	0	0	0	0	0	0	116	51	36	35	31	23	4945406	4921155	4891006	4883153	4806538	4530096	68	1062496	4932732	234345	125109	5	12	2.03	0	1	0	0	0	0	0	0	0	0	0	0	0	0	0	0	0	0	0	0
15e083a4-71fa-4eff-9bb8-c421295d2b13	Oxford	PRJNA604975	0	0	0	0	0	0	0	109	59	37	34	29	20	5049388	5027891	4971511	4946783	4865544	4562648	78	486512	5040722	271043	159410	8	14	0	0	1	0	0	0	0	0	0	0	0	0	0	0	0	0	0	1	0	0	0
15f62f5b-f0f0-4ae5-b6b4-372a4f3e17b7	Oxford	PRJNA604975	0	0	0	0	0	0	0	81	51	32	25	21	18	5252074	5238387	5200156	5149880	5078565	4973434	64	773011	5247149	436336	200700	5	9	0	0	1	0	0	0	0	0	0	0	0	0	0	0	0	0	0	0	0	0	0
161110f8-bfc6-4b77-a674-6aedf8f95b89	Oxford	PRJNA604975	0	0	0	0	0	0	0	112	76	59	52	37	29	5098508	5083045	5043562	4994970	4725342	4404359	91	403213	5092685	156669	92744	11	21	0	0	1	0	0	0	0	0	0	0	0	0	0	0	0	0	0	0	0	0	0
1625ddc9-17be-449c-b500-f3a199d5afd1	Oxford	PRJNA604975	0	1	1	0	0	0	1	94	62	47	41	28	23	5014445	4999904	4964968	4921214	4703853	4537304	73	390360	5008251	229891	139218	9	15	0	0	1	0	0	0	0	0	1	1	1	1	0	0	0	0	0	0	0	1	1
1648a8a9-b194-45ac-83ff-58d69de7132a	Oxford	PRJNA604975	0	0	0	0	0	0	0	85	36	22	20	19	15	4742880	4722275	4694868	4679376	4667396	4533197	57	722436	4736318	522340	274877	4	8	2.11	0	1	0	0	0	0	0	0	0	0	0	0	0	0	0	0	0	0	0	0
1669d8c0-3133-4339-9d49-9e10e6bc5e64	Oxford	PRJNA604975	0	0	0	0	0	0	0	101	59	31	29	28	25	5028025	5009857	4950582	4934375	4919185	4799028	73	503810	5020212	259317	135171	7	14	0	0	0	0	1	0	0	0	0	0	0	0	0	0	0	0	0	0	0	0	0
16873c0d-5d78-4584-972f-95d635d15200	Oxford	PRJNA604975	1	0	0	1	0	0	1	195	119	63	53	38	27	5175256	5141226	5010624	4936861	4697915	4302733	149	579308	5160734	185130	79189	9	21	1.94	0	1	0	0	0	0	0	0	0	0	1	1	0	0	0	0	0	0	0	0
168d8c17-4c5c-4df2-8082-4e8170087c78	Oxford	PRJNA604975	0	0	0	0	0	0	0	116	59	41	34	28	23	5186427	5162395	5120781	5068197	4954242	4785785	86	631237	5179031	269033	131986	7	14	1.93	0	1	0	0	0	0	0	0	0	0	0	0	0	0	0	0	0	0	0	0
1692dc98-c664-4223-b79c-7be352ab35c2	Oxford	PRJNA604975	0	0	0	0	0	0	1	72	36	28	28	23	18	5090264	5079448	5062995	5062995	4989484	4812538	44	886227	5084804	359457	177294	5	10	0	0	1	0	0	0	1	1	0	0	0	0	0	0	0	0	0	0	0	0	0
16b8b4dd-bc5e-4fb1-9291-1c3a1a0d5787	Oxford	PRJNA604975	1	0	0	1	0	0	1	173	108	74	64	49	37	5251645	5224510	5149027	5078479	4833036	4412840	133	338464	5241441	119593	61358	14	29	1.91	0	1	0	0	0	0	0	0	0	0	1	1	0	0	0	0	0	0	0	0
16d44331-086e-4a5a-ade7-3a14d7bdcbcd	Oxford	PRJNA604975	1	0	0	0	0	0	1	215	94	55	44	32	24	5098583	5049069	4949244	4877054	4700983	4396902	140	458535	5079408	203044	105005	8	17	0	0	0	0	1	0	0	0	0	0	0	1	1	0	0	0	0	0	1	0	0
16d8b1ce-be42-4067-b825-785b289665d2	Oxford	PRJNA604975	NA	NA	NA	NA	NA	NA	NA	164	73	49	42	33	28	5246280	5213062	5167992	5115931	4987636	4790392	98	537181	5229799	191030	116803	10	19	1.91	0	1	0	0	0	0	0	0	0	0	0	1	0	0	1	0	0	0	1	0
16e39555-e39d-4b56-84bd-56848d369ca6	Oxford	PRJNA604975	1	0	0	0	1	0	1	214	114	74	65	47	33	5294830	5251595	5150669	5086943	4775376	4290715	154	540267	5279817	119093	65234	12	27	0	0	1	0	0	0	0	0	0	0	0	0	1	0	0	0	0	0	0	0	0
16e68f7d-770a-47b0-b388-937c659b9d58	Oxford	PRJNA604975	0	0	0	0	0	0	0	63	32	24	23	22	18	5076841	5065639	5047757	5042111	5025555	4906139	41	1165374	5071362	360744	198367	5	10	0	0	1	0	0	0	0	0	0	0	0	0	0	0	0	0	0	0	0	0	0
16f7253f-a448-4d8d-b06d-80eca42a13e4	Oxford	PRJNA604975	1	0	0	1	1	0	1	156	73	44	35	26	23	5199279	5162736	5107098	5042240	4927025	4822730	108	606287	5185577	219091	148700	7	14	1.93	0	1	0	0	0	0	0	0	0	0	0	0	0	0	1	0	0	0	1	0
17084f17-eede-4adc-a691-5446b4e459f5	Oxford	PRJNA604975	0	0	0	0	0	0	1	176	88	62	52	38	27	5067835	5034861	4971324	4904082	4687135	4267629	112	384530	5052068	179507	89639	10	21	1.98	0	1	0	0	0	0	0	0	0	0	0	1	0	0	0	0	0	0	0	0
170a7599-23a8-4ba6-9563-61b79fc30c4e	Oxford	PRJNA604975	1	0	1	1	0	1	1	206	111	73	65	48	33	5201272	5158968	5087028	5036044	4772895	4283031	145	455335	5182101	124094	62075	12	26	0	0	1	0	0	0	0	0	0	1	1	1	1	0	0	1	0	0	0	0	0
1711d917-a0f7-4cd6-bfb6-87862f3518f4	Oxford	PRJNA604975	0	0	0	0	0	0	0	74	45	34	31	28	21	4710309	4700261	4675316	4651384	4590334	4342569	52	640360	4704995	208491	143509	7	13	2.13	0	1	0	0	0	0	0	0	0	0	0	0	0	0	0	0	0	0	0	0
1740edc5-76b3-4909-8677-c325b964d614	Oxford	PRJNA604975	1	1	1	1	1	0	1	175	90	57	44	34	25	5256710	5224903	5136843	5041720	4890866	4605490	112	565448	5239728	190757	115627	10	18	0	0	1	1	0	1	1	1	0	1	1	1	1	0	0	1	0	0	0	1	1
17434571-46a9-42b5-b022-5ec5c06ea2fa	Oxford	PRJNA604975	1	1	1	1	0	0	1	144	71	43	41	31	26	5250646	5224901	5160482	5149710	5002756	4799588	90	346927	5238591	197581	124745	10	18	0	0	1	0	0	0	0	0	0	1	1	1	0	0	0	0	0	0	0	1	1
17597a5b-feae-4bdc-a1db-4dac0b2c603c	Oxford	PRJNA604975	1	0	0	0	NA	1	1	100	55	36	33	28	21	5117929	5101255	5063062	5035123	4952831	4699850	67	696588	5109903	345195	175637	6	11	1.96	0	1	0	0	0	0	0	0	0	0	0	1	0	0	0	0	0	0	0	0
175db4fe-65a1-403d-9829-ba79f4acde2b	Oxford	PRJNA604975	1	0	0	0	0	0	1	83	38	27	26	22	16	5017848	5000773	4977365	4971636	4892776	4656634	54	1177413	5010676	342832	189701	4	8	0	0	1	0	0	0	0	0	0	0	0	0	1	0	0	0	0	0	0	0	0
176a5ef0-a830-4cda-9002-1a8fca08d1ca	Oxford	PRJNA604975	0	0	0	0	0	0	0	101	58	35	28	22	15	5101398	5083497	5029669	4983591	4882355	4662227	73	664665	5094272	373108	284253	5	9	0	0	0	0	1	0	0	0	0	0	0	0	0	0	0	0	0	0	0	0	0
1777dedf-2452-4621-9f3f-c9a97cb2531a	Oxford	PRJNA604975	0	0	0	0	0	0	1	194	79	55	48	41	30	5192719	5148976	5097143	5051696	4939089	4509524	114	627602	5173112	159825	86129	11	22	3.87	0	1	0	0	0	0	0	0	0	0	0	1	0	0	0	0	0	0	0	0
17a333bf-81af-42f3-9220-30e63bd3d6c9	Oxford	PRJNA604975	1	0	0	1	1	0	1	267	147	79	67	49	29	5412966	5358477	5210242	5132350	4815265	4078184	195	305625	5391477	127011	52712	13	29	0	0	1	1	0	1	0	0	0	0	0	0	1	0	0	0	0	0	0	0	0
17a3c054-5a11-4a41-9f4c-cd992f5f5b0f	Oxford	PRJNA604975	0	0	0	0	0	0	0	83	48	37	31	29	22	5033673	5014833	4984026	4940105	4908117	4688466	71	561761	5030470	324492	130848	7	13	0	0	1	0	0	0	0	0	0	0	0	0	0	0	0	0	0	0	0	0	0
17b57f0b-2d18-479e-998a-a7a0b8499cbe	Oxford	PRJNA604975	0	0	0	0	1	0	1	181	90	61	45	32	22	5288093	5251856	5169435	5060450	4856492	4518334	119	481935	5273014	203290	110639	8	16	0	0	1	0	0	0	1	1	0	0	0	1	1	0	0	0	1	0	0	0	0
17c78ccb-8923-4504-b8f6-d5fd8b9fb1a4	Oxford	PRJNA604975	1	1	1	1	1	0	1	186	104	69	57	32	27	5191582	5161095	5081997	4995356	4599436	4428442	129	415224	5177532	178070	92946	10	20	3.86	0	1	1	0	1	1	1	0	1	1	1	1	0	0	1	0	0	0	1	1
17c8844f-fe8a-4ce7-8439-b58d2392916d	Oxford	PRJNA604975	0	0	0	0	0	0	0	127	70	48	38	31	22	5030438	5003740	4954508	4886836	4771822	4434615	95	626052	5020516	226127	131616	7	14	0	0	0	0	1	0	0	0	0	0	0	0	0	0	0	0	0	0	0	0	0
17f8eda0-e9fb-4662-ba09-3ab7f7b65c61	Oxford	PRJNA604975	0	0	0	0	1	0	1	343	168	110	90	59	35	5502497	5431188	5294311	5159787	4648176	3769043	229	273663	5472491	87872	41170	19	43	0	0	1	0	0	0	1	1	0	0	0	0	1	0	0	0	1	0	0	0	0
18061040-784b-45f3-8254-c5b9ad8fc7db	Oxford	PRJNA604975	1	0	0	0	0	1	1	100	53	36	33	25	19	5222137	5207398	5169726	5148391	5024301	4802135	62	763573	5213295	360037	145637	5	11	0	0	1	0	0	0	0	0	0	0	0	0	0	1	0	0	0	0	0	0	0
1813544a-51fe-4908-acc5-1d893d149f61	Oxford	PRJNA604975	1	0	0	0	0	0	1	204	101	59	48	37	25	5308425	5263070	5166457	5090700	4905506	4506627	146	622701	5293770	203044	102032	9	19	1.89	0	0	0	1	0	0	0	0	0	0	0	1	0	0	0	0	0	0	0	0
181c0928-46eb-4987-afba-49e7f7ca1f4c	Oxford	PRJNA604975	0	0	0	0	1	0	0	111	58	44	41	34	28	5133365	5116877	5088384	5067228	4933731	4708548	68	832118	5124179	185441	97171	8	16	0	0	1	0	0	0	0	0	0	0	0	0	0	0	0	0	0	0	0	1	0
182589b8-4c14-4420-95f2-c2f2e224ce30	Oxford	PRJNA604975	0	0	0	0	0	0	0	250	109	52	45	24	17	5207536	5146087	5006721	4959558	4617392	4369802	167	601270	5184362	304711	159863	7	13	1.93	0	1	0	0	0	1	1	0	0	0	1	1	0	0	0	0	0	0	1	0
1836f7b2-86c5-4526-b0c5-1ebbcbb08e61	Oxford	PRJNA604975	0	0	0	0	0	0	0	137	79	50	42	28	20	5114647	5092069	5023655	4970389	4731142	4447791	100	770314	5105881	186480	128337	7	15	1.96	0	1	0	0	0	0	0	0	0	0	0	0	0	0	0	0	0	0	0	0
185e8999-6e7d-4222-8105-b993fe204dfe	Oxford	PRJNA604975	1	0	0	0	0	0	1	208	125	75	59	44	33	5324670	5286002	5179956	5055471	4804387	4424414	157	360843	5307696	138474	79397	14	26	1.88	0	1	0	0	0	1	1	0	0	0	0	1	0	0	0	0	0	0	0	0
1862e187-18c0-4a5a-a3ed-d2a6cc59826b	Oxford	PRJNA604975	1	0	1	0	0	0	1	114	57	38	31	25	17	5115972	5095109	5043910	4991221	4882535	4603275	73	806075	5105834	323251	173105	5	11	3.92	0	0	0	1	0	1	1	0	1	1	1	0	0	0	0	0	0	0	0	0
18702cf1-0d2c-4d7f-bf89-0b455b01fbd4	Oxford	PRJNA604975	1	0	0	0	1	1	1	139	85	59	54	44	31	5020607	5002743	4938710	4898940	4756323	4274532	97	384166	5011195	135732	78991	11	23	2	0	1	0	0	0	1	1	0	0	0	0	1	0	0	0	0	0	0	0	0
18822eb8-57a3-4159-b0a2-51389a72597c	Oxford	PRJNA604975	0	0	0	0	1	0	1	92	52	33	28	25	20	5017853	5003310	4958629	4926173	4872389	4701187	62	630875	5010261	351476	145778	6	12	0	0	0	0	1	0	0	0	0	0	0	0	1	0	0	0	1	0	0	0	0
188797d1-2ee5-416c-ae97-f46207a0f842	Oxford	PRJNA604975	1	0	1	0	1	0	0	194	116	82	69	50	36	5361771	5323718	5242470	5143723	4830192	4328572	150	412377	5348790	114517	56660	14	30	0	0	1	1	0	1	0	0	0	1	1	1	0	0	0	0	0	0	0	0	0
188b0079-3303-492a-be18-5159bb49d6d2	Oxford	PRJNA604975	0	0	0	0	0	0	0	134	71	50	41	32	22	5136334	5107341	5060254	4997769	4851487	4506407	100	687129	5126406	268737	109192	6	14	1.95	0	1	0	0	0	0	0	0	0	0	0	0	0	0	0	0	0	0	0	0
18a90cfc-b5e3-45de-874b-a2788f5d1c6e	Oxford	PRJNA604975	0	0	1	1	0	0	1	172	96	70	63	50	37	5075773	5044699	4983094	4934812	4709474	4253225	122	399989	5062337	107922	58002	14	29	0	0	1	0	0	0	0	0	0	1	1	1	1	0	0	1	0	0	0	0	0
18adfcf3-15df-4a11-abb1-ec43d828d978	Oxford	PRJNA604975	1	1	1	0	0	0	1	142	78	58	48	29	22	5141974	5121510	5082731	5013534	4710029	4468159	92	771214	5130934	229657	109215	6	14	0	0	1	0	0	0	1	1	1	1	1	1	0	0	0	0	0	0	0	1	1
18bdd1b0-3d55-42b8-b866-f8f7605f2521	Oxford	PRJNA604975	0	0	0	0	0	0	0	157	99	59	42	32	22	5209139	5177201	5083904	4967217	4811873	4485626	134	794854	5200724	237098	96746	7	15	5.77	0	1	0	0	0	0	0	0	0	0	0	0	0	0	0	0	0	0	0	0
18c87cda-8039-4fea-9a77-8de83b557c25	Oxford	PRJNA604975	0	0	0	0	1	0	0	277	119	73	62	43	29	5434475	5375332	5268809	5179299	4873590	4366782	168	405286	5409307	153760	56824	11	24	1.85	0	0	0	1	0	0	0	0	0	0	0	0	0	0	0	1	0	0	0	0
18d83f04-778e-460b-ab9b-46c8d85fb817	Oxford	PRJNA604975	0	0	0	0	0	0	1	121	62	33	28	20	15	5030519	5004153	4942185	4904572	4792346	4631505	90	896627	5022612	575460	203975	4	8	1.99	0	1	0	0	0	1	1	0	0	0	0	1	0	0	0	0	0	0	0	0
18e712f8-3d39-4c80-8e28-eda3e723d804	Oxford	PRJNA604975	0	0	0	0	0	0	0	64	34	22	22	19	16	5021128	5011182	4984556	4984556	4950547	4857236	42	896755	5016089	350874	246224	4	9	1.99	0	1	0	0	0	0	0	0	0	0	0	0	0	0	0	0	0	0	0	0
18f1e164-8efa-4a53-80d3-933330317637	Oxford	PRJNA604975	1	0	0	0	1	0	1	165	93	66	58	49	34	5297130	5271234	5208701	5159367	5000362	4486321	110	488982	5283783	152973	70713	12	26	1.89	0	1	1	0	1	1	1	0	0	0	0	1	0	0	0	0	0	0	0	0
18f603c4-62d1-460e-92c9-f7c5dc2da173	Oxford	PRJNA604975	0	0	0	0	1	0	1	255	145	74	54	39	23	5285000	5228154	5068612	4928010	4674583	4095930	207	661433	5269154	210839	60472	9	21	1.9	0	1	1	0	1	0	0	0	0	0	0	1	0	0	0	0	0	0	0	0
190f8720-420c-4ec6-8465-a7fb8d78cc03	Oxford	PRJNA604975	1	1	1	0	1	1	1	147	68	44	39	28	20	5240416	5214620	5158978	5129589	4957489	4690123	84	1019433	5225960	204869	136587	6	13	0	0	1	1	0	1	0	0	0	1	1	1	0	0	0	0	0	0	0	1	1
193dc72f-4161-4f21-95bf-12f45368908f	Oxford	PRJNA604975	0	0	0	0	0	0	0	73	43	35	32	29	23	5048311	5037518	5021131	5002022	4961167	4782245	50	669940	5042325	284241	135379	7	14	0	0	1	0	0	0	0	0	0	0	0	0	0	0	0	0	0	0	0	1	0
1945e7f4-6fb8-475d-83f7-b7797c17c515	Oxford	PRJNA604975	1	0	0	0	0	0	1	87	50	36	34	28	24	5098955	5083757	5044788	5032226	4949923	4810541	65	597335	5094065	216711	149416	8	15	0	0	1	0	0	0	0	0	0	0	0	0	1	0	0	0	0	0	0	0	0
19528f6b-ac7a-43b3-81cd-70b74fad8407	Oxford	PRJNA604975	0	0	0	0	0	0	0	87	50	39	37	32	24	4749718	4734436	4711341	4698476	4619720	4342910	63	593007	4743320	196466	138778	8	15	0	0	1	0	0	0	0	0	0	0	0	0	0	0	0	0	0	0	0	0	0
1953308f-29a1-49ba-bd61-af86233db2d3	Oxford	PRJNA604975	0	0	0	0	0	0	0	150	85	50	43	38	32	4702154	4672658	4601269	4546256	4459951	4246223	110	331491	4691139	137739	88968	11	22	0	0	1	0	0	0	0	0	0	0	0	0	0	0	0	0	0	0	0	0	0
198add03-e621-45b1-8caf-481ea2dcaaa4	Oxford	PRJNA604975	1	0	0	0	0	0	1	102	65	48	44	30	20	4898698	4886642	4844280	4815321	4606164	4257152	73	563499	4891484	240694	109368	7	14	2.04	0	1	0	0	0	0	0	0	0	0	0	1	0	0	0	0	0	0	1	0
19a8e783-446f-4095-a583-93227a742b70	Oxford	PRJNA604975	0	0	0	0	0	0	0	79	43	33	30	26	20	4854643	4842710	4819569	4799768	4730146	4526454	52	752102	4848672	362242	151102	5	12	0	0	1	0	0	0	0	0	0	0	0	0	0	0	0	0	0	0	0	0	0
19ac1ef4-26a2-4f4a-a587-aab58c10b3a6	Oxford	PRJNA604975	0	0	0	0	NA	0	1	155	75	47	42	37	26	5253774	5214589	5162672	5128084	5048754	4646931	116	431045	5242471	223194	130165	9	17	0	0	1	0	0	0	0	0	0	0	0	0	1	0	0	0	0	0	0	0	0
19b59042-86cc-4971-92ba-2cb3cc14d75f	Oxford	PRJNA604975	1	0	0	0	0	0	1	203	92	56	48	38	25	5360598	5312753	5233884	5173642	4993822	4533967	136	484559	5342585	203320	115044	9	18	0	0	1	0	0	0	1	1	0	0	0	0	1	0	0	0	0	0	0	0	0
19ba4821-ea34-467f-bd64-e305ad6a3793	Oxford	PRJNA604975	0	0	0	0	0	0	0	89	38	29	26	24	21	5212568	5196351	5169658	5149792	5106067	4989410	48	635768	5202549	370289	134698	6	11	0	0	1	0	0	0	0	0	0	0	0	0	0	0	0	0	0	0	0	0	0
19bf2fab-446a-44bb-8090-e1aa203d117e	Oxford	PRJNA604975	0	0	1	0	0	0	0	142	75	44	33	27	22	5173827	5147757	5083049	5011503	4890340	4719255	97	615034	5162364	243543	159156	7	14	1.94	0	1	0	0	0	0	0	0	1	1	1	0	0	0	0	0	0	0	1	1
19cf5be1-43af-48ca-997a-4f234b65771c	Oxford	PRJNA604975	0	0	0	0	0	0	0	99	56	41	36	31	22	4914206	4898825	4863810	4829021	4763362	4465541	65	785937	4905105	262983	107553	6	13	0	0	1	0	0	0	0	0	0	0	0	0	0	0	0	0	0	0	0	0	0
19e32405-efa1-4b4a-a3e7-c5499dbeba59	Oxford	PRJNA604975	0	0	0	0	1	0	1	146	84	54	50	41	30	5237178	5210017	5141293	5108877	4947972	4564532	108	357896	5227636	181052	86823	11	21	0	0	1	1	0	1	1	1	0	0	0	0	1	0	0	0	0	0	0	0	0
19e642f3-b6a3-4044-b4e5-e7e015bfcd2f	Oxford	PRJNA604975	0	0	0	0	0	0	0	51	28	21	21	21	18	4733738	4726810	4712502	4712502	4712502	4599618	32	704598	4729523	501595	194702	4	8	0	0	1	0	0	0	0	0	0	0	0	0	0	0	0	0	0	0	0	0	0
19f369f3-405d-4093-becf-a369a3ed139f	Oxford	PRJNA604975	0	0	0	0	0	0	0	123	68	52	45	39	28	4599608	4582764	4546119	4492979	4411488	4038016	78	366618	4589261	149909	96102	11	20	0	0	1	0	0	0	0	0	0	0	0	0	0	0	0	0	0	0	0	0	0
1a064d78-976a-4b03-9771-08923122e987	Oxford	PRJNA604975	0	0	0	0	1	0	0	125	67	47	39	28	21	5027278	5007588	4960964	4904428	4715918	4481355	82	835910	5017633	212165	129473	6	14	3.99	0	1	0	0	0	0	0	0	0	0	1	0	0	0	0	0	0	0	0	0
1a4c1e85-88cb-4d98-8865-3b55b9eee8a1	Oxford	PRJNA604975	1	0	0	0	0	0	1	118	54	32	29	25	20	5045942	5019944	4967160	4949054	4887017	4724374	75	557343	5034764	331212	188758	7	12	0	0	1	0	0	0	1	1	0	0	0	0	0	0	0	0	0	0	0	0	0
1a6beacb-cf14-4ca0-a16e-81f9d01a5c40	Oxford	PRJNA604975	0	1	0	0	0	0	0	189	89	55	43	33	24	5286582	5243581	5158008	5070649	4901935	4571959	123	460399	5268706	212026	110519	9	17	0	0	1	0	0	0	0	0	0	0	0	0	0	0	0	0	0	0	0	0	0
1a86a797-9e1b-4b55-90e7-cab13e5c00fe	Oxford	PRJNA604975	1	0	0	0	0	0	1	143	85	61	57	48	33	5192324	5166204	5111603	5082443	4946811	4348685	110	361372	5183582	170540	61500	12	25	0	0	1	0	0	0	1	1	0	0	0	0	1	0	0	0	0	0	0	0	0
1a9453af-3f73-49c6-af95-1da1802e6876	Oxford	PRJNA604975	0	0	0	0	0	0	0	143	84	62	55	46	28	4669997	4652271	4601625	4547615	4389829	3742667	96	240494	4660066	117000	82163	13	25	2.15	0	1	0	0	0	0	0	0	0	0	0	0	0	0	0	0	0	0	0	0
1ab1803c-602d-4b9c-9549-bed784fcff72	Oxford	PRJNA604975	0	0	0	0	0	0	0	144	52	34	30	25	20	5106644	5075194	5028529	5001460	4931213	4748002	72	442355	5089527	319838	191064	7	12	0	0	1	0	0	0	0	0	0	0	0	0	0	0	0	0	0	0	0	0	0
1acb67a8-5af5-42d1-b21c-9930d7975397	Oxford	PRJNA604975	0	0	0	0	0	0	0	98	51	41	38	33	24	5032806	5013912	4988526	4965543	4884438	4566871	68	723992	5025704	247197	121705	7	15	0	0	1	0	0	0	0	0	0	0	0	0	0	0	0	0	0	0	0	0	0
1ae54ae9-4f21-4c0f-8aa6-00138acca697	Oxford	PRJNA604975	0	0	0	0	1	0	0	200	92	57	46	29	24	5095656	5046801	4968826	4889593	4637457	4447429	135	592266	5075972	219848	106902	8	17	1.97	0	0	0	1	0	1	1	0	0	0	0	0	0	0	0	0	0	0	0	0
1b02b617-474f-4d07-a9a1-38c0696c8a98	Oxford	PRJNA604975	0	0	0	0	0	0	0	92	52	38	34	32	25	4760509	4743525	4715040	4688940	4653775	4415099	64	700453	4752073	189812	134800	8	15	0	0	1	0	0	0	0	0	0	0	0	0	0	0	0	0	0	0	0	0	0
1b06ceb4-031f-44da-927b-20e31889abbe	Oxford	PRJNA604975	1	0	0	0	1	0	1	135	83	53	47	35	26	5049843	5021428	4952595	4913157	4712027	4366909	114	433611	5043147	185919	88821	9	19	0	0	1	0	0	0	1	1	0	0	0	0	1	0	0	0	1	0	0	0	0
1b55ac76-f4fa-4612-b00d-c91d9427faf0	Oxford	PRJNA604975	0	0	0	0	1	0	1	140	103	74	63	48	28	5200165	5184713	5123740	5047878	4797704	4087769	118	409330	5194328	137294	67453	10	25	0	0	1	1	0	1	0	0	0	0	0	0	1	0	0	0	0	0	0	0	0
1b5e7e37-7f10-4d3f-a84d-1b2500bfcfb4	Oxford	PRJNA604975	0	0	0	0	0	0	1	168	92	55	48	36	28	5232944	5200902	5113903	5059499	4874114	4595625	122	374808	5220816	245938	95538	9	18	0	0	0	0	1	0	0	0	0	0	0	0	1	0	0	0	0	0	0	0	0
1b797eb0-c201-4dfb-8c95-855a58114b89	Oxford	PRJNA604975	1	1	1	0	1	0	1	165	95	60	53	33	25	5363470	5333301	5251322	5203865	4909309	4630180	125	433382	5352830	191030	124190	10	19	3.74	0	1	1	0	1	0	0	0	1	1	1	0	0	0	0	0	0	0	1	1
1b7d241d-01c8-4ba7-8bf3-f9365ddfad81	Oxford	PRJNA604975	0	0	0	0	1	0	1	132	70	46	40	32	25	5187833	5164072	5108394	5063753	4941505	4695679	88	506611	5176331	214103	112744	8	16	0	0	0	0	1	0	0	0	0	0	0	0	0	0	0	0	0	0	0	0	0
1ba344d4-e90c-4204-979d-ec8d6ebf30bb	Oxford	PRJNA604975	0	0	0	0	0	0	1	148	79	44	38	29	19	5161604	5131026	5055489	5012054	4871673	4531351	99	667218	5145926	305675	119154	6	13	0	0	0	0	1	0	0	0	0	0	0	0	0	0	0	0	0	0	0	0	0
1bc8ab59-3f2b-470f-84ac-c50fa1682136	Oxford	PRJNA604975	1	0	0	0	0	0	1	131	72	57	53	40	29	5175294	5153159	5118852	5088353	4867831	4511834	91	343013	5165434	186328	114017	10	19	1.94	0	1	0	0	0	1	1	0	0	0	0	1	0	0	0	0	0	0	0	0
1bc952b3-000e-4555-94be-bd5a52d86f77	Oxford	PRJNA604975	1	0	0	0	0	0	1	187	88	59	50	36	26	5302288	5259158	5187530	5126494	4896637	4552998	127	363671	5285946	160703	105941	10	19	0	0	1	0	0	0	1	1	0	0	0	0	1	0	0	0	0	0	0	0	0
1bee9b32-fba2-4870-abb3-520fe8afd174	Oxford	PRJNA604975	1	1	1	1	0	1	1	192	90	54	46	31	24	5329775	5284225	5196472	5144912	4932768	4683260	130	346927	5313222	191030	124745	10	18	0	0	1	0	0	0	0	0	0	1	1	1	0	0	0	0	0	0	0	1	1
1c039313-9d19-47fb-9c50-a4b690b82a1c	Oxford	PRJNA604975	1	0	0	0	1	1	1	84	46	32	29	26	18	4907070	4895909	4861967	4842041	4803362	4536537	52	560532	4900091	267606	196303	7	12	0	0	1	1	0	1	0	0	0	0	0	1	0	0	0	0	0	0	0	1	0
1c18c0ce-66fa-4495-bb55-84b8516a9fd0	Oxford	PRJNA604975	0	0	1	0	0	0	0	166	108	93	86	65	42	4914897	4896885	4858039	4809089	4475087	3718676	122	261293	4905799	82999	50907	22	42	0	0	1	0	0	0	0	0	0	1	1	1	0	0	0	0	0	0	0	0	0
1c2a475f-944e-40b4-9540-9ad9fc777452	Oxford	PRJNA604975	0	0	0	0	1	0	1	204	105	76	65	56	32	5316122	5271023	5208509	5131582	4979647	4133782	149	356642	5302316	109136	58595	13	30	1.89	0	1	1	0	1	0	0	0	0	1	0	1	0	0	0	0	0	0	0	0
1c46eed3-9071-4f12-81bc-187e52ed5cff	Oxford	PRJNA604975	0	0	0	0	0	0	0	133	71	47	41	32	25	5077606	5049556	4978223	4939903	4794825	4562335	98	384074	5067605	212910	113187	9	17	0	0	0	0	1	0	0	0	0	0	0	1	0	0	0	0	0	0	0	0	0
1c4e7c1d-4d5d-41c8-98ce-0ed19c3e2b04	Oxford	PRJNA604975	0	0	0	0	0	0	0	173	119	82	63	45	26	4922914	4898858	4809530	4669295	4376729	3763770	140	369185	4913454	132486	56391	11	25	0	0	1	0	0	0	0	0	0	0	0	0	0	0	0	0	0	0	0	0	0
1c553e59-1ab6-460d-b650-3d05314ddaaa	Oxford	PRJNA604975	0	0	0	0	0	0	0	77	43	34	33	29	22	4828925	4816632	4790505	4785483	4719464	4475274	53	811502	4823094	223194	106929	6	12	0	0	1	0	0	0	0	0	0	0	0	0	0	0	0	0	0	0	1	0	0
1c6a8d44-0b9d-4449-adba-3e84a715bd7d	Oxford	PRJNA604975	1	1	1	1	0	1	1	132	76	49	45	33	25	5262191	5238151	5178098	5151616	4971422	4692777	101	556002	5254376	211234	115538	9	18	5.71	0	1	0	0	0	0	0	0	1	1	1	0	0	0	0	0	0	0	1	1
1c910daf-1194-4358-810b-99f47a8df26f	Oxford	PRJNA604975	0	0	0	0	0	0	0	67	32	21	21	21	12	4713638	4701706	4677821	4677821	4677821	4358891	40	1074061	4707128	722711	216320	3	6	0	0	1	0	0	0	0	0	0	0	0	0	0	0	0	0	0	0	0	0	0
1cb31680-e43f-44ce-967b-5b1cbce8f42b	Oxford	PRJNA604975	0	0	0	0	0	0	0	206	108	80	68	49	30	4541352	4508476	4443489	4362955	4042468	3305484	132	317162	4523969	90561	47527	15	32	0	0	1	0	0	0	0	0	0	0	0	0	0	0	0	0	0	0	0	0	0
1cde82fa-5fa6-42c6-9819-75b87636f6fe	Oxford	PRJNA604975	0	0	0	0	0	0	1	144	84	55	52	41	29	5283532	5260769	5191730	5169273	5002043	4591467	103	416287	5273727	171591	96743	10	21	0	0	1	0	0	0	0	0	0	0	0	0	1	0	0	0	0	0	0	0	0
1ceef0f1-fe05-4a23-bdc0-22aca386db89	Oxford	PRJNA604975	1	0	0	0	1	0	1	255	131	76	61	41	25	5288904	5234454	5106470	4999525	4714085	4139082	179	449847	5267332	168946	76445	11	22	1.9	0	0	0	1	0	1	1	0	0	0	0	1	0	0	0	1	0	0	0	0
1cf9edc6-0b34-4dc2-bd0a-bce613848420	Oxford	PRJNA604975	NA	NA	NA	NA	NA	NA	NA	108	60	42	36	27	20	5001310	4985329	4946451	4902846	4742530	4492824	72	865529	4993459	229141	131354	6	14	0	0	1	0	0	0	0	0	0	0	0	1	0	0	0	0	0	0	0	0	0
1cffb9a1-04e0-46b7-93d8-152f1f8347fa	Oxford	PRJNA604975	0	0	0	0	0	0	1	147	75	48	41	32	23	5169348	5135874	5074948	5027788	4874063	4587466	109	577548	5158651	214103	113203	7	15	0	0	0	0	1	0	0	0	0	0	0	0	0	0	0	0	0	0	0	0	0
1d03a754-7f3a-4329-a30d-e2c131c172d1	Oxford	PRJNA604975	1	0	0	0	0	0	1	221	111	64	48	31	25	5259966	5209194	5091868	4968100	4699678	4496897	152	433163	5238307	203320	109059	9	18	1.91	0	1	0	0	0	0	0	0	0	0	0	1	0	0	0	0	0	0	0	0
1d0ede66-c6bc-461a-a372-48f6d2b37cc7	Oxford	PRJNA604975	0	0	0	0	0	0	0	157	85	44	38	26	20	5056972	5026974	4924690	4879325	4685722	4497100	108	445826	5042758	325096	133812	7	13	0	0	0	0	1	0	0	0	0	0	0	0	0	0	0	0	0	0	0	0	0
1d1eb0db-fc40-42b2-8432-51e10645cece	Oxford	PRJNA604975	1	0	1	0	1	0	1	177	104	61	56	46	30	5254253	5222402	5114583	5082271	4906879	4353985	133	448787	5242775	132997	71478	11	24	1.91	0	1	0	0	0	1	1	0	1	1	1	1	0	0	0	0	0	0	0	0
1d272145-4d1f-417e-b67a-39b60e1e815b	Oxford	PRJNA604975	1	1	1	1	0	0	1	109	56	42	36	26	21	5044768	5030934	4998074	4963210	4816972	4647956	63	917580	5036355	245517	147335	6	13	0	0	1	0	0	0	0	0	0	1	1	1	0	0	0	0	0	0	0	1	1
1d4ca1ea-a518-4ac4-8a40-fb430bf90abe	Oxford	PRJNA604975	0	0	0	0	0	0	0	149	95	67	65	53	33	5204940	5181897	5117281	5104173	4916014	4180620	117	356922	5196994	124846	61358	13	29	3.85	0	1	1	0	1	1	1	0	0	0	0	1	0	0	0	0	0	0	0	0
1d805149-4721-4bab-829a-d64049f6d74e	Oxford	PRJNA604975	0	0	0	0	0	0	1	87	47	32	31	26	20	5205648	5191022	5161332	5156308	5067272	4872422	58	660263	5198342	360042	163933	6	11	0	0	1	0	0	0	1	1	0	0	0	0	1	0	0	0	0	0	0	0	0
1d8bd4ba-914b-426d-994f-33de06bce224	Oxford	PRJNA604975	0	0	0	0	1	0	1	141	94	69	62	43	30	5068114	5047435	4981092	4936541	4615775	4144967	112	371960	5059720	153588	66958	10	24	0	0	1	1	0	1	0	0	0	0	0	0	1	0	0	0	0	0	0	0	0
1d9542b2-cf4a-4d6e-9851-ed7dd38d0126	Oxford	PRJNA604975	1	0	1	0	1	0	1	131	87	64	57	42	31	5257303	5240618	5184333	5136311	4878416	4448351	100	353748	5249864	136662	89762	12	24	0	0	1	0	0	0	1	1	0	1	0	1	1	0	0	0	1	1	0	0	0
1da1ff0b-d5e0-4a0f-9bb3-1013b92b55d2	Oxford	PRJNA604975	0	0	0	0	0	0	1	148	76	48	40	29	21	5187553	5155698	5093092	5039810	4874834	4619844	106	577543	5175468	287439	125773	7	14	1.93	0	0	0	1	0	0	0	0	0	0	0	0	0	0	0	0	0	0	0	0
1da3b6f0-e0b6-4f45-8415-2d75fb6c4102	Oxford	PRJNA604975	0	0	0	0	0	0	1	184	92	55	47	32	24	5229001	5187944	5106994	5053406	4836471	4566273	130	570498	5213625	221274	110054	8	17	0	0	0	0	1	0	0	0	0	0	0	0	1	0	0	0	0	0	0	0	0
1db7a130-caae-4bdb-a835-417130f7bdf3	Oxford	PRJNA604975	1	0	0	0	1	0	1	142	84	64	59	48	32	4876483	4858471	4815574	4781112	4588553	4018582	97	298511	4866909	123822	71104	13	26	0	0	1	0	0	0	0	0	0	0	0	0	1	0	0	0	0	0	0	0	0
1dc65002-ac09-48ce-a51c-81ed226d5bb9	Oxford	PRJNA604975	0	0	0	0	0	0	1	113	65	46	45	29	22	4885423	4869902	4826903	4819306	4564162	4314359	75	620184	4876596	198027	137900	8	15	0	0	1	0	0	0	0	0	0	0	0	0	1	0	0	0	0	0	0	1	0
1e08c582-2877-4270-b7b9-57e1c492c4a1	Oxford	PRJNA604975	0	0	0	0	1	0	1	266	141	84	72	52	35	5467283	5410216	5289559	5204024	4887064	4279673	201	315951	5449967	103032	55978	15	32	1.83	0	1	1	0	1	1	1	0	0	0	0	1	0	0	0	0	0	0	0	0
1e20a206-4cc3-43b7-b8a4-3cdf3528fff7	Oxford	PRJNA604975	1	0	0	0	0	0	1	140	71	49	45	39	34	4997546	4973149	4933258	4906203	4795342	4602329	90	310281	4986600	147442	103052	13	23	2.01	0	1	0	0	0	0	0	0	0	0	0	0	0	0	0	0	0	0	0	0
1e2d6faf-7483-4545-b31c-145cb7941d73	Oxford	PRJNA604975	0	0	0	0	1	0	0	90	56	47	47	37	27	5037683	5025227	4999628	4999628	4839641	4479771	65	419017	5031656	180692	98523	9	18	1.99	0	1	0	0	0	0	0	0	0	0	0	0	0	0	0	1	0	0	0	0
1e3d9e36-081c-4322-8862-a90120d98efd	Oxford	PRJNA604975	0	0	0	0	NA	0	0	161	77	48	37	31	24	5180803	5142543	5079336	5003830	4921649	4691860	117	595360	5169256	227461	116383	8	16	0	0	0	0	1	0	0	0	0	0	0	0	0	0	0	0	0	0	0	0	0
1e41113a-048a-4f7d-8948-8bb152dc8ae4	Oxford	PRJNA604975	0	0	0	1	1	0	1	213	125	73	61	51	33	5307457	5269623	5153251	5067443	4897286	4269403	160	316806	5292571	124303	58826	13	28	1.89	0	1	0	0	0	0	0	0	0	0	0	1	0	0	0	0	0	0	0	0
1e430ae7-5509-4f99-8de1-1b2a0d898e23	Oxford	PRJNA604975	0	0	0	0	0	0	0	92	45	29	26	24	20	5121394	5106236	5071951	5049452	5027066	4896164	56	981220	5114062	284371	186710	6	11	0	0	1	0	0	0	0	0	0	0	0	0	0	0	0	0	0	0	0	1	0
1e4c0c4a-5fa9-436f-ab56-3dccf05da49e	Oxford	PRJNA604975	1	1	1	0	1	1	1	150	83	55	48	31	25	5241377	5217119	5151180	5106674	4856095	4632278	104	533536	5230969	191029	114208	8	16	1.91	0	1	1	0	1	0	0	0	1	1	1	0	0	0	0	0	0	0	1	1
1e67a9ba-c68e-4231-ad57-37763f65e1c7	Oxford	PRJNA604975	0	1	0	0	1	0	1	160	77	52	42	32	22	5209451	5176111	5113897	5040851	4890992	4548998	105	596686	5196169	268170	110627	7	15	0	0	1	0	0	0	0	0	0	0	0	0	0	0	0	0	0	0	0	0	0
1e7672fc-0db5-49bc-a3e7-2424157e6278	Oxford	PRJNA604975	0	0	0	0	0	0	1	161	84	52	43	29	22	5200222	5161834	5085612	5023887	4815314	4591012	124	577538	5189024	214103	113205	7	15	0	0	0	0	1	0	0	0	0	0	0	0	0	0	0	0	0	0	0	0	0
1e805e34-e750-4b92-b475-7aee0df3eae5	Oxford	PRJNA604975	0	0	0	0	1	0	1	113	65	46	44	37	28	5259939	5243145	5197354	5182894	5057466	4741122	78	498443	5252079	196782	105640	9	18	1.9	0	1	0	0	0	1	1	0	0	0	0	1	0	0	0	0	0	0	0	0
1ea796dc-48bb-42ee-8f2b-06824c20a881	Oxford	PRJNA604975	1	0	0	0	0	0	1	103	60	46	39	30	26	5007117	4989462	4957002	4907059	4746248	4590543	74	437618	4999003	207635	131876	9	16	2	0	1	0	0	0	0	0	0	0	0	1	1	0	0	0	0	0	0	0	0
1ec35ac0-cac5-4773-a9e0-d35ae3f7b53c	Oxford	PRJNA604975	0	0	0	0	0	0	0	147	100	78	72	58	34	4792419	4778711	4729371	4681821	4447971	3561839	108	209094	4784084	110705	48609	17	35	2.09	0	1	0	0	0	0	0	0	0	0	0	0	0	0	0	0	0	0	0	0
1ed9ba5c-5d7a-405d-aed7-8457aeb82f3d	Oxford	PRJNA604975	1	0	0	0	1	0	0	119	63	50	45	34	26	4968393	4949534	4923762	4888093	4705679	4466162	75	391664	4957939	209881	129532	9	16	0	0	1	0	0	0	0	0	0	0	0	0	0	0	0	0	0	0	0	0	0
1ef3d9a8-8ad3-480c-bf63-5d3c88cc7897	Oxford	PRJNA604975	0	0	0	0	0	0	0	144	84	49	39	30	22	5175396	5149328	5067624	4999204	4852844	4603974	108	680787	5165932	227325	111943	6	15	0	0	0	0	1	0	0	0	0	0	0	0	0	0	0	0	0	0	0	0	0
1f445173-cfce-4853-b123-83117f828794	Oxford	PRJNA604975	0	0	1	0	0	0	0	83	52	39	34	29	21	5003318	4992771	4963679	4927373	4850745	4594105	59	621056	4997514	259191	159216	7	13	0	0	1	0	0	0	0	0	0	1	1	1	0	0	0	0	0	0	0	1	1
1f68928e-4463-4ae4-9011-8ea9654f1541	Oxford	PRJNA604975	1	0	0	0	1	1	1	161	99	57	48	32	21	5232929	5197719	5100979	5036216	4779775	4389329	138	625243	5225099	233943	107883	8	16	0	0	0	0	1	0	1	1	0	0	0	0	1	0	0	0	1	0	0	0	0
1f850b95-0ae7-42c3-af06-9b1131690dde	Oxford	PRJNA604975	1	0	0	0	1	0	1	157	93	57	53	41	31	5353331	5326373	5243835	5211421	5010679	4639496	117	358155	5343681	181052	86857	10	22	3.74	0	1	1	0	1	1	1	0	0	0	0	1	0	0	0	0	0	0	0	0
1f9542a4-c74e-40c8-b546-65b193aafdf1	Oxford	PRJNA604975	0	0	0	0	0	0	0	67	34	25	25	24	19	4965170	4954927	4932833	4932833	4912620	4733534	42	677800	4960049	360191	177671	5	10	2.02	0	1	0	0	0	0	0	0	0	0	0	0	0	0	0	0	0	0	0	0
1fb6e2be-bd63-480b-8b28-1898928b5d1d	Oxford	PRJNA604975	1	1	1	0	1	0	1	149	86	62	56	38	27	5241953	5217980	5166406	5122439	4885811	4502009	109	623141	5232857	170468	101976	10	19	1.91	0	1	1	0	1	0	0	0	1	1	1	0	0	0	0	0	0	0	1	1
1fdf9874-a588-4746-8623-bef66c99be9c	Oxford	PRJNA604975	0	0	0	0	1	0	0	147	78	57	49	38	26	5214796	5184321	5140773	5085683	4924894	4500028	103	416678	5202971	242368	85992	9	18	0	0	1	0	0	0	0	0	0	0	0	0	0	0	0	0	0	0	0	0	0
1fec59fa-9760-422d-afb8-0317218e75e7	Oxford	PRJNA604975	1	0	0	0	1	0	1	88	47	34	31	24	20	5046498	5028531	4996125	4977470	4878638	4737739	65	592243	5040868	370628	175518	6	12	0	0	1	0	0	0	0	0	0	0	0	0	1	0	0	0	1	0	0	0	0
1ff45b3f-687d-4f2a-a83a-9065b0a07e0d	Oxford	PRJNA604975	0	0	0	0	0	0	0	104	46	32	27	23	14	4883380	4867862	4836167	4807400	4752812	4412708	54	689815	4873636	497720	224978	4	8	2.05	0	1	0	0	0	0	0	0	0	0	0	0	0	0	0	0	0	0	0	0
2000e054-0287-4fc4-8eb1-2b1c9236338a	Oxford	PRJNA604975	1	1	1	0	1	0	1	151	86	58	44	32	25	5105602	5080731	5013471	4914685	4748077	4496902	107	457380	5094981	191017	116724	10	18	0	0	1	1	0	1	0	0	0	1	1	1	1	0	0	0	0	0	0	1	1
2012bcb1-7374-4510-be48-247d9e13980f	Oxford	PRJNA604975	0	0	0	0	1	0	1	172	117	88	77	55	33	4728005	4707722	4641872	4545691	4198333	3423449	130	320514	4717142	84884	44072	17	36	0	0	1	0	0	0	0	0	0	0	0	0	0	0	0	0	0	0	0	0	0
2016c385-2251-4d52-8add-5b9419170183	Oxford	PRJNA604975	0	0	0	0	0	0	0	121	68	48	44	33	26	5083155	5061724	5013471	4988491	4814594	4574556	84	529256	5074341	233639	86827	7	16	0	0	1	0	0	0	0	0	0	0	0	0	0	0	0	0	0	0	0	0	0
203fb8e1-a76c-4068-8802-43a4a2a75386	Oxford	PRJNA604975	0	0	0	0	0	0	0	203	108	46	38	27	21	5202524	5156935	5033097	4978792	4807828	4613791	154	647494	5187059	352473	132465	6	13	0	0	0	0	1	0	0	0	0	0	0	0	0	0	0	0	0	0	0	0	0
204c442e-7525-443d-b428-359ebc8aff0b	Oxford	PRJNA604975	0	0	0	0	0	0	0	99	56	42	37	32	20	4983676	4963787	4931509	4898039	4827576	4389950	73	785938	4975801	240257	132475	7	13	0	0	1	0	0	0	0	0	0	0	0	0	0	0	0	0	0	0	0	0	0
205cdf3b-e980-4582-86d6-68f0f73d5576	Oxford	PRJNA604975	1	1	1	1	1	1	1	131	72	51	46	31	25	5245262	5221906	5176216	5141873	4900783	4693549	94	657087	5237132	191030	124745	9	17	1.91	0	1	0	0	0	0	0	0	1	1	1	0	0	0	0	0	0	0	1	1
20728cdb-7599-4c20-8aaa-9788572a8d82	Oxford	PRJNA604975	1	0	0	0	1	0	1	194	85	51	45	37	24	5203735	5166544	5085739	5046569	4901189	4456558	116	575553	5186484	212216	90044	8	17	3.86	0	1	0	0	0	1	1	0	1	0	0	1	0	0	0	0	0	0	0	0
2094c45a-ad91-4ef9-b423-45c7507869bf	Oxford	PRJNA604975	1	0	0	0	0	0	1	259	141	86	76	50	29	5284501	5236653	5100172	5028276	4614445	3845496	185	343895	5267530	113267	47966	16	32	1.9	0	1	0	0	0	0	0	0	0	0	0	1	0	0	0	0	0	0	0	0
20b956a0-616b-4b15-b8a8-f8800b7c7a2c	Oxford	PRJNA604975	1	0	0	0	0	0	1	252	145	98	87	57	40	5347092	5301822	5193814	5120518	4590047	3966229	183	341290	5329234	76725	47878	20	41	0	0	1	0	0	0	1	1	0	0	0	0	1	0	0	0	0	0	0	0	0
20d735a0-552d-49b6-8498-c9f49e9cc15f	Oxford	PRJNA604975	1	0	1	0	1	0	1	112	62	43	39	28	23	5143046	5129202	5088713	5060178	4893540	4720568	70	617389	5135145	239417	159216	8	15	0	0	1	1	0	1	0	0	0	1	1	1	0	0	0	0	0	0	0	1	1
20e56104-98f3-4827-87c8-9d07cd40d36f	Oxford	PRJNA604975	0	0	0	0	0	0	0	267	128	56	43	31	25	5270201	5209188	5053519	4967516	4803921	4612277	186	461940	5248647	203044	113332	8	17	1.91	0	0	0	1	0	0	0	0	0	0	0	0	0	0	0	0	0	0	0	0
20f72ee1-1d91-4698-a612-336e112ba57a	Oxford	PRJNA604975	0	0	0	0	0	0	0	62	43	33	33	31	23	4570498	4562939	4542779	4542779	4506502	4254013	50	419406	4567799	210591	120508	7	14	0	0	1	0	0	0	0	0	0	0	0	0	0	0	0	0	0	0	0	0	0
210a940d-7002-4075-95eb-676cc83a2fc2	Oxford	PRJNA604975	0	0	0	0	1	0	1	119	77	54	47	35	26	5052687	5035695	4977661	4932133	4744207	4425797	94	402185	5047028	174812	103760	10	19	1.98	0	1	0	0	0	1	1	0	0	0	1	1	0	0	0	0	0	0	0	0
21105bcf-a732-412d-ab04-dfb872926f61	Oxford	PRJNA604975	0	0	0	0	0	0	0	170	82	42	39	25	17	5139800	5103092	5015316	4990804	4761703	4469891	114	616818	5125732	269485	139691	6	12	3.9	0	1	0	0	0	0	0	0	0	0	0	0	0	0	0	0	0	0	0	0
2111efac-ec16-4387-b4c4-69388ccc87fb	Oxford	PRJNA604975	0	0	0	0	0	0	0	145	81	47	42	33	27	5291026	5266651	5187468	5152264	5003280	4802521	102	505315	5281460	202495	117269	8	16	0	0	0	0	1	0	0	0	0	0	0	0	0	0	0	0	0	0	0	0	0
21282296-078d-4afd-9784-3e1b4b94ee5c	Oxford	PRJNA604975	0	0	0	0	1	0	1	230	108	56	54	42	28	5379557	5322356	5207923	5192295	5011131	4548984	162	428576	5360064	207280	98839	11	20	1.87	0	1	0	0	0	1	1	0	0	0	1	1	0	0	0	0	0	0	0	0
212eb2a9-d013-4ca3-a0c1-40d6cc2e4848	Oxford	PRJNA604975	1	0	0	0	0	0	1	152	80	56	41	32	24	5121507	5090070	5038776	4934446	4803811	4516350	111	625471	5111178	203045	107341	7	16	0	0	0	0	1	0	1	1	0	0	0	0	1	0	0	0	0	0	0	0	0
21308d99-d08c-4f78-b815-948fb3824371	Oxford	PRJNA604975	NA	NA	NA	NA	NA	NA	NA	179	86	59	51	31	24	5216445	5180166	5122410	5069687	4770130	4541638	117	528029	5201989	182520	110995	9	18	1.92	0	1	1	0	1	0	0	0	1	1	1	0	0	0	0	0	0	0	1	1
21460741-aad3-46cd-a4d1-b9923582b8b3	Oxford	PRJNA604975	0	0	0	0	0	0	0	118	61	44	42	35	25	4856946	4833600	4800990	4787532	4680224	4318932	80	631518	4847178	173967	119040	9	17	2.06	0	1	0	0	0	0	0	0	0	0	0	0	0	0	0	0	0	0	0	0
2165b46a-7ae4-4b06-896f-3209a2162dbc	Oxford	PRJNA604975	0	1	0	0	0	0	1	287	134	78	64	47	30	5191070	5124115	5004265	4904965	4634752	4056757	185	344611	5161067	126975	65320	13	27	0	0	1	0	0	0	0	0	0	0	0	1	1	0	0	0	0	0	1	0	0
218e5abe-49a5-40f5-b414-6524469b8b4b	Oxford	PRJNA604975	0	0	0	0	0	0	0	151	81	43	33	27	20	5240460	5206837	5117162	5044880	4956194	4725164	114	710540	5229588	362285	113217	6	13	1.91	0	0	0	1	0	0	0	0	0	0	0	0	0	0	0	0	0	0	0	0
2190e4dd-5d2f-4c97-9fed-92607247fd90	Oxford	PRJNA604975	1	0	0	0	0	0	1	85	50	35	32	25	21	5149569	5136757	5105919	5089510	4981747	4846993	62	896533	5144552	356793	129291	5	11	1.94	0	1	0	0	0	1	1	0	0	0	0	1	0	0	0	0	0	0	0	0
21c5c58a-f31a-4936-a500-2dcb6f03d39c	Oxford	PRJNA604975	0	0	0	0	0	0	0	114	84	66	59	48	33	5163322	5151884	5117705	5064553	4875144	4303673	92	313725	5157835	150552	63780	12	26	3.88	0	1	0	0	0	0	0	0	0	0	0	0	0	0	0	0	0	0	0	0
21cf8da7-f812-4a70-a330-c89d8a802f05	Oxford	PRJNA604975	1	0	0	0	1	0	1	81	44	34	32	27	24	4981735	4970578	4950336	4936768	4844119	4736337	50	622299	4975210	204409	133032	7	15	0	0	1	0	0	0	0	0	0	0	0	0	0	0	0	0	0	0	0	0	0
21dfdb47-5c4a-4125-98e9-94f66b922494	Oxford	PRJNA604975	1	1	1	1	1	0	1	166	96	62	54	35	24	5365150	5335056	5258816	5201222	4932813	4535347	127	380778	5355071	191029	122544	10	19	1.87	0	1	1	0	1	0	0	0	1	1	1	0	0	0	0	0	0	0	1	1
21f5d23a-7554-46cd-8e5b-3730ea1a38e2	Oxford	PRJNA604975	0	0	0	0	0	0	0	88	54	34	31	24	20	5038389	5024244	4973304	4952438	4854013	4726616	65	622692	5032078	325197	154687	6	11	0	0	0	0	1	0	0	0	0	0	0	0	0	0	0	0	0	0	0	0	0
2209722f-1095-4952-8131-b6f08869b9f9	Oxford	PRJNA604975	0	0	0	0	0	0	0	153	77	50	43	31	22	5183969	5148202	5085968	5037973	4860049	4574291	114	577542	5172900	214103	110960	7	15	0	0	0	0	1	0	0	0	0	0	0	0	0	0	0	0	0	0	0	0	0
220ce483-8ab7-4118-be8a-f46c09a89f48	Oxford	PRJNA604975	0	0	0	0	0	0	0	49	33	24	23	22	19	4857571	4851687	4828199	4822911	4798186	4693896	38	744954	4855316	535293	154567	4	9	2.06	0	1	0	0	0	0	0	0	0	0	0	0	0	0	0	0	0	0	1	0
2233c4fd-c922-4fa8-8b2a-e47069550774	Oxford	PRJNA604975	0	0	0	0	0	0	0	262	119	65	52	38	28	5047344	5005520	4885419	4795970	4539863	4184381	147	318849	5024484	157024	98963	12	23	1.99	0	1	0	0	0	0	0	0	0	0	0	0	0	0	0	0	0	1	0	0
22638f23-c777-4d18-ba68-eaf3bfbfa065	Oxford	PRJNA604975	0	0	0	0	0	0	0	204	98	61	45	34	26	5132965	5085950	4999826	4879880	4714443	4440721	134	628126	5112268	195503	102032	9	19	0	0	0	0	1	0	0	0	0	0	0	0	0	0	0	0	0	0	0	0	0
229782e2-7662-4e75-a2f9-1a3f12f7988b	Oxford	PRJNA604975	0	0	0	0	1	0	0	151	70	46	37	29	20	5225476	5199892	5143913	5079832	4974250	4664735	89	682111	5212554	359403	131030	6	12	0	0	1	0	0	0	0	0	0	0	0	0	0	0	0	0	0	0	0	0	0
22a2bd54-8853-4675-a0f6-bef021ac3b06	Oxford	PRJNA604975	0	0	0	0	0	0	1	175	98	74	65	49	31	5304577	5273260	5226697	5167375	4898028	4203704	129	315876	5294442	137392	60556	13	27	1.89	0	1	0	0	0	0	0	0	0	0	1	1	0	0	0	0	0	0	0	0
22a88629-a247-438f-8429-5abab374b68c	Oxford	PRJNA604975	0	0	0	0	1	0	1	260	137	95	80	61	42	5405709	5356020	5259438	5158403	4809646	4099750	182	264910	5387293	83245	51988	20	41	1.86	0	1	0	0	0	1	1	0	0	0	0	1	0	0	0	1	0	0	0	0
22db17c7-d0b6-4d4a-bfeb-4fc43fb1c870	Oxford	PRJNA604975	1	0	0	0	0	0	1	176	95	53	43	31	25	5186496	5150962	5052915	4984647	4820954	4616869	128	622818	5173437	202676	110571	8	17	0	0	0	0	1	0	0	0	0	0	0	0	1	0	0	0	0	0	0	0	0
22de8ee1-57d3-473d-ae87-52a897bc780a	Oxford	PRJNA604975	1	0	0	0	0	0	1	131	88	66	54	37	28	5021338	5003559	4941722	4862420	4598942	4300465	108	607150	5016335	155908	88168	9	20	1.99	0	0	0	1	0	0	0	0	0	0	0	1	0	0	0	0	0	0	0	0
22e0d984-6eea-42be-bdf5-8e2ac684d86c	Oxford	PRJNA604975	0	0	0	0	0	0	0	86	56	35	32	25	20	5123275	5111006	5063931	5045753	4955406	4774942	68	774494	5118492	310773	133425	5	11	3.91	0	1	0	0	0	0	0	0	0	0	0	0	0	0	0	0	0	0	0	0
22ec1f35-5e14-4683-8355-6bf718f952b2	Oxford	PRJNA604975	1	0	1	0	1	0	1	166	80	59	52	42	29	5114552	5086433	5027016	4975463	4807456	4356072	99	475940	5099453	160273	90026	11	22	3.92	0	1	0	0	0	1	1	0	1	1	1	1	0	0	0	1	0	0	0	0
23028809-3a10-4bbd-b278-0bb3d95a0fdf	Oxford	PRJNA604975	0	0	0	0	1	0	1	125	66	45	40	32	22	5107041	5082411	5028988	4995457	4860209	4516223	88	577549	5097514	247514	112191	7	15	0	0	0	0	1	0	0	0	0	0	0	0	0	0	0	0	0	0	0	0	0
2304bdef-adc1-47f8-acfa-1c211c785cc7	Oxford	PRJNA604975	0	0	0	0	0	0	0	106	58	37	30	25	20	4915705	4890768	4844029	4794081	4723014	4559416	85	625328	4909114	241581	155551	6	13	0	0	0	0	1	0	0	0	0	0	0	0	0	0	0	0	0	0	0	0	0
23087e1c-a89f-4479-bd97-72f6a64a68ac	Oxford	PRJNA604975	1	0	0	0	1	0	1	201	97	70	59	34	26	5256394	5216138	5138837	5062275	4647483	4384304	125	622421	5235645	182139	104545	10	20	0	0	0	0	1	0	0	0	0	0	0	1	1	0	0	0	0	0	0	0	0
231066cc-6eef-4d84-ad83-e47237c54599	Oxford	PRJNA604975	1	0	0	0	1	0	1	172	105	70	60	50	33	5251309	5224417	5141747	5075992	4938026	4284308	127	383822	5239789	107007	64638	12	28	0	0	1	1	0	1	1	1	0	0	0	0	1	0	0	0	0	0	0	0	0
2317a5c7-4c79-4a56-8350-5826f5dd7f10	Oxford	PRJNA604975	1	0	0	0	1	0	1	255	86	54	46	38	29	5241943	5198432	5131077	5079804	4941320	4609198	117	529301	5219733	183550	97230	10	19	0	0	1	0	0	0	1	1	0	0	0	0	1	0	0	0	0	0	1	0	0
2341d72c-4b9b-403b-a8dc-bbbfe1356c53	Oxford	PRJNA604975	0	0	0	0	0	0	0	89	37	27	27	25	22	5015275	4993942	4976064	4976064	4943398	4845543	52	725045	5005247	271566	183427	7	13	2	0	1	0	0	0	0	0	0	0	0	0	0	0	0	0	0	0	1	0	0
23436083-3713-4eab-9284-b360a7c4fc15	Oxford	PRJNA604975	1	0	0	1	1	0	1	164	98	70	57	46	29	4936594	4911648	4841851	4746135	4563393	3951964	119	333014	4926161	163030	64807	12	25	2.03	0	1	0	0	0	1	1	0	0	0	0	0	0	0	0	1	0	0	0	0
236ea5ef-da75-4808-9af0-2290be2d4b2f	Oxford	PRJNA604975	1	0	0	0	0	0	1	241	130	66	53	39	25	5362463	5317291	5171611	5079158	4858110	4339359	171	370268	5344659	196328	95538	10	20	3.74	0	0	0	1	0	0	0	0	0	0	0	1	0	0	0	0	0	0	0	0
238b9f86-2ba4-4fc2-9ce1-3a57c0b12f81	Oxford	PRJNA604975	0	0	0	0	0	0	1	109	51	35	35	31	20	5005860	4987715	4950819	4950819	4880882	4489109	65	727236	4997409	274037	147179	6	12	0	0	1	0	0	0	0	0	0	0	0	0	0	0	0	0	0	0	0	0	0
239b64ee-3e32-4ad0-bfb7-1d45f4eea382	Oxford	PRJNA604975	0	0	0	0	0	0	0	74	44	33	28	26	22	4943693	4931057	4908961	4874340	4832970	4683703	57	738456	4940162	243392	140267	6	12	2.02	0	1	0	0	0	0	0	0	0	0	0	0	0	0	0	0	0	0	1	0
23a12793-416a-4eba-8cb9-2e0e869fe757	Oxford	PRJNA604975	0	0	0	0	0	0	1	257	130	75	58	43	31	5270184	5215024	5095471	4977855	4727740	4347011	186	360874	5252056	154038	68711	12	25	1.9	0	1	1	0	1	1	1	0	1	1	1	0	0	0	0	0	0	0	1	1
23ada49d-5eb3-40b0-a860-f9becaa9b01a	Oxford	PRJNA604975	0	0	0	0	0	0	1	239	121	81	64	51	31	5185520	5136901	5050946	4924673	4714897	3930265	163	389300	5165207	105365	51803	13	30	1.94	0	1	0	0	0	1	1	0	0	0	0	1	0	0	0	0	0	0	0	0
23d800b8-00f8-42be-9338-a1e9e9f86919	Oxford	PRJNA604975	0	0	1	0	0	0	0	121	79	57	48	36	26	5199259	5180897	5135560	5068669	4859431	4484663	97	554802	5193594	164928	105610	9	18	0	0	1	0	0	0	0	0	0	1	1	1	0	0	0	0	0	0	0	0	0
23d94841-4ba2-4e13-a4b3-361d78b9b66d	Oxford	PRJNA604975	0	0	0	0	0	0	1	149	91	59	50	43	31	5166356	5145204	5079452	5017576	4890633	4479349	110	394854	5157803	171331	79701	11	22	1.94	0	1	0	0	0	0	0	0	0	0	0	1	0	0	0	0	0	0	0	0
23e0f82b-fc03-4c5a-b956-b689ca905aac	Oxford	PRJNA604975	0	0	0	0	0	0	0	76	35	27	26	23	19	5022987	5009624	4992724	4984083	4941646	4806889	46	885988	5016951	310731	158624	5	10	0	0	1	0	0	0	0	0	0	0	0	0	0	0	0	0	0	0	0	0	0
23e935f2-7f98-4ff4-be2e-fab08222699e	Oxford	PRJNA604975	0	0	0	0	0	0	0	86	45	30	25	23	18	4922633	4909193	4869850	4839717	4796856	4620515	55	718943	4915346	379488	167860	5	10	0	0	1	0	0	0	0	0	0	0	0	0	0	0	0	0	0	0	0	1	0
23f009c4-838d-46b6-9606-d08bd53687ac	Oxford	PRJNA604975	NA	NA	NA	NA	NA	NA	NA	108	68	35	31	25	19	4992819	4975802	4904963	4876195	4787604	4572619	83	602750	4985452	340878	144553	6	11	0	0	0	0	1	0	0	0	0	0	0	0	0	0	0	0	0	0	0	0	0
23f0ca5b-d395-43a8-8e2b-602721c1ea9b	Oxford	PRJNA604975	0	0	0	0	NA	0	0	113	54	37	29	23	19	5253206	5223941	5188582	5139171	5045538	4918127	88	635938	5247259	370628	203319	6	11	0	0	1	0	0	0	0	0	0	0	0	0	0	0	0	0	0	0	0	0	0
242c06fb-62a2-4fcd-9a3a-770305b89c44	Oxford	PRJNA604975	0	0	0	0	0	0	0	132	72	40	32	25	19	5106221	5078412	5012248	4953520	4851902	4645650	101	526534	5098206	279188	176550	7	12	1.96	0	1	0	0	0	0	0	0	0	0	0	0	0	0	0	0	0	0	0	0
242fad6f-1dfc-46b8-aa03-ce9238896fbf	Oxford	PRJNA604975	0	1	1	0	1	0	1	143	80	58	48	30	24	5132589	5109606	5058544	4991418	4712923	4530919	98	597037	5121989	191419	114536	9	17	1.95	0	1	1	0	1	1	1	1	1	1	1	0	0	0	0	0	0	0	1	1
24363e1c-5198-4578-9d63-b4ffd642ffa1	Oxford	PRJNA604975	0	0	0	0	0	0	0	124	72	40	32	30	24	5152085	5125321	5047902	4997334	4971805	4760267	97	700099	5143897	221190	127709	7	15	0	0	1	0	0	0	0	0	0	0	0	0	0	0	0	0	0	0	0	0	0
2446b515-1a35-42c2-a26f-5427d6c13a5c	Oxford	PRJNA604975	0	0	0	0	0	0	0	118	69	45	39	29	20	5076676	5052084	5002108	4962397	4801698	4527133	97	556800	5070844	268737	162149	7	13	5.92	0	1	0	0	0	0	0	0	0	0	0	0	0	0	0	0	0	0	0	0
24552e7b-a24c-4e78-9873-f828a11fc111	Oxford	PRJNA604975	1	0	0	0	0	0	1	99	62	44	42	30	24	5030850	5017090	4978703	4961080	4731712	4496155	73	400291	5023624	250399	108269	8	15	1.99	0	1	0	0	0	0	0	0	0	0	0	1	0	0	0	0	0	0	0	0
246f4d4c-aa87-4cf1-ad96-8b37f4e5712c	Oxford	PRJNA604975	0	0	0	0	0	0	1	289	157	108	89	60	33	5456998	5404542	5295646	5161215	4737784	3774576	204	278303	5437092	101148	41676	19	40	0	0	1	0	0	0	0	0	0	0	0	0	1	0	0	0	0	0	0	0	0
24890a1f-4aea-4448-b2b1-d7ada089d225	Oxford	PRJNA604975	1	0	0	0	0	0	1	135	73	47	39	32	25	5326665	5291141	5233641	5175995	5068423	4833158	119	621770	5321847	226442	122508	7	15	0	0	0	0	1	0	1	1	0	0	0	0	1	0	0	0	0	0	0	0	0
2495349a-a7a7-44d0-8248-59217b9ccdfd	Oxford	PRJNA604975	1	0	0	0	1	0	1	122	72	47	39	31	23	4910294	4889597	4832858	4775902	4643071	4358085	91	393070	4903197	242421	103032	8	15	4.08	0	1	0	0	0	1	1	0	0	0	0	1	0	0	0	0	0	0	0	0
24a5d36f-8c59-4aee-816a-659ca2e65d47	Oxford	PRJNA604975	NA	NA	NA	NA	NA	NA	NA	276	193	130	97	69	33	5290026	5249612	5084940	4856278	4394691	3084771	233	191819	5277429	57427	33369	25	55	0	0	1	0	0	0	0	0	0	0	0	0	0	0	0	0	0	0	0	0	0
24cda9bc-e34c-4de2-8452-30689b13d57d	Oxford	PRJNA604975	0	0	0	0	0	0	0	283	131	66	51	39	26	5102064	5047260	4914118	4812350	4602643	4153115	178	522099	5079065	161340	101614	11	21	5.91	0	1	0	0	0	0	0	0	0	0	0	0	0	0	0	0	0	1	0	0
24e1907d-b1a2-4872-a014-acf9be30236e	Oxford	PRJNA604975	0	0	0	0	0	0	0	146	80	46	37	29	24	5108682	5081891	4988632	4925206	4806777	4642474	102	662841	5097034	325207	107341	6	14	0	0	0	0	1	0	0	0	0	0	0	0	0	0	0	0	0	0	0	0	0
24e94b3d-46d3-470a-8151-3993db9fc04e	Oxford	PRJNA604975	0	1	1	0	0	0	1	117	72	50	46	36	25	5076517	5060884	5014023	4988778	4802151	4454335	83	540393	5068145	191030	115717	9	18	0	0	1	0	0	0	0	0	0	1	1	1	0	0	0	0	0	0	0	1	1
24f8c363-a289-425e-bfcf-f3a96dd68d04	Oxford	PRJNA604975	NA	NA	NA	0	1	NA	NA	269	175	99	76	59	36	5117466	5079743	4893629	4731782	4481936	3701270	205	244989	5100393	88610	43798	20	39	0	0	1	0	0	0	1	1	0	0	0	0	0	0	0	0	0	0	0	0	0
250aa650-991f-480a-a30e-c7c5fec2d624	Oxford	PRJNA604975	0	0	1	0	NA	0	0	103	57	41	34	24	19	5028873	5010360	4969711	4920765	4756661	4585133	72	806075	5020866	237307	154586	6	13	1.99	0	0	0	1	0	0	0	0	1	1	1	0	0	0	0	0	0	0	0	0
251b4e7b-8938-4530-bd5e-98404fe1a576	Oxford	PRJNA604975	1	0	0	0	1	1	1	126	66	45	38	29	22	5027010	5005907	4957727	4904514	4781618	4535765	83	818387	5017288	246228	137939	6	14	1.99	0	1	1	0	1	1	1	0	0	0	1	1	0	0	0	0	0	0	1	0
252b72df-4d0a-4680-82f1-645e1b868c5a	Oxford	PRJNA604975	0	0	0	0	0	0	0	207	92	56	48	35	27	5064284	5009831	4930355	4876578	4669744	4382317	141	448529	5045178	198155	86718	9	19	3.96	0	1	0	0	0	1	1	0	0	0	0	0	0	0	0	0	0	0	0	0
25578262-3735-4615-b374-47a177b0ec79	Oxford	PRJNA604975	1	0	1	0	0	0	1	135	81	56	48	36	28	5071109	5051232	4996479	4940051	4759867	4497641	96	319796	5061808	173224	120488	12	21	0	0	1	0	0	0	0	0	0	1	1	1	0	0	0	0	0	0	0	1	1
2559c82f-4493-491b-bb92-7b6af95a3176	Oxford	PRJNA604975	0	0	0	0	1	0	1	105	47	39	38	34	27	5073081	5056410	5036884	5027193	4948901	4697520	55	636902	5061678	256071	99081	7	15	0	0	1	0	0	0	0	0	0	0	0	0	0	0	0	0	0	0	0	0	0
257224e5-1358-4a19-a737-d91670ab71c0	Oxford	PRJNA604975	1	0	0	0	1	0	1	221	112	65	51	35	26	5300371	5251246	5150884	5044988	4791211	4483696	158	659209	5282736	165686	97954	10	20	0	0	0	0	1	0	0	0	0	0	0	0	0	0	0	0	0	0	0	0	0
25769f92-0939-4820-99a2-45bad11db27d	Oxford	PRJNA604975	0	0	0	0	1	0	1	139	75	56	47	37	25	5076489	5048180	4997913	4936469	4773408	4331045	98	746675	5064606	229145	80819	7	18	1.97	0	1	0	0	0	0	0	0	0	0	0	1	0	0	0	1	0	0	0	0
258d94ec-00d6-4b2e-97f7-78c25b3b06b7	Oxford	PRJNA604975	0	0	0	0	0	0	0	264	173	116	92	61	32	5139477	5094694	4961260	4800216	4290104	3209348	216	281984	5125125	64376	35882	21	47	0	0	1	0	0	0	0	0	0	0	0	0	0	0	0	0	0	0	0	0	0
259345b7-1f69-4f93-bf07-7dbcdc415ddc	Oxford	PRJNA604975	NA	NA	NA	NA	NA	NA	NA	195	100	60	47	34	25	5262346	5217667	5126631	5038014	4842673	4556573	145	622955	5248056	203044	105022	8	18	0	0	0	0	1	0	1	1	0	0	0	0	1	0	0	0	0	0	0	0	0
25ab3532-2e70-44bc-8bb1-cca43e1ed9fb	Oxford	PRJNA604975	0	0	0	0	1	0	1	176	86	54	43	31	22	5233395	5195007	5122782	5042753	4863848	4530475	120	664796	5217879	219858	107365	7	15	0	0	1	0	0	0	0	0	0	0	0	0	1	0	0	0	0	0	0	0	0
25bd9719-0055-44ad-a122-c490f08044b6	Oxford	PRJNA604975	0	0	0	0	1	0	0	227	121	77	64	46	31	5320190	5275830	5165393	5071861	4805612	4250438	155	525046	5299637	129388	56658	11	26	0	0	1	1	0	1	0	0	0	1	1	1	1	0	0	0	0	0	0	0	0
25c0eba8-5eaa-408f-b5bf-337691f2bee6	Oxford	PRJNA604975	1	0	0	0	0	0	1	203	125	79	63	49	36	5057749	5020166	4921257	4804282	4588729	4116298	163	291271	5047166	119403	62881	14	30	1.98	0	1	0	0	0	0	0	0	0	0	0	0	0	0	0	0	0	0	0	0
25cf550d-bad3-48ec-be33-9ac407f8cdb4	Oxford	PRJNA604975	0	0	1	0	0	0	0	240	104	70	61	51	31	4903595	4865254	4785608	4725733	4572744	3810780	124	358940	4878077	119098	51515	13	29	0	0	1	0	0	0	1	1	0	1	1	1	0	0	0	0	0	0	0	0	0
25dc15b7-c6f3-4230-8398-076a808d36fd	Oxford	PRJNA604975	0	0	0	0	NA	0	0	129	72	46	42	34	25	5232842	5209341	5153972	5125484	4996917	4690070	91	723281	5223893	194167	102434	6	15	0	0	1	0	0	0	0	0	0	0	0	0	0	0	0	0	0	0	0	0	0
25eed0ba-65ad-45ab-acf4-7e48994138e1	Oxford	PRJNA604975	0	0	0	0	0	0	0	82	50	33	30	25	21	5166602	5154928	5114545	5094615	5018715	4884683	61	528665	5161907	376446	186661	6	11	0	0	1	0	0	0	0	0	0	0	0	0	0	0	0	0	0	0	0	0	0
25f88ff2-f062-4ead-87e4-6bfd65c6d29c	Oxford	PRJNA604975	0	1	1	0	1	0	1	127	67	41	34	24	18	5082193	5058725	4987688	4941811	4773994	4559794	84	805811	5070939	284157	161730	6	12	0	0	0	1	1	0	1	1	1	1	1	1	0	0	0	0	0	0	0	0	0
26043fa1-8569-4cb1-adbe-db05784cdf50	Oxford	PRJNA604975	0	0	0	0	0	0	0	168	68	47	42	34	23	4797475	4755147	4710388	4675728	4529925	4116828	106	536082	4780973	187860	92918	8	17	0	0	1	0	0	0	0	0	0	0	0	0	0	0	0	0	0	0	0	0	0
260d4691-7e16-4548-a392-bcf2b20e104b	Oxford	PRJNA604975	0	0	0	0	0	0	1	129	69	46	42	34	26	5258522	5233720	5177218	5145298	5004386	4742417	90	433184	5248253	223192	114937	9	16	5.72	0	1	0	0	0	0	0	0	0	0	0	0	0	0	0	0	0	0	0	0
261017a0-0b63-433d-87ae-ee5f3e3e6056	Oxford	PRJNA604975	1	0	0	0	1	0	1	94	64	43	40	34	25	4951281	4934856	4890951	4870745	4779841	4443204	81	465533	4946382	205439	114822	9	16	2.02	0	1	0	0	0	1	1	0	0	0	0	1	0	0	0	0	0	0	0	0
2628e27f-ee9d-4775-8b4b-1b94ef7be6ee	Oxford	PRJNA604975	1	0	0	0	1	1	1	169	108	61	52	42	33	4906510	4877081	4769492	4712932	4523393	4205659	138	303350	4897796	154774	67178	12	24	2.04	0	1	0	0	0	1	1	0	0	0	0	1	0	0	0	0	0	0	0	0
266d8747-6f21-4e8d-80dd-0f0ab71537c0	Oxford	PRJNA604975	1	0	0	0	1	0	1	99	60	44	40	34	23	5118926	5102155	5059250	5034437	4936787	4569602	75	529061	5112820	272439	110621	7	15	0	0	1	0	0	0	0	0	0	0	0	0	1	0	0	0	1	0	0	0	0
267c2fd1-4c1c-4f57-a579-a419ee970415	Oxford	PRJNA604975	0	0	0	0	0	0	0	63	40	31	28	25	20	4852529	4843179	4823055	4803886	4744975	4581149	50	617247	4849638	329871	153960	6	11	0	0	1	0	0	0	0	0	0	0	0	0	0	0	0	0	0	0	0	0	0
267d42ae-bbec-4a60-8c3a-c55d64484b64	Oxford	PRJNA604975	1	0	0	0	1	0	1	107	59	37	33	27	22	5210069	5192444	5144971	5119512	5034045	4853582	72	670207	5200625	282477	131755	6	12	1.92	0	1	0	0	0	1	1	0	0	0	1	1	0	0	0	0	0	0	0	0
2689a1c8-ae9e-4f7b-bc2c-0ddc73053a02	Oxford	PRJNA604975	0	0	0	0	1	0	1	112	69	49	39	34	25	5131783	5111947	5066059	4984407	4918506	4597028	90	419983	5126395	223194	103032	9	16	3.9	0	1	0	0	0	1	1	0	0	0	0	1	0	0	0	0	0	0	0	0
268ec063-4890-40f9-b784-319f8ea73f0d	Oxford	PRJNA604975	0	0	0	0	0	0	0	243	134	86	74	55	33	5125057	5075767	4965539	4875435	4540402	3786755	184	339184	5109856	101072	48082	17	34	1.96	0	1	0	0	0	0	0	0	0	0	0	0	0	0	0	0	0	0	0	0
2694f237-b95d-4252-830c-b4e1bfb54e0a	Oxford	PRJNA604975	0	0	0	0	0	0	0	166	82	46	36	27	21	5194924	5151755	5060295	4983071	4844877	4651698	122	696834	5181013	360496	113195	5	13	0	0	0	0	1	0	0	0	0	0	0	0	0	0	0	0	0	0	0	0	0
269b2d27-fe11-4411-99ae-ccf3e704c3f2	Oxford	PRJNA604975	1	0	0	0	0	0	1	94	55	34	30	24	20	5145805	5129690	5072319	5042489	4953176	4813739	69	540832	5139528	350367	160702	7	12	0	0	1	0	0	0	1	1	0	0	0	0	1	0	0	0	0	0	0	0	0
26a9e8e9-b814-4541-8022-f4660d4443a0	Oxford	PRJNA604975	0	0	0	0	0	0	1	168	86	52	42	33	25	5223828	5186134	5103596	5037447	4891981	4632191	115	527524	5207520	214114	107353	9	17	0	0	0	0	1	0	0	0	0	0	0	0	0	0	0	0	0	0	0	0	0
27089b40-c3de-4621-9ae1-cdd53630e2f9	Oxford	PRJNA604975	0	0	0	0	1	0	1	163	104	77	71	55	35	5218033	5195261	5131740	5089427	4821299	4073756	121	347208	5207902	109377	55373	15	32	0	0	1	1	0	1	1	1	0	0	0	0	1	0	0	0	0	0	0	0	0
270d45c7-92aa-4945-b1e6-3f28f99c81f4	Oxford	PRJNA604975	1	0	0	0	1	0	1	144	68	48	43	25	21	5250709	5226232	5183196	5152408	4849636	4706901	86	711698	5237783	319796	135222	6	13	3.82	0	1	1	0	1	0	0	0	1	0	1	1	0	0	0	0	0	0	0	0
271d6c19-8f01-49bd-8763-b765d33da00c	Oxford	PRJNA604975	0	0	0	0	0	0	1	185	100	62	49	41	25	5354374	5319551	5238716	5141594	5016358	4426869	130	434082	5339479	261200	79817	9	19	0	0	0	0	1	0	0	0	0	0	0	0	1	0	0	0	0	0	0	0	0
2760b044-0efe-41e2-ba30-31909dcda8d3	Oxford	PRJNA604975	0	0	0	0	0	0	0	154	79	45	32	29	24	5164810	5134135	5063099	4968540	4916818	4744357	107	562961	5153999	195090	124036	7	15	1.94	0	1	0	0	0	0	0	0	0	0	0	0	0	0	0	0	0	0	1	0
27629192-2c4c-4969-9ca5-db30914d03ec	Oxford	PRJNA604975	1	0	0	0	1	0	1	103	60	38	33	25	20	5158000	5140937	5085001	5049227	4928389	4748117	76	664086	5150988	282056	136031	6	12	1.94	0	1	0	0	0	1	1	0	0	0	0	1	0	0	0	0	0	0	0	0
276c8d5a-3a28-4946-ac3d-87a1a7f5c99d	Oxford	PRJNA604975	0	0	0	0	1	0	0	225	106	61	48	34	26	5428458	5376847	5273395	5167860	4966159	4709939	156	421916	5411324	223643	117675	9	18	7.39	0	0	0	1	0	0	0	0	0	0	0	0	0	0	0	1	0	0	0	0
276cb9c8-b654-4372-ae63-8ab66c6a187b	Oxford	PRJNA604975	1	0	0	0	1	0	1	172	103	60	51	38	24	5173029	5140799	5046027	4973854	4785825	4253869	129	523169	5159632	206138	102387	9	18	1.94	0	0	0	1	0	1	1	0	0	0	0	1	0	0	0	1	0	0	0	0
277e7b8d-5198-46fe-9a4f-2d6e7ebdd727	Oxford	PRJNA604975	1	0	0	0	1	0	1	110	52	37	32	28	20	4991785	4965278	4929102	4895353	4825379	4559109	74	620118	4980790	247459	132566	6	13	0	0	0	0	1	0	0	0	0	0	0	1	0	0	0	0	0	0	0	0	0
27a08a4f-540e-4c00-9c17-f47c6b932d95	Oxford	PRJNA604975	0	0	0	0	0	0	0	150	77	49	42	30	21	5183704	5148752	5085303	5037307	4865234	4562310	114	577547	5173532	214103	115653	7	14	0	0	0	0	1	0	0	0	0	0	0	0	0	0	0	0	0	0	0	0	0
27b9224a-1eee-4478-a9b9-49002a168cd3	Oxford	PRJNA604975	0	0	0	0	0	0	0	130	68	42	38	29	23	5140412	5116114	5057970	5030022	4898963	4697210	89	613815	5131068	269034	124531	7	13	1.95	0	1	0	0	0	0	0	0	0	0	0	0	0	0	0	0	0	0	0	0
27d1f6fc-76d4-4f88-9fd6-de1143045af7	Oxford	PRJNA604975	0	0	0	0	1	0	1	161	98	66	55	45	29	5304767	5276272	5203810	5120510	4959845	4365922	126	445650	5295252	166347	74095	10	23	3.78	0	1	0	0	0	1	1	0	0	0	0	1	0	0	0	0	0	0	0	0
27e2513d-6427-411b-ba7c-0f2fce69a57b	Oxford	PRJNA604975	1	0	0	0	1	0	1	155	113	78	63	45	31	5020088	4999955	4915612	4807592	4518319	4025280	133	306740	5013703	113470	62320	13	27	0	0	0	0	1	0	0	0	0	0	0	0	0	0	0	0	0	0	0	0	0
27e98e2f-8936-4799-b3fa-979a10b866ea	Oxford	PRJNA604975	1	0	0	0	0	0	1	96	56	39	37	27	21	5058374	5043510	5004790	4993587	4847247	4633920	71	761405	5052479	282476	117174	6	12	3.96	0	1	0	0	0	0	0	0	0	0	0	0	0	0	0	0	0	0	0	0
27f3b779-03a4-4cf7-a2a9-9c08d758fa73	Oxford	PRJNA604975	0	0	0	0	0	0	1	143	71	47	38	30	22	5158293	5124708	5069899	5009868	4897698	4642803	103	619935	5146341	214103	125760	7	14	0	0	0	0	1	0	0	0	0	0	0	0	0	0	0	0	0	0	0	0	0
280ce541-0b8a-45ff-ab87-b4821d1a4f8e	Oxford	PRJNA604975	0	0	0	0	0	0	0	95	57	40	37	30	23	5077375	5063214	5025699	5004364	4904025	4656527	68	591738	5070267	282129	126868	7	15	0	0	1	0	0	0	0	0	0	0	0	0	0	0	0	0	0	0	0	0	0
280d7931-1586-474e-a3d5-dc4700fe7f1e	Oxford	PRJNA604975	0	0	0	0	0	0	0	128	61	33	33	23	17	5073937	5050635	4990647	4990647	4848708	4626257	78	616819	5062353	318142	218561	6	10	0	0	1	0	0	0	0	0	0	0	0	0	0	0	0	0	0	0	0	0	0
2818bd59-1cac-456a-9db4-2d7780b308af	Oxford	PRJNA604975	0	0	0	0	0	0	0	146	81	46	38	29	24	5121324	5096180	5011033	4954865	4805082	4595851	101	734979	5110605	202657	113294	7	16	0	0	0	0	1	0	0	0	0	0	0	0	0	0	0	0	0	0	0	0	0
281d0ecf-b18c-46c9-95e0-f46cbcd2e826	Oxford	PRJNA604975	0	0	0	0	0	0	0	113	60	44	41	37	26	4755595	4731155	4692545	4671049	4588448	4186699	83	655210	4747731	137641	93224	8	19	0	0	1	0	0	0	0	0	0	0	0	0	0	0	0	0	0	0	0	0	0
28274349-de2b-49e5-899c-80757f8819cb	Oxford	PRJNA604975	0	0	0	0	0	0	0	78	50	36	32	28	21	4959531	4948364	4918100	4891818	4825963	4581500	60	675658	4955575	277213	164186	6	12	0	0	1	0	0	0	0	0	0	0	0	0	0	0	0	0	0	0	0	0	0
2829c54a-2aaa-4897-99a3-5c71c680dcfa	Oxford	PRJNA604975	0	0	0	0	1	0	0	177	109	68	53	42	32	5148359	5115845	5019698	4908822	4701402	4361040	145	351643	5140930	137239	78498	12	25	7.78	0	1	1	0	1	0	0	0	0	0	0	0	0	0	0	0	0	0	0	0
2834621c-ac9b-4def-a66b-2b60323a73e3	Oxford	PRJNA604975	1	0	0	0	1	0	1	134	66	48	39	29	23	5174461	5146934	5106319	5041010	4895661	4693223	85	628249	5160684	212914	131577	7	14	1.94	0	0	0	1	0	1	1	0	0	0	0	1	0	0	0	0	0	0	0	0
283c9cce-3d80-476a-b3cc-e68f0efdcaac	Oxford	PRJNA604975	0	0	0	0	0	0	0	65	41	31	29	27	17	4902487	4893303	4870162	4856439	4811922	4441774	49	706114	4899274	273771	173896	6	11	0	0	1	0	0	0	0	0	0	0	0	0	0	0	0	0	0	0	0	0	0
28599c5b-fb74-4d4c-8adf-4546b0c13db7	Oxford	PRJNA604975	1	0	0	0	0	1	1	157	76	47	39	29	21	5193923	5157097	5088800	5035522	4901225	4646235	111	620127	5180848	214103	125766	7	14	0	0	0	0	1	0	0	0	0	0	0	0	0	0	0	0	0	0	0	0	0
287e7e98-f7ab-477d-b4a5-46541ffda33d	Oxford	PRJNA604975	0	0	1	0	0	0	1	100	46	35	33	29	24	5034306	5020666	4996218	4982726	4923396	4759195	53	649282	5025897	233618	155215	8	15	0	0	1	0	0	0	0	0	0	1	1	1	1	0	0	0	0	0	0	1	1
289a9298-daae-4275-bfb6-e2c01d3c7e72	Oxford	PRJNA604975	0	0	0	0	1	0	1	168	97	69	62	51	37	5206788	5181486	5113840	5063996	4874852	4318039	117	460690	5195713	106202	58872	13	30	3.85	0	1	0	0	0	0	0	0	0	0	0	1	0	0	0	0	0	0	0	0
28a24fb6-f0af-44ae-a084-b5e3e27bf820	Oxford	PRJNA604975	1	0	0	0	1	0	1	150	80	50	47	39	28	4828298	4804669	4745383	4724440	4583844	4171862	95	429700	4815892	164421	82264	8	20	0	0	1	0	0	0	1	1	0	0	0	0	1	0	0	0	0	0	0	0	0
28b0c3c3-ee32-419d-a6b4-98f0c3abfab1	Oxford	PRJNA604975	1	0	0	0	1	0	1	151	95	60	55	44	29	5254931	5230425	5149830	5112179	4918484	4384910	118	538148	5246523	187034	77988	10	22	5.72	0	1	1	0	1	1	1	0	0	0	0	1	0	0	0	0	0	0	0	0
28c5613f-1e2e-419b-9df9-5006c6214a86	Oxford	PRJNA604975	1	0	0	0	1	1	1	278	136	91	71	48	34	5283821	5232546	5110210	4967012	4581245	4047718	175	306992	5258986	112425	53676	15	33	0	0	1	0	0	0	1	1	0	0	0	0	1	0	0	0	0	0	0	0	0
28cfd66c-4b98-4dd5-8f32-eabeef3fe2fb	Oxford	PRJNA604975	1	0	0	0	0	0	1	151	87	49	43	27	20	5121930	5092588	5001659	4957249	4716656	4464613	117	583565	5111758	246228	137683	8	14	1.96	0	1	1	0	1	0	1	0	0	0	1	1	0	0	0	0	0	0	1	0
28e4b513-f1d3-4897-9b8a-5a0d9e0d12c8	Oxford	PRJNA604975	0	0	0	0	0	0	0	48	22	16	16	16	11	4857625	4850209	4837595	4837595	4837595	4650079	26	1196126	4853013	730691	278534	3	5	0	0	1	0	0	0	0	0	0	0	0	0	0	0	0	0	0	0	0	0	0
28f9b9b8-5eca-4bb6-8299-00e0088edf83	Oxford	PRJNA604975	0	0	0	0	1	0	0	220	95	71	64	49	33	5278790	5248993	5189893	5136223	4905014	4344050	108	382476	5257647	129774	74684	13	27	0	0	1	0	0	0	0	0	0	0	0	0	0	0	0	0	0	0	0	0	0
28fb0bb6-7d40-4c52-ac23-b49b6c20c903	Oxford	PRJNA604975	0	0	0	0	0	0	0	55	33	24	22	20	17	4818980	4812524	4793632	4781713	4740789	4636499	38	718735	4815890	535293	191030	4	9	2.08	0	1	0	0	0	0	0	0	0	0	0	0	0	0	0	0	0	0	1	0
2918450c-f756-49a4-b2b9-b082ce51bd25	Oxford	PRJNA604975	0	1	1	0	1	0	1	166	99	61	45	27	22	5160254	5132862	5036075	4931164	4656186	4503580	122	615048	5148451	212553	124825	8	15	3.88	0	1	1	0	1	1	1	1	1	1	1	0	0	0	0	0	0	0	1	1
2918c2da-e88b-41c9-8c3a-b59c1833daef	Oxford	PRJNA604975	1	1	1	0	NA	0	1	119	60	43	39	30	25	5221664	5206585	5170828	5145949	5013482	4830981	68	617415	5212349	209838	124115	8	16	0	0	1	0	0	0	0	0	0	1	1	1	0	0	0	0	0	0	0	1	1
292f176b-d44c-41d5-9041-ce4e6aa2e77b	Oxford	PRJNA604975	0	0	0	0	0	0	0	124	69	49	39	30	21	5089768	5062884	5019076	4946672	4820404	4514931	95	645792	5082239	229898	132474	7	14	0	0	0	0	1	0	0	0	0	0	0	0	0	0	0	0	0	0	0	0	0
293df4d6-3962-4a9e-84d5-c0ca4d02430e	Oxford	PRJNA604975	0	0	0	0	0	0	1	194	101	63	52	34	27	5147282	5110285	5029393	4952315	4658003	4423189	134	589155	5132875	150455	101825	9	20	0	0	0	0	1	0	0	0	0	0	0	0	1	0	0	0	0	0	0	0	0
2948406f-8011-4815-9de7-b01154208843	Oxford	PRJNA604975	0	0	0	0	1	0	1	148	69	44	37	30	21	5156213	5121846	5066027	5018108	4914075	4628729	99	620324	5143020	305358	131580	6	13	0	0	0	0	1	0	0	0	0	0	0	0	0	0	0	0	0	0	0	0	0
295a18ee-47a9-4260-b808-a1b800ce2f0d	Oxford	PRJNA604975	0	0	0	0	1	0	1	187	80	55	48	36	28	5377987	5335154	5270419	5225107	5007774	4736123	115	619938	5359698	205316	102336	9	19	0	0	0	0	1	0	1	1	0	0	0	0	1	0	0	0	0	0	0	0	0
29a83ab4-203d-4e55-848f-ed8726d08a58	Oxford	PRJNA604975	0	0	0	0	1	0	1	92	55	46	44	39	26	4925158	4913497	4893531	4878562	4787634	4307980	62	418107	4918027	189268	93054	9	18	2.03	0	1	0	0	0	1	1	0	0	0	1	1	0	0	0	0	0	0	0	0
29bcca51-bee9-47b3-92c6-595d05f8f14c	Oxford	PRJNA604975	0	0	0	0	1	0	1	159	89	64	59	49	34	4947602	4919793	4856243	4817597	4655873	4137852	116	322634	4938207	109664	62594	13	27	2.03	0	1	0	0	0	1	1	0	0	0	0	1	0	0	0	0	0	0	0	0
29eb1ff0-b042-4daa-8055-3f45cb2d8441	Oxford	PRJNA604975	1	0	1	0	0	0	1	276	143	89	72	45	31	5411632	5355162	5231582	5109263	4676931	4195325	193	447888	5390109	113323	55387	13	29	0	0	1	0	0	0	1	1	0	1	1	1	0	0	0	0	0	0	0	0	0
2a06c84b-7b37-415f-9714-8d7e17b00cff	Oxford	PRJNA604975	0	0	0	0	1	0	1	154	99	72	62	43	28	5174166	5148958	5091972	5014138	4706939	4174677	122	606695	5164700	149474	66958	11	24	1.94	0	1	1	0	1	0	0	0	0	0	0	1	0	0	0	0	0	0	0	0
2a3ce06c-a6b3-4fb4-a0c5-be83ee025c70	Oxford	PRJNA604975	0	0	0	0	0	0	0	142	87	57	52	39	27	5062431	5034961	4975354	4940972	4702083	4251641	117	351741	5055297	184936	84351	11	21	1.98	0	1	0	0	0	0	0	0	0	0	0	0	0	0	0	0	0	0	0	0
2a52cfc5-8a59-4643-a64f-9553e063824d	Oxford	PRJNA604975	1	0	0	0	0	0	1	150	71	46	39	32	22	5220750	5188766	5127645	5078785	4970323	4625371	99	689959	5208470	209876	113176	6	14	1.92	0	0	0	1	0	0	0	0	0	0	0	1	0	0	0	0	0	0	0	0
2a59126d-920b-4ced-be5c-68cd9a75ccb6	Oxford	PRJNA604975	0	1	1	0	1	0	1	166	85	59	56	40	29	5415301	5387658	5331111	5312721	5084792	4681698	106	342333	5401926	173797	109335	12	22	0	0	1	1	0	1	0	0	0	1	1	1	0	0	0	0	0	0	0	1	1
2a5eb593-1f0a-4398-bc29-2dd1f5f54910	Oxford	PRJNA604975	0	0	1	0	1	0	0	113	60	42	39	29	23	5244011	5230127	5190368	5170673	5016453	4808512	67	712703	5235434	239501	159158	7	14	1.91	0	1	1	0	1	0	0	0	1	1	1	0	0	0	0	0	0	0	1	1
2a94b780-2c0c-471e-b10d-87f35d3b8fa2	Oxford	PRJNA604975	0	0	1	0	0	0	0	177	90	57	48	36	25	5441023	5413490	5342349	5277251	5065442	4701885	112	392233	5427774	191181	129040	10	18	0	0	1	0	0	0	0	0	0	1	1	1	0	0	0	0	0	0	0	1	1
2a9c719d-bfe7-49f2-8d43-c8a047f7e079	Oxford	PRJNA604975	0	0	0	0	0	0	0	221	101	58	45	29	23	5326226	5275865	5174597	5078044	4825677	4607390	147	877474	5306433	219528	102373	7	16	1.88	0	0	0	1	0	0	0	0	0	0	0	0	0	0	0	0	0	0	0	0
2aaa96dd-e45e-4bf6-b907-92ac907d8f2c	Oxford	PRJNA604975	NA	NA	NA	NA	NA	NA	NA	206	104	59	46	32	25	5353131	5302336	5201371	5107576	4917017	4680103	157	622819	5338392	185464	107587	9	18	0	0	0	0	1	0	0	0	0	0	0	0	1	0	0	0	0	0	0	0	0
2ac9300a-49c3-4668-b9bc-d248e19592f8	Oxford	PRJNA604975	0	0	0	0	0	0	0	81	58	39	38	31	27	4565736	4554785	4513267	4507505	4365259	4221902	71	383286	4563376	175353	120927	10	18	0	0	1	0	0	0	0	0	0	0	0	0	0	0	0	0	0	0	0	0	0
2ad214a1-95dd-47bd-bbff-b46d711b1c6f	Oxford	PRJNA604975	0	0	0	0	0	0	0	193	115	79	69	50	30	5177234	5143896	5051803	4976410	4685112	3942501	147	265064	5165367	137310	61358	13	29	3.87	0	1	1	0	1	1	1	0	0	0	0	0	0	0	0	0	0	0	0	0
2afc2208-b24e-4010-9a79-0bfa7c593f6f	Oxford	PRJNA604975	1	0	1	0	0	1	1	138	81	58	52	44	34	5279063	5253298	5189395	5142604	5001427	4687753	104	401725	5269594	141493	89253	13	24	0	0	1	0	0	0	0	0	0	1	1	1	0	0	0	0	0	0	0	0	0
2affa3a9-2768-4361-b279-9cb14f2c1822	Oxford	PRJNA604975	1	0	0	0	1	0	1	215	118	75	60	40	29	5428947	5384432	5294695	5187526	4837490	4434989	160	608495	5413571	162798	74095	10	23	1.85	0	1	1	0	1	1	1	0	0	0	0	1	0	0	0	0	0	0	0	0
2b0a3fc6-c817-421d-b6c0-c02052949daf	Oxford	PRJNA604975	1	1	0	0	1	0	1	104	69	52	48	36	27	4930498	4916542	4878272	4844371	4617528	4282477	81	402160	4924918	171325	92903	10	20	2.03	0	1	0	0	0	0	0	0	0	0	0	1	0	0	0	1	0	0	0	0
2b0b00a7-5446-4c18-88f4-938367ff111d	Oxford	PRJNA604975	0	0	0	0	0	0	0	174	95	49	34	26	20	5122383	5085745	4986153	4884539	4786554	4584496	130	570180	5109023	331206	146374	6	13	0	0	0	0	1	0	0	0	0	0	0	0	0	0	0	0	0	0	0	0	0
2b21e23f-59c0-4ec6-a460-7bd37c38afdf	Oxford	PRJNA604975	0	0	0	0	0	0	0	112	66	48	45	38	27	5261833	5248389	5208184	5186489	5066728	4659101	73	418608	5253260	196159	109002	9	18	0	0	0	0	1	0	0	0	0	0	0	0	0	0	0	0	0	0	0	0	0
2b2a4d9a-ef42-45e8-9657-31f4decf71c2	Oxford	PRJNA604975	0	0	0	0	NA	0	0	172	89	58	44	28	21	5183487	5142523	5071296	4973503	4743242	4492640	127	581805	5169809	207127	107341	7	15	0	0	0	0	1	0	0	0	0	0	0	0	0	0	0	0	0	0	0	0	0
2b2ebec7-8c1f-4f65-8150-e65651e28326	Oxford	PRJNA604975	0	0	0	0	0	0	0	169	83	46	38	27	21	5181060	5136492	5040475	4989099	4820749	4611078	127	656843	5168079	221663	132561	7	14	3.87	0	0	0	1	0	0	0	0	0	0	0	0	0	0	0	0	0	0	0	0
2b39f0a9-530e-4a5a-a333-bf95b89b27d4	Oxford	PRJNA604975	0	0	0	0	0	0	0	67	47	34	33	30	23	4970241	4960758	4932188	4924189	4875961	4635497	57	768063	4967674	252937	106334	6	13	0	0	1	0	0	0	0	0	0	0	0	0	0	0	0	0	0	0	1	0	0
2b413398-36aa-4b72-8a63-8cb6617e6018	Oxford	PRJNA604975	1	0	1	0	0	1	1	107	57	38	34	27	23	5114334	5098929	5057208	5032693	4911161	4774412	67	617301	5106184	239505	173800	8	14	1.96	0	1	0	0	0	0	0	0	1	1	1	0	0	0	0	0	0	0	1	1
2b472f36-5908-4195-a660-01e4d86162e3	Oxford	PRJNA604975	0	0	0	0	0	0	0	118	57	38	33	27	18	5142224	5115978	5070341	5036310	4945708	4656267	79	1041988	5131529	363500	197285	5	10	0	0	1	0	0	0	0	0	0	0	0	0	0	0	0	0	0	0	0	0	0
2b4ae1a8-5941-4e13-b788-b9f5aba7408e	Oxford	PRJNA604975	0	0	0	0	1	0	1	86	58	42	41	34	26	4815193	4801812	4760514	4752875	4657502	4395170	69	314613	4809845	236153	118369	9	16	0	0	1	1	0	1	1	1	0	0	0	0	1	0	0	0	0	0	0	0	0
2b4e5fb0-b79a-4a5f-99f7-aa1c1c21504d	Oxford	PRJNA604975	1	0	0	0	NA	0	1	90	56	43	38	25	16	5066476	5055037	5021752	4987979	4785973	4500688	64	866416	5060607	328265	163293	5	10	0	0	1	0	0	0	0	0	0	0	0	0	0	0	0	0	0	0	0	0	0
2b69f649-d756-45a9-8f20-26d04fa9a275	Oxford	PRJNA604975	0	0	1	1	1	0	1	135	74	48	40	26	19	5184799	5159891	5094968	5029145	4813645	4571809	97	879725	5175459	227907	140173	6	13	3.86	0	0	1	1	1	1	1	0	1	1	1	1	0	0	1	0	0	0	0	0
2b943914-08eb-42c6-a455-917ea155ed9b	Oxford	PRJNA604975	1	0	0	0	0	0	1	152	80	49	39	28	21	5134839	5099118	5025719	4952636	4791026	4519338	114	637002	5122602	213484	145051	7	14	0	0	0	0	1	0	0	0	0	0	0	0	1	0	0	0	0	0	0	0	0
2bb315ce-6907-4f03-9416-982c07d47256	Oxford	PRJNA604975	0	0	0	0	0	0	0	141	81	50	39	33	24	5072901	5045069	4971948	4889225	4789512	4456957	109	574672	5064004	182937	129699	9	17	0	0	0	0	1	0	0	0	0	0	0	0	0	0	0	0	0	0	0	0	0
2bb55f31-9780-4851-9ea1-437573f97e6b	Oxford	PRJNA604975	0	0	0	0	0	0	0	78	53	36	32	25	18	5006470	4995496	4951476	4926291	4803993	4554854	63	625471	5002007	345506	132579	6	11	0	0	0	0	1	0	0	0	0	0	0	0	0	0	0	0	0	0	0	0	0
2bbace60-69b0-4521-b60e-5b37013e2d29	Oxford	PRJNA604975	0	0	0	0	0	0	0	122	59	40	37	31	23	5078349	5057451	5014043	4992771	4885101	4616979	76	629799	5068717	207059	129473	8	15	0	0	1	0	0	0	0	0	0	0	0	0	0	0	0	0	0	0	0	0	0
2bca19f6-e0c3-44b9-8d8b-29a8fe8c5d7d	Oxford	PRJNA604975	0	0	0	0	0	0	1	155	86	40	30	20	16	5107531	5074291	4976182	4906271	4744110	4613089	121	710571	5097240	353184	167241	6	10	5.89	0	1	0	0	0	0	0	0	0	0	0	1	0	0	0	0	0	0	0	0
2bcdf6bf-8da7-4ea6-aa43-5e4fe899f1e3	Oxford	PRJNA604975	0	0	0	0	0	0	1	197	91	53	43	31	22	5245875	5192357	5103826	5036812	4861613	4568451	144	668720	5230277	214103	107529	7	15	0	0	0	0	1	0	0	0	0	0	0	0	1	0	0	0	0	0	0	0	0
2bf3b07d-4f2e-4ddb-af88-f0d93c05d6d9	Oxford	PRJNA604975	0	0	0	0	1	0	1	153	75	44	39	30	24	5191033	5158800	5073879	5041819	4882371	4665080	101	448486	5177281	188360	132578	9	17	0	0	0	0	1	0	0	0	0	0	0	0	1	0	0	0	0	0	0	0	0
2bf92449-b2f8-4151-8e78-99bb7a1f90f6	Oxford	PRJNA604975	0	0	0	0	0	0	0	75	27	20	20	18	14	4939155	4926271	4911067	4911067	4880941	4742377	32	1245171	4929789	725639	279426	3	6	0	0	1	0	0	0	0	0	0	0	0	0	0	0	0	0	0	0	0	0	0
2c0269fe-7122-4a79-ada6-8a679108e850	Oxford	PRJNA604975	0	0	0	0	0	0	0	150	71	43	37	28	22	5254170	5217707	5157002	5115561	4986798	4780967	103	668601	5240012	364035	132580	6	12	0	0	0	0	1	0	0	0	0	0	0	0	0	0	0	0	0	0	0	0	0
2c11aa2e-b253-495a-aae7-8b3ca2de1872	Oxford	PRJNA604975	1	0	0	1	1	0	1	133	68	38	37	24	19	4964913	4936298	4862606	4855727	4656302	4487420	93	909451	4953516	239895	188029	6	12	2.02	0	1	1	0	1	1	1	0	0	0	1	1	0	0	1	0	0	0	1	0
2c2bf06f-b487-4814-832d-979d2cbc2c31	Oxford	PRJNA604975	0	0	0	0	0	0	0	121	65	45	39	29	25	5025361	5001567	4956856	4913139	4762970	4616659	85	512099	5015466	226951	124845	7	15	0	0	0	0	1	0	0	0	0	0	0	0	0	0	0	0	0	0	0	0	0
2c3735c9-10ec-44b3-94e5-93eec67c06bb	Oxford	PRJNA604975	1	0	0	0	0	0	1	221	97	61	51	40	28	5434609	5381581	5307307	5241927	5068898	4641521	147	440511	5414283	191444	79768	10	20	3.69	0	1	0	0	0	0	0	0	0	0	0	1	0	0	0	0	0	0	0	0
2c508326-ba04-43b8-9071-7fdb215270c1	Oxford	PRJNA604975	1	0	0	0	0	0	1	145	72	38	32	27	19	5093019	5054920	4988204	4945360	4840202	4572088	115	979631	5085631	283795	146304	6	12	0	0	1	0	0	0	1	1	0	0	0	0	1	0	0	0	0	0	0	0	0
2c5f7d71-bcf0-4ae1-b19d-5c41dbe8b356	Oxford	PRJNA604975	0	0	0	0	1	0	1	264	129	80	71	55	40	5277787	5226712	5111254	5048208	4797892	4259653	168	261026	5252574	103798	55171	18	35	1.9	0	1	1	0	1	1	1	0	0	0	0	1	0	0	0	0	0	0	0	0
2c6db87d-6399-4b4a-ae52-0e2bfe95880b	Oxford	PRJNA604975	1	0	0	0	1	1	1	189	94	55	45	33	20	5216218	5175325	5080574	5014614	4842730	4388563	125	754334	5196254	240718	129467	7	15	0	0	1	0	0	0	1	1	0	0	0	0	0	0	0	0	0	0	0	0	0
2c8f1642-0d61-4c9d-8937-4d64483a8c94	Oxford	PRJNA604975	0	0	0	0	0	0	0	85	43	32	29	27	22	4950117	4940121	4919335	4898929	4865436	4684490	46	819432	4942109	319798	124361	5	11	0	0	1	0	0	0	0	0	0	0	0	1	0	0	0	0	0	0	0	1	0
2c9cd258-7443-4221-81d9-2729087cdfd3	Oxford	PRJNA604975	0	0	0	0	0	0	0	123	69	51	47	44	28	4763840	4747108	4704103	4675763	4632214	4047666	80	358731	4754306	150203	81175	11	21	0	0	1	0	0	0	0	0	0	0	0	0	0	0	0	0	0	0	0	0	0
2ca65623-86d4-48d4-b891-d60fcf84fbbf	Oxford	PRJNA604975	0	0	0	0	0	0	1	178	78	43	37	26	20	5107274	5061254	4983485	4941545	4781617	4542685	123	668595	5092683	303905	115000	5	13	0	0	0	0	1	0	0	0	0	0	0	0	0	0	0	0	0	0	0	0	0
2cb87762-b451-4d39-a43a-ced1d6952b47	Oxford	PRJNA604975	0	0	0	0	0	0	0	70	46	31	28	21	19	4864698	4854574	4814283	4796020	4693991	4622255	55	666316	4861091	389049	196625	5	9	2.06	0	1	0	0	0	0	0	0	0	0	0	0	0	0	0	0	0	0	0	0
2cee200a-3a59-4900-87f7-cd10e85178e4	Oxford	PRJNA604975	0	0	0	0	0	0	0	54	34	27	26	25	19	4940418	4933871	4917315	4910859	4900454	4686591	39	679503	4937509	322361	158246	5	11	0	0	1	0	0	0	0	0	0	0	0	0	0	0	0	0	0	0	0	0	0
2d024f58-7218-4268-9ff5-320c7be62aaf	Oxford	PRJNA604975	1	0	0	0	0	0	1	70	28	23	22	21	19	4703631	4693763	4682404	4677238	4666367	4594993	30	848657	4695599	322663	194483	5	9	0	0	1	0	0	0	0	0	0	0	0	0	1	0	0	0	0	0	0	0	0
2d1982f7-1ffe-4037-9b37-165305acad31	Oxford	PRJNA604975	0	0	0	0	0	0	0	202	115	81	72	51	31	4790737	4759287	4676265	4608392	4227767	3480612	137	270271	4775345	96532	43692	17	34	0	0	1	0	0	0	0	0	0	0	0	0	0	0	0	0	0	0	0	0	0
2d38365b-46ca-4154-a524-2c395cc0495f	Oxford	PRJNA604975	1	0	0	0	1	0	1	144	78	61	52	36	28	5311549	5287562	5243725	5180151	4964094	4682973	97	786883	5300481	201525	103787	8	18	1.89	0	1	0	0	0	1	1	0	0	0	0	1	0	0	0	1	0	0	0	0
2d643cef-a5db-4f38-bf56-b50abcda6c91	Oxford	PRJNA604975	1	0	0	0	0	0	1	286	130	73	57	36	28	5425207	5358306	5239604	5125633	4803088	4503803	189	346686	5398961	154219	95816	11	23	0	0	0	0	1	0	1	1	0	0	0	0	1	0	0	0	0	0	0	0	0
2da76a28-cf9e-4d9d-98fe-b16c2e9314f2	Oxford	PRJNA604975	0	0	0	0	1	0	1	166	84	47	42	32	23	5117574	5081378	4997125	4960587	4803846	4513367	120	589347	5105086	255963	110592	7	15	3.92	0	1	0	0	0	1	1	0	0	0	0	1	0	0	0	0	0	0	0	0
2daa964d-2d17-4f72-9ea2-b3d8192c7474	Oxford	PRJNA604975	0	0	0	0	0	0	0	153	81	52	43	37	28	5102081	5069446	4996981	4934269	4845828	4543377	109	499718	5089666	185901	106889	9	19	1.96	0	0	0	1	0	0	0	0	0	0	0	0	0	0	0	0	0	0	0	0
2dcf5e1a-7cf5-4975-8087-2d9eb36d62af	Oxford	PRJNA604975	0	0	0	0	1	0	1	216	121	88	72	50	37	5160225	5121781	5045177	4934822	4571520	4118451	153	353496	5142865	101810	56936	16	32	0	0	1	0	0	0	0	0	0	1	1	1	1	0	0	0	0	0	0	0	0
2de2b554-c378-4bd3-a3cd-c1d049b083d4	Oxford	PRJNA604975	1	1	1	1	1	0	1	155	82	57	53	33	24	5380161	5350608	5297213	5271492	4983497	4661988	110	378672	5369529	199921	124748	10	18	0	0	1	1	0	1	0	0	0	1	1	1	0	0	0	0	0	0	0	1	1
2e072381-61d9-47b6-8015-326545e7f009	Oxford	PRJNA604975	0	0	0	0	1	0	1	200	129	80	63	42	24	5292836	5259147	5150344	5026015	4649799	3968641	163	401589	5281899	205513	53623	9	24	3.79	0	1	1	0	1	0	0	0	0	0	0	1	0	0	0	0	0	0	0	0
2e0a5390-0251-4add-ba6b-ecab76fe6f9f	Oxford	PRJNA604975	0	0	0	1	1	0	1	171	110	71	63	48	37	5243933	5214555	5130988	5078436	4825686	4406708	139	409186	5234200	110435	71069	15	29	3.82	0	1	0	0	0	0	0	0	0	0	0	1	0	0	1	0	0	0	0	0
2e70232a-3bda-450d-8423-86f8f4c9e7ae	Oxford	PRJNA604975	1	0	0	0	1	1	1	96	55	35	32	25	20	5127086	5112218	5067515	5045179	4935968	4755514	65	763754	5118501	360347	136147	5	11	1.95	0	1	0	0	0	1	1	0	0	0	0	1	0	0	0	0	0	0	0	0
2e7ae473-5c0e-41de-869f-27c85593e736	Oxford	PRJNA604975	1	1	1	1	1	0	1	137	70	50	45	33	23	5370691	5349081	5311078	5277966	5093793	4740349	84	711685	5358930	228126	136587	8	16	1.87	0	1	0	0	0	0	0	0	1	1	1	1	0	0	0	0	0	0	1	1
2e94f1a4-5e1e-4f3d-8eac-91eb9cf942f7	Oxford	PRJNA604975	1	0	1	0	1	0	1	109	59	40	36	27	22	5100625	5086658	5044367	5019209	4869969	4687398	67	617510	5092372	239501	173800	8	14	0	0	1	1	0	1	0	0	0	1	1	1	0	0	0	0	0	0	0	1	1
2eaa2c54-0ade-44d1-a060-7b2931f8ca7f	Oxford	PRJNA604975	0	0	0	0	0	0	0	91	51	30	25	23	19	4896315	4877460	4820999	4781273	4747806	4598139	72	625408	4891862	337485	140939	6	11	0	0	0	0	1	0	0	0	0	0	0	0	0	0	0	0	0	0	0	0	0
2ead7237-ce0f-4c09-826b-cbd1d0a60bb0	Oxford	PRJNA604975	1	0	0	0	1	0	1	109	68	47	39	28	20	5090422	5075138	5024428	4970424	4802356	4512993	81	757232	5083739	268917	148386	6	13	3.93	0	1	0	0	0	0	0	0	0	0	1	1	0	0	0	0	0	0	0	0
2eb88fe5-82dc-4da8-a765-bc37703ed1ca	Oxford	PRJNA604975	1	0	0	0	0	0	1	153	91	53	41	29	22	5277092	5248876	5162393	5085462	4890295	4634049	117	739773	5265581	267118	112748	7	15	0	0	0	0	1	0	0	0	0	0	0	0	1	0	0	0	0	0	0	0	0
2ec118f1-e354-42bc-98d4-96882f18cb35	Oxford	PRJNA604975	0	0	0	0	1	0	1	142	80	58	52	42	27	5213309	5185314	5128685	5084563	4914838	4377657	106	539719	5204291	143586	82811	9	21	0	0	1	0	0	0	0	0	0	0	0	0	0	0	0	0	0	0	0	0	0
2eecae02-a749-4a34-83d4-33e9c2e74f3e	Oxford	PRJNA604975	0	1	0	0	1	0	1	281	131	86	65	52	36	5088955	5032736	4925833	4774165	4551634	3986174	180	273702	5066332	102376	59472	17	33	0	0	1	0	0	0	1	1	0	0	0	0	1	0	0	0	0	0	0	0	0
2eeebf4f-2f6a-4b75-8436-7aa9c6cc95de	Oxford	PRJNA604975	0	0	0	0	0	0	0	144	94	59	54	41	28	5348156	5322659	5248692	5212776	4980880	4502326	123	454970	5342221	210811	78157	9	21	1.87	0	1	0	0	0	0	0	0	0	0	0	0	0	0	0	0	1	0	0	0
2eef9b43-7a59-438b-b6a4-7b84e43b5ebd	Oxford	PRJNA604975	0	0	0	0	0	0	0	143	72	45	39	31	23	5141108	5110867	5047629	5006067	4887493	4637276	100	600472	5129065	214103	115653	7	15	0	0	0	0	1	0	0	0	0	0	0	0	0	0	0	0	0	0	0	0	0
2f055cfe-e01f-4fa4-b2a8-5ab3ffecece6	Oxford	PRJNA604975	0	0	0	0	1	0	1	169	63	40	37	35	27	5167849	5134173	5084852	5061995	5035673	4753836	85	458131	5149490	239133	115388	8	15	0	0	1	0	0	0	0	0	0	0	0	0	1	0	0	0	0	0	0	0	0
2f323715-3e85-403f-8a6e-7eddb06d7539	Oxford	PRJNA604975	1	0	0	0	0	0	1	211	118	74	66	48	30	5410379	5367866	5269111	5208841	4885951	4234368	162	401284	5397344	105225	63309	11	27	5.56	0	1	1	0	1	1	1	0	0	0	0	1	0	0	0	0	0	0	0	0
2f3d0e14-d36b-4e3a-8a3c-ce68f7e5d7d0	Oxford	PRJNA604975	0	0	0	0	0	0	0	271	161	107	93	57	28	4908425	4876354	4747354	4639609	4022009	3032764	179	233960	4888803	81453	32125	20	45	0	0	1	0	0	0	0	0	0	0	0	0	0	0	0	0	0	0	0	0	0
2f4b606e-4bcf-4743-86a3-01e2c1b7e3de	Oxford	PRJNA604975	1	0	0	0	0	0	1	227	101	54	44	34	25	5350643	5300590	5208124	5141789	4976181	4672123	144	418526	5329613	191030	124130	9	18	0	0	1	0	0	0	1	1	0	0	0	0	1	0	0	0	0	0	0	1	0
2f56f78c-2d86-435e-8b4b-f64db3ab2807	Oxford	PRJNA604975	0	0	0	0	0	0	1	154	95	64	57	42	31	5176042	5148051	5083614	5037042	4762307	4354234	124	362952	5167949	139673	82997	12	25	3.87	0	1	0	0	0	0	0	0	0	0	0	0	0	0	0	0	0	0	0	0
2f59d573-ec7c-4042-9ca9-3d136b9e3828	Oxford	PRJNA604975	0	0	0	0	0	0	0	52	26	19	18	18	14	4829200	4821957	4807768	4802480	4802480	4664834	29	926450	4824201	535294	191029	4	7	0	0	1	0	0	0	0	0	0	0	0	0	0	0	0	0	0	0	0	1	0
2f696531-32c8-4902-8026-07dbbcbc81d4	Oxford	PRJNA604975	0	0	0	0	0	0	0	98	51	35	30	26	23	5130566	5110987	5077675	5042358	4989734	4885439	69	435046	5123062	243253	182586	8	14	0	0	1	0	0	0	0	0	0	0	0	0	0	0	0	0	0	0	0	1	0
2f875523-e063-49ee-9a4d-9c345a21e2a8	Oxford	PRJNA604975	1	0	0	0	1	0	1	142	78	53	43	33	25	5354821	5322210	5265358	5192174	5030025	4773345	114	432997	5346907	231819	128332	8	17	1.87	0	1	0	0	0	1	1	0	0	0	0	1	0	0	0	0	0	0	0	0
2f8f8144-a944-4142-8812-e5cae4a631f3	Oxford	PRJNA604975	1	0	0	0	0	0	1	144	76	56	48	40	29	5199650	5172635	5124851	5068040	4947089	4566450	98	434399	5188694	203320	78487	9	20	0	0	1	0	0	0	0	0	0	0	0	0	0	0	0	0	0	0	0	0	0
2f9f8652-de2a-4944-a685-f88a09cf837e	Oxford	PRJNA604975	0	0	0	0	0	0	0	119	61	37	29	25	19	5080294	5054662	5001360	4948596	4883111	4691453	83	704726	5070066	341015	132914	6	11	0	0	0	0	1	0	0	0	0	0	0	0	0	0	0	0	0	0	0	0	0
2fa2a434-7c7d-4c9f-ac7d-4cf2b64ba7aa	Oxford	PRJNA604975	1	0	0	0	0	0	1	145	80	58	49	38	26	5034864	5006972	4952799	4887619	4688204	4252085	102	380909	5021526	185829	101796	9	19	0	0	0	0	1	0	0	0	0	0	0	0	0	0	0	0	0	0	0	0	0
2fb9c4e2-3214-4f4e-a6a3-50601390f5f2	Oxford	PRJNA604975	0	0	0	0	1	0	1	149	69	44	34	29	21	5341492	5314145	5255368	5187753	5116108	4842709	85	714520	5325662	360188	138844	6	11	1.88	0	1	0	0	0	1	1	0	0	0	0	1	0	0	0	0	0	0	0	0
2fbc6224-3810-489b-8860-81f07012a1b4	Oxford	PRJNA604975	0	0	0	0	1	0	0	150	74	53	46	33	26	4966404	4930575	4883263	4831138	4614610	4337121	109	373742	4955681	203044	105108	10	19	0	0	0	0	1	0	1	1	0	0	0	0	0	0	0	0	0	0	0	0	0
2fc8a960-e94c-4472-a5ee-180f4f03f52c	Oxford	PRJNA604975	1	1	1	1	1	1	1	196	78	52	46	29	23	5265754	5223687	5172836	5133942	4866558	4677976	116	692627	5248986	191030	124115	8	16	1.91	0	1	1	0	1	1	1	0	1	1	1	1	0	0	0	0	0	0	1	1
2fe907a6-25cd-402c-bdab-17cb4bf72171	Oxford	PRJNA604975	1	0	0	0	0	0	1	159	89	51	43	33	27	5238745	5207324	5109073	5044419	4895304	4683153	121	404140	5228905	196329	111637	9	18	1.91	0	0	0	1	0	0	0	0	0	0	0	1	0	0	0	0	0	0	0	0
30071b6c-8afb-42d5-ae09-e61b37b9e2b8	Oxford	PRJNA604975	1	0	0	1	0	0	1	178	108	80	71	53	32	4877487	4849733	4782005	4713254	4441987	3696328	130	272995	4867062	104678	51594	16	32	2.05	0	1	0	0	0	0	0	0	0	0	0	1	0	0	1	0	0	0	0	0
301379bd-0f06-4d6c-a88b-51ce4abefb46	Oxford	PRJNA604975	0	0	0	0	1	0	1	253	122	63	53	38	27	5256876	5201028	5061811	4988173	4775984	4389016	168	458462	5231825	185829	79208	10	20	3.82	0	0	0	1	0	1	1	0	0	0	0	1	0	0	0	1	0	0	0	0
302015b9-e2b3-4c88-adc2-f89878c471a8	Oxford	PRJNA604975	0	0	0	0	0	0	1	228	108	78	68	51	39	5180052	5137434	5067824	4992788	4694662	4252445	140	239213	5160557	108885	61153	17	33	0	0	1	0	0	0	0	0	0	0	0	0	1	0	0	0	0	0	0	0	0
304334fd-505c-4c17-8a4c-f9a72f756b4b	Oxford	PRJNA604975	0	0	0	0	0	0	1	134	73	44	44	36	28	5147963	5120883	5061144	5061144	4950094	4682786	99	416605	5138553	211206	119008	10	18	3.89	0	1	0	0	0	1	1	0	0	0	0	1	0	0	0	0	0	0	0	0
30479dbf-c10f-49ff-b789-f6f1271d84f9	Oxford	PRJNA604975	0	0	0	0	0	0	0	79	48	37	34	29	25	5102577	5088520	5068647	5049780	4957868	4826963	61	627867	5097914	245794	136588	7	15	3.92	0	1	0	0	0	0	0	0	0	0	0	0	0	0	0	0	0	0	1	0
305b0125-d138-458d-b8c9-dc13979687d3	Oxford	PRJNA604975	0	0	0	0	0	0	0	141	65	39	31	29	21	5077658	5046343	4996099	4944188	4909462	4604783	96	638843	5067302	272214	141487	6	13	0	0	1	0	0	0	0	0	0	0	0	0	0	0	0	0	0	0	0	0	0
308388c9-b990-4357-9540-f6a72a51d5b1	Oxford	PRJNA604975	0	0	0	0	0	0	0	312	170	111	93	57	33	5322707	5261667	5133553	5009807	4423361	3545397	230	262309	5302144	75048	36426	20	43	0	0	1	0	0	0	0	0	0	0	0	0	0	0	0	0	0	0	0	0	0
30885196-fd93-4153-ad48-4536c63a6821	Oxford	PRJNA604975	1	0	0	0	0	0	1	139	73	51	40	31	25	5145679	5114516	5070334	4990630	4859113	4632165	101	577390	5134546	205372	107353	7	16	1.95	0	0	0	1	0	0	0	0	0	0	0	0	0	0	0	0	0	0	0	0
30917c50-3ad7-4327-ab82-1bfda7bf3cc3	Oxford	PRJNA604975	0	0	0	0	0	0	0	87	48	35	33	27	23	5025560	5013741	4983883	4972389	4868593	4733641	56	664017	5019084	237532	129284	6	13	3.98	0	1	0	0	0	0	0	0	0	0	0	0	0	0	0	0	0	0	0	0
30a5dfc0-e381-4ed2-8d4d-f9d055cada25	Oxford	PRJNA604975	1	0	0	0	0	0	1	231	134	72	59	42	30	5384174	5340511	5199009	5101934	4852182	4424532	174	451321	5367033	148784	84838	12	24	0	0	0	0	1	0	1	1	0	0	0	0	0	0	0	0	0	0	0	0	0
30b07a8f-56ba-43e7-813d-97a44d12e0a8	Oxford	PRJNA604975	0	0	0	0	0	0	0	137	73	48	42	32	26	5136621	5106275	5045188	5003477	4847263	4628698	104	563284	5127474	189558	113213	9	17	0	0	0	0	1	0	0	0	0	0	0	0	0	0	0	0	0	0	0	0	0
30b8d7c3-9dac-4442-a79c-a0cf98af1372	Oxford	PRJNA604975	0	0	0	0	0	0	0	76	42	30	28	20	17	4803307	4791961	4758327	4739901	4599911	4494935	51	740963	4798476	291228	199543	5	10	2.08	0	1	0	0	0	0	0	0	0	0	0	0	0	0	0	0	0	0	0	0
30c12ef7-6e94-4603-be39-92f0e745a9f8	Oxford	PRJNA604975	0	0	0	0	1	0	1	212	84	52	44	39	28	5134240	5088162	5012500	4957854	4873514	4490516	118	543383	5111382	158926	93609	10	19	0	0	1	0	0	0	0	0	0	0	0	0	1	0	0	0	0	0	0	0	0
30d2a4f5-7ba8-475b-8010-1dec21a88074	Oxford	PRJNA604975	1	0	1	0	0	0	1	234	123	67	47	35	25	5458403	5408091	5291632	5155083	4956280	4609766	169	516688	5439494	191751	103986	10	19	5.52	0	1	0	0	0	0	0	0	1	1	1	1	0	0	0	0	0	0	1	1
30ea99da-1f82-40fb-828b-c9ed6453d8b5	Oxford	PRJNA604975	0	0	0	0	0	0	1	111	51	39	37	34	28	4897547	4879338	4848722	4836480	4783865	4583051	65	364405	4888952	258394	98733	8	17	0	0	1	0	0	0	1	1	0	0	0	0	1	0	0	0	0	0	0	0	0
30f25f2b-65e7-4cb5-8f6e-db58b482d20b	Oxford	PRJNA604975	0	0	0	0	0	0	1	81	54	40	36	34	27	4841393	4830540	4805279	4777954	4741337	4498510	65	466330	4837731	192473	104296	8	16	2.07	0	1	0	0	0	0	0	0	0	0	0	0	0	0	0	0	0	0	0	0
31037176-2c27-4929-a1a3-7c4e7e073c4c	Oxford	PRJNA604975	0	0	0	0	0	0	0	96	57	36	33	27	19	4902756	4887791	4843330	4822611	4722918	4423244	70	718069	4897369	274991	129136	6	12	0	0	1	0	0	0	0	0	0	0	0	0	0	0	0	0	0	0	0	0	0
3119abf1-823e-4261-b363-93acbc985a5b	Oxford	PRJNA604975	0	0	0	0	0	0	0	94	51	37	37	35	25	4926501	4911782	4879673	4879673	4843461	4518285	61	664071	4918744	203975	118910	7	15	0	0	1	0	0	0	0	0	0	0	0	0	0	0	0	0	0	0	0	0	0
31363cf6-bc58-404b-98a0-5fddbbacdeaa	Oxford	PRJNA604975	0	0	0	0	1	0	0	68	37	27	27	23	19	5085365	5074567	5052789	5052789	4986679	4851923	47	886221	5081092	356785	177294	5	9	1.97	0	1	0	0	0	0	0	0	0	0	0	0	0	0	0	0	0	0	0	0
3154cb5f-0d57-4e70-80dc-79c4a7f27bd8	Oxford	PRJNA604975	0	0	0	0	0	0	0	96	51	39	35	28	19	4979930	4959507	4930089	4905241	4789706	4477973	67	760925	4971742	279072	197294	6	11	0	0	1	0	0	0	0	0	0	0	0	0	0	0	0	0	0	0	0	0	0
317fa1f5-82c1-4196-87fa-674552a65b0f	Oxford	PRJNA604975	1	1	1	0	1	1	1	175	86	62	56	38	26	5159846	5129922	5070695	5029694	4758214	4361605	104	343049	5142500	181128	108488	11	20	1.94	0	1	1	0	1	0	0	0	1	1	1	0	0	0	0	0	0	0	1	1
31819de3-8086-4679-bfb1-073320e292cd	Oxford	PRJNA604975	0	0	0	0	0	0	0	209	109	65	53	38	26	5140050	5094974	4996781	4908938	4699556	4266424	146	381348	5121454	175398	86015	9	20	1.95	0	1	0	0	0	0	0	0	0	0	0	0	0	0	0	0	0	0	0	0
318b6399-c90e-4701-9961-5f6f5e8e7166	Oxford	PRJNA604975	1	0	1	0	0	0	1	98	61	41	33	24	19	5039246	5023890	4969259	4915121	4758829	4586710	74	920581	5033223	237307	162957	6	13	5.96	0	0	0	1	0	0	0	0	1	1	1	1	0	0	0	0	0	0	0	0
319e4341-1112-4a78-9cc6-210402b0f415	Oxford	PRJNA604975	0	0	0	0	0	0	0	198	96	54	43	32	24	5166697	5120478	5023581	4939379	4767673	4495080	137	476177	5149051	221981	108662	8	17	0	0	1	0	0	0	0	0	0	0	0	0	0	0	0	0	0	0	0	0	0
31a11469-d856-4066-9f78-1577a1c4ae74	Oxford	PRJNA604975	1	0	0	1	1	0	1	123	68	44	41	26	20	4950426	4927778	4868719	4843911	4603956	4393911	88	455231	4941438	309149	191033	7	12	0	0	1	1	0	1	1	1	0	0	0	0	1	0	0	1	0	0	0	1	0
31aadae1-ae6f-4d77-8e79-e85ecbcc3374	Oxford	PRJNA604975	1	0	1	0	0	1	1	146	80	56	47	34	24	5201390	5175939	5126097	5065248	4868755	4531119	105	712178	5192765	206266	87668	7	16	3.85	0	1	0	0	0	0	0	0	1	1	1	0	0	0	0	0	0	0	1	1
31ab3cff-caa4-44a9-aef7-a65e3fd62c28	Oxford	PRJNA604975	0	0	0	0	0	0	0	196	91	59	49	40	31	5331096	5288823	5207224	5134514	4980465	4671748	133	367911	5316155	182436	92582	11	22	1.88	0	0	0	1	0	0	0	0	0	0	0	0	0	0	0	0	0	0	0	0
31b958a4-03b3-4a7f-ba81-77be0dda40c5	Oxford	PRJNA604975	0	0	0	0	0	0	0	112	64	40	35	31	22	5056602	5038366	4987742	4953070	4884403	4551595	79	690468	5048318	270919	113162	6	13	0	0	0	0	1	0	0	0	0	0	0	0	0	0	0	0	0	0	0	0	0
31c25768-e20e-46bc-8c70-122109ac201c	Oxford	PRJNA604975	0	1	1	0	0	0	1	101	57	46	44	34	26	5068416	5056450	5034808	5024250	4864756	4575087	63	381358	5061016	191361	136586	10	17	0	0	1	0	0	0	0	0	0	1	1	1	0	0	0	0	0	0	0	1	1
31eb2c10-20da-45f7-9a0c-4566001957ad	Oxford	PRJNA604975	1	0	0	0	0	0	1	131	73	42	37	24	18	5255048	5226090	5139886	5106727	4888791	4680397	102	634959	5245969	268957	152799	6	12	0	0	0	0	1	0	1	1	0	0	0	0	1	0	0	0	0	0	0	0	0
321ef7fe-5846-4f4d-9318-52ae5b0b143c	Oxford	PRJNA604975	1	0	0	0	1	0	1	250	130	78	66	51	35	5410284	5360730	5251702	5160208	4923126	4345452	171	385939	5389563	98012	65276	14	30	0	0	1	0	0	0	1	1	0	0	0	0	1	0	0	0	0	0	0	0	0
3232062b-145b-4f6b-9402-353b854d3c4d	Oxford	PRJNA604975	0	0	0	0	0	0	0	74	34	29	25	23	17	4700376	4688683	4676040	4646586	4612476	4404560	41	942468	4693670	449070	166331	4	9	6.39	0	1	0	0	0	0	0	0	0	0	0	0	0	0	0	0	0	0	0	0
32327e8c-3141-4222-af49-46b67378c2b4	Oxford	PRJNA604975	1	1	1	1	1	0	1	218	100	65	54	36	25	5389364	5343988	5261558	5184281	4892373	4518175	134	444904	5368058	201515	92608	10	19	1.86	0	1	0	0	0	1	1	0	1	1	1	0	0	0	0	1	0	1	0	0
324779c2-9596-49ef-9228-055aee19f7cf	Oxford	PRJNA604975	0	0	0	1	1	0	1	321	125	71	55	37	29	5424232	5347477	5213268	5095553	4805018	4531904	186	494717	5391240	134819	93860	11	23	1.85	0	1	0	0	0	1	1	0	0	0	0	1	0	0	1	0	0	0	1	0
32534dbe-3f9a-4247-993d-ef3211f58dbe	Oxford	PRJNA604975	1	0	0	0	0	0	1	99	56	39	34	27	21	5166047	5150472	5112071	5075647	4962084	4746444	66	614965	5157149	282056	148989	7	13	0	0	1	0	0	0	0	1	0	0	0	0	1	0	0	0	0	0	0	0	0
327e778a-1242-4a05-a359-b8d0cd738f8e	Oxford	PRJNA604975	0	0	0	0	0	0	0	174	118	93	80	55	31	4599712	4581739	4526806	4435149	3969956	3091370	127	273899	4589270	76169	39998	18	39	2.18	0	1	0	0	0	0	0	0	0	0	0	0	0	0	0	0	0	0	0	0
32868e6c-c566-455f-8a20-56e446f25e25	Oxford	PRJNA604975	0	0	0	0	0	0	0	133	69	43	37	28	20	5078539	5049025	4985814	4944801	4796527	4513393	93	785298	5066726	288168	132475	5	11	1.97	0	1	0	0	0	0	0	0	0	0	0	0	0	0	0	0	0	0	0	0
32a875dc-9871-4220-869f-01f79b21cfd7	Oxford	PRJNA604975	1	0	0	0	1	0	1	314	151	82	67	44	33	5468336	5386162	5225174	5116237	4727582	4352055	240	320025	5448012	122645	66228	14	29	0	0	1	0	0	0	1	1	0	1	0	1	1	0	0	0	0	0	0	0	0
32b5c36c-ca72-4809-968a-b21e7472b920	Oxford	PRJNA604975	1	0	0	0	1	0	1	133	76	58	48	32	28	5107029	5084157	5041160	4971364	4716820	4584928	98	601589	5098673	203045	105023	9	18	1.96	0	0	0	1	0	0	0	0	0	0	0	0	0	0	0	1	0	0	0	0
32be2872-b28f-445e-9f57-ecd3ed6c900e	Oxford	PRJNA604975	0	0	0	0	0	0	1	417	353	247	164	67	8	5103358	5069431	4788179	4177460	2589282	529931	386	102202	5094134	25585	13288	66	134	0	0	1	0	0	0	0	0	0	0	0	0	1	0	0	0	0	0	0	1	0
32cf3c06-22a4-4d26-abf6-6444dad5070f	Oxford	PRJNA604975	1	0	0	0	1	0	1	220	101	62	51	39	25	5323287	5275781	5182795	5104788	4926198	4437308	135	581945	5299155	214116	85051	9	19	0	0	0	0	1	0	1	1	0	0	0	0	1	0	0	0	1	0	0	0	0
32d96bea-faa7-441b-97b7-7542937a0147	Oxford	PRJNA604975	0	0	0	0	0	0	0	72	41	33	25	21	18	4995949	4983190	4966929	4909699	4848094	4750359	52	625407	4990628	391418	199322	5	10	0	0	0	0	1	0	0	0	0	0	0	0	0	0	0	0	0	0	0	0	0
330d01c8-33cc-4f1f-8c64-ec49bfa9113b	Oxford	PRJNA604975	0	0	0	0	0	0	0	168	115	92	83	57	36	4762813	4743971	4696067	4630005	4188354	3444684	126	213898	4752228	78902	43000	20	39	0	0	1	0	0	0	0	0	0	0	0	0	0	0	0	0	0	0	0	0	0
3312285b-4b39-49f3-ac17-f6bbe911ea2a	Oxford	PRJNA604975	0	0	0	0	0	0	0	328	172	90	65	39	28	5384348	5329462	5143052	4963563	4538827	4173104	211	392063	5355453	147657	65367	11	26	0	0	1	0	0	0	0	0	0	0	0	0	0	0	0	0	0	0	0	0	0
331295da-17a0-4ea9-bd54-566b8e1b9dd0	Oxford	PRJNA604975	0	0	0	0	0	0	0	188	119	86	71	52	35	5209826	5177581	5099712	5002329	4694831	4025064	151	324313	5199802	103694	50988	15	33	0	0	1	0	0	0	0	0	0	0	0	0	0	0	0	0	0	0	0	0	0
331abf20-d6be-457a-9b1b-1404ccf25b00	Oxford	PRJNA604975	0	0	0	0	1	0	1	126	67	42	37	34	28	4861853	4835702	4767768	4732156	4682779	4483075	92	396860	4854066	258245	114195	8	16	0	0	1	0	0	0	1	1	0	1	0	1	1	0	0	0	0	0	0	0	0
333acdb0-ca54-432d-aa39-6518e8214608	Oxford	PRJNA604975	1	0	1	0	0	0	1	174	89	54	46	35	30	5238624	5201217	5111018	5050096	4899611	4728497	123	370241	5225076	190216	97809	10	19	1.91	0	0	0	1	0	0	0	0	0	0	0	0	0	0	0	1	0	0	0	0
33568e4d-c42e-4d4b-9c6b-cfd2c52b6862	Oxford	PRJNA604975	0	0	0	0	0	0	0	61	33	22	22	20	16	5146621	5137474	5113707	5113707	5085057	4950301	40	818926	5142165	549627	229896	4	8	0	0	1	0	0	0	0	0	0	0	0	0	0	0	0	0	0	0	0	0	0
33640ccb-23ce-4bf9-95be-c61fd7454540	Oxford	PRJNA604975	0	0	0	0	0	0	0	136	71	41	36	25	20	5038536	5008525	4941894	4903890	4711373	4531087	95	621563	5026374	221585	132580	7	13	0	0	1	0	0	0	0	0	0	0	0	0	0	0	0	0	0	0	0	0	0
33641955-8c67-4dde-8834-2f2bf93a48fd	Oxford	PRJNA604975	0	0	0	0	0	0	0	237	155	115	93	63	33	5194036	5155964	5054886	4907790	4408681	3283532	192	226287	5182274	66253	38023	21	47	3.86	0	1	0	0	0	0	0	0	0	0	0	0	0	0	0	0	0	0	0	0
3378378c-c8b3-4339-ad5a-4d75f8a2aa5e	Oxford	PRJNA604975	0	0	0	0	1	0	1	274	152	96	80	58	32	5422032	5367683	5242163	5133543	4784388	3800614	205	308446	5405049	88597	44637	17	38	0	0	1	1	0	1	1	1	0	0	0	0	1	0	0	0	0	0	0	0	0
337fca7b-e5f4-4ee8-bd3f-5b27cfd99042	Oxford	PRJNA604975	1	0	1	0	1	0	1	189	101	55	43	32	23	5288392	5252900	5147450	5065189	4889751	4588411	133	835122	5275264	219460	114952	7	15	3.79	0	1	0	0	0	1	1	0	1	1	1	1	0	0	0	1	0	0	0	0
339f930c-41ec-47a1-b665-39fbb05e8f64	Oxford	PRJNA604975	0	0	0	0	0	0	1	218	118	81	74	53	31	5251188	5210777	5121458	5066488	4730815	3945036	149	276354	5233283	107778	50972	14	31	3.82	0	1	0	0	0	0	0	0	0	0	0	1	0	0	0	0	0	0	0	0
33a1edbe-c206-4312-acee-b9f6f1032b8c	Oxford	PRJNA604975	1	0	0	0	0	0	1	233	119	74	52	32	26	5383534	5341971	5246980	5086701	4750162	4543821	154	343150	5364921	173789	134518	12	20	1.86	0	1	0	0	0	0	0	0	1	1	1	0	0	0	0	0	0	0	1	1
33b99002-bea2-40fe-8491-ad466a1cf512	Oxford	PRJNA604975	0	0	0	0	0	0	1	94	53	35	31	29	22	4935323	4919300	4882340	4857464	4828737	4589756	63	1081563	4927074	298599	136462	5	11	0	0	1	0	0	0	0	0	0	0	0	0	1	0	0	0	0	0	0	0	0
33d07f00-c220-4119-b168-2a8a78dc7859	Oxford	PRJNA604975	1	0	1	0	0	0	1	98	60	41	34	25	16	5082732	5067093	5026057	4978556	4836954	4538677	74	738473	5077102	371646	145404	5	10	1.97	0	1	0	0	0	0	0	0	0	0	0	1	0	0	0	0	0	0	0	0
33de56ff-506f-4a39-97d8-da5ed37313f0	Oxford	PRJNA604975	1	0	0	0	1	0	1	269	184	130	99	65	33	5242688	5202173	5072674	4860928	4290967	3095486	227	281983	5232479	58296	33865	25	53	1.91	0	1	0	0	0	0	0	0	0	0	0	1	0	0	0	0	0	0	0	0
33e35bca-21dc-4233-8704-44c6497e5e94	Oxford	PRJNA604975	0	0	0	0	1	0	1	120	74	54	49	44	34	5286889	5269501	5217879	5178876	5110435	4763164	87	351643	5279696	153240	98269	12	23	1.89	0	1	1	0	1	1	1	0	0	0	0	1	0	0	0	0	0	0	0	0
34021b14-c736-429c-ad1d-09ca542d1a91	Oxford	PRJNA604975	0	0	0	0	0	0	0	149	67	44	37	30	22	5075609	5040023	4987171	4938235	4838636	4570842	99	620231	5062299	202686	121642	7	15	1.98	0	0	0	1	0	0	0	0	0	0	0	0	0	0	0	0	0	0	0	0
340ed47c-5b72-4e42-a038-214ece7c0d4c	Oxford	PRJNA604975	1	1	1	1	1	0	1	161	84	58	54	32	24	5341928	5311632	5257525	5234217	4925000	4630109	114	649529	5331290	191030	124160	10	18	0	0	1	1	0	1	0	0	0	1	1	1	0	0	0	0	0	0	0	1	1
3412ce23-d85a-4b08-a97b-db3ef8a9e27a	Oxford	PRJNA604975	0	0	0	0	0	0	0	59	29	21	21	19	17	4709214	4698354	4678869	4678869	4642928	4571600	36	716526	4703657	547686	177999	4	8	0	0	0	0	1	0	0	0	0	0	0	0	0	0	0	0	0	0	0	0	0
3447545d-09b0-4096-9211-874c50c7d7fe	Oxford	PRJNA604975	0	0	0	0	1	0	1	117	70	40	33	29	22	4911804	4892441	4817933	4762532	4687242	4423465	85	455372	4902650	243964	114224	7	14	2.04	0	1	0	0	0	1	1	0	0	0	0	1	0	0	0	0	0	0	0	0
345808bf-a495-4718-97b4-514b7bcbeb9d	Oxford	PRJNA604975	0	1	0	0	NA	0	1	162	91	62	55	36	26	5318484	5287484	5218318	5169883	4840415	4480419	122	626722	5307662	222073	81855	8	19	1.88	0	1	0	0	0	0	0	0	0	0	0	0	0	0	0	0	0	0	0	0
345f7a9b-0303-49ce-9dd7-6ce33b868f8b	Oxford	PRJNA604975	0	0	0	0	0	0	1	183	106	54	42	31	23	5138850	5101101	4995695	4915362	4742870	4455876	143	691480	5126141	223048	113289	7	15	1.95	0	1	0	0	0	1	1	0	0	0	0	1	0	0	0	0	0	0	0	0
3487b9ad-9d51-40ce-8992-c70d8d15b3d2	Oxford	PRJNA604975	0	0	0	0	0	0	1	169	95	56	44	32	27	5074505	5040002	4951765	4867787	4695621	4522078	124	587012	5060556	166885	104545	9	19	0	0	0	0	1	0	0	0	0	0	0	0	1	0	0	0	0	0	0	0	0
34abe295-08f4-4db0-b9dc-345f27107f3b	Oxford	PRJNA604975	0	0	0	0	0	0	0	104	67	44	39	32	24	4963640	4945065	4882672	4850634	4747258	4456369	85	624403	4957939	201888	132579	8	16	2.02	0	0	0	1	0	0	0	0	0	0	0	0	0	0	0	0	0	0	0	0
34af3edd-5790-4697-b253-a5fe4f322ecd	Oxford	PRJNA604975	0	0	0	0	0	0	0	102	71	44	35	29	22	5272685	5259925	5202809	5135962	5041992	4812651	83	683312	5267644	335259	129436	6	14	0	0	1	0	0	0	0	0	0	0	0	0	0	0	0	0	0	0	0	0	0
34b033a1-7f0c-49ec-8bd9-dbd946688505	Oxford	PRJNA604975	0	0	0	0	0	0	0	164	81	41	39	29	20	5123785	5087262	4998959	4988416	4835390	4532512	115	576164	5112002	333967	110631	6	12	0	0	1	0	0	0	0	0	0	0	0	0	0	0	0	0	0	0	0	0	0
34befaab-2200-4710-8b91-2d82a5bf3dad	Oxford	PRJNA604975	0	0	0	0	1	0	1	76	43	32	28	24	20	5086168	5073293	5054438	5026672	4957203	4826298	54	815903	5081517	319797	180138	5	10	3.94	0	1	0	0	0	0	0	0	0	0	0	0	0	0	0	0	0	0	1	0
34c13f56-0b63-4f08-b490-c3f24614e4e5	Oxford	PRJNA604975	1	0	0	0	1	0	1	118	63	42	39	28	20	4971120	4951131	4898992	4874679	4678937	4412089	79	496199	4961937	230741	150334	8	14	0	0	1	1	0	0	1	1	0	0	0	0	1	0	0	0	0	0	0	1	0
34c90d1b-f9b5-4a67-9fb7-6ace907aebc8	Oxford	PRJNA604975	1	0	0	0	1	0	1	155	84	60	52	42	32	5263216	5231640	5184556	5126385	4958489	4574729	112	535426	5251299	128163	88339	11	23	1.9	0	0	0	1	0	1	1	0	0	0	0	0	0	0	0	1	0	0	0	0
34ff1bdb-3133-4b66-bb15-5a2655bc71c3	Oxford	PRJNA604975	1	0	0	0	1	0	1	199	98	47	38	28	21	5164806	5122304	4988582	4923898	4789417	4561793	136	623857	5149502	299354	113205	6	14	0	0	1	0	0	0	1	1	0	0	0	0	0	0	0	0	0	0	0	0	0
3503a750-54f1-48ce-bc9b-d6b3deba5d7b	Oxford	PRJNA604975	1	0	0	0	1	0	1	203	111	53	40	32	26	5130859	5087339	4955375	4860495	4726327	4510306	150	429644	5113497	221855	86722	8	17	1.96	0	1	0	0	0	1	1	0	0	0	1	1	0	0	0	0	0	0	0	0
35114152-2868-4ba9-8173-01a462cbf558	Oxford	PRJNA604975	0	0	0	0	0	0	1	290	132	67	47	33	29	5425345	5353695	5209316	5061840	4831598	4699419	197	488780	5399448	204455	101513	10	20	0	0	1	0	0	0	0	0	0	0	0	0	1	0	0	0	0	0	0	0	0
354b74ff-df68-40d9-87bd-d0190fcc9b19	Oxford	PRJNA604975	1	0	0	0	1	0	1	159	83	52	47	37	27	5201494	5168016	5093445	5061058	4904402	4573993	118	409151	5190397	220126	99066	9	19	3.85	0	1	0	0	0	0	0	0	0	0	0	0	0	0	0	0	0	0	0	0
35795945-3070-4500-8141-42711c82ba0b	Oxford	PRJNA604975	NA	NA	NA	NA	NA	NA	NA	174	81	56	48	33	25	5084691	5049312	4993003	4929463	4693260	4399499	110	452220	5067613	192782	104141	9	18	0	0	1	1	0	1	1	1	0	0	0	1	0	0	0	0	0	0	0	1	0
357b58da-7697-45de-bdae-9d0844cbdb77	Oxford	PRJNA604975	0	0	0	0	0	0	0	88	54	44	42	37	27	4659474	4647053	4625497	4608608	4507757	4142334	65	480204	4654562	154661	95491	9	19	0	0	1	0	0	0	0	0	0	0	0	0	0	0	0	0	0	0	0	0	0
35916f87-22d4-458e-ad9a-0804a43de4c2	Oxford	PRJNA604975	1	0	1	0	0	0	1	135	81	59	50	42	29	5022794	4999734	4944656	4879620	4752650	4270597	102	307130	5014640	159354	71473	11	21	1.99	0	1	0	0	0	0	0	0	0	0	1	0	0	0	0	0	0	0	0	0
35c1a655-1413-4753-8da1-de0de6608683	Oxford	PRJNA604975	1	0	0	0	1	0	1	151	87	61	56	42	31	5301585	5273900	5210133	5169902	4927515	4514213	115	486708	5293028	169546	70713	10	22	5.67	0	1	1	0	1	1	1	0	0	0	0	1	0	0	0	0	0	0	0	0
35d3bc1e-cc35-433f-b6e7-077ef87dd823	Oxford	PRJNA604975	0	0	0	0	1	0	1	211	95	73	64	47	34	5016780	4981648	4927048	4862539	4595217	4132678	119	543049	4998288	116238	71337	14	28	2	0	1	0	0	0	0	0	0	0	0	0	1	0	0	0	1	0	0	0	0
35ed1cf1-eef4-497e-87af-fe31f397a87e	Oxford	PRJNA604975	NA	NA	NA	NA	NA	NA	NA	138	86	53	47	36	27	4819796	4804247	4719898	4673411	4471354	4115560	95	413717	4810776	165320	90364	11	20	0	0	1	0	0	0	1	1	0	0	0	0	1	0	0	0	0	0	0	0	0
3605755d-3ae8-42d1-9acd-44a8dcdbe51d	Oxford	PRJNA604975	0	0	0	0	1	0	1	216	95	47	35	26	20	5445305	5393711	5282065	5200123	5071233	4871645	147	651442	5427213	359116	150855	6	12	1.84	0	1	0	0	0	0	0	0	0	0	0	1	0	0	0	0	0	0	0	0
360ff93b-2f34-40d7-acec-e79b378f3c0d	Oxford	PRJNA604975	1	0	0	0	0	0	1	186	104	67	55	40	29	5188235	5152340	5069385	4984086	4746758	4349857	138	370018	5175558	171205	86822	12	23	0	0	0	0	1	0	0	0	0	0	0	0	0	0	0	0	0	0	0	0	0
361b05d4-dcde-44f6-af85-24bb2c695313	Oxford	PRJNA604975	0	0	0	0	1	0	1	168	104	63	55	41	28	5201847	5173064	5084687	5027708	4788208	4343097	130	410495	5190999	181052	74434	10	22	3.85	0	1	1	0	1	0	0	0	0	0	0	1	0	0	0	0	0	0	0	0
363148f7-0109-4750-a165-aed14be03199	Oxford	PRJNA604975	0	0	0	0	1	0	1	162	69	48	39	31	25	5323714	5287468	5238649	5184543	5053008	4856792	100	637722	5308422	268677	113036	7	15	0	0	1	0	0	0	0	0	0	0	0	0	1	0	0	0	0	0	0	0	0
364f11ba-4828-422d-855c-be13b965c090	Oxford	PRJNA604975	0	0	0	0	1	0	1	155	92	61	49	39	28	5024700	4992118	4919692	4836756	4693363	4328566	127	610963	5017873	144334	95172	11	21	0	0	0	0	1	0	0	0	0	0	0	0	0	0	0	0	0	0	0	0	0
365b7724-585c-44ab-8131-79f07ae76573	Oxford	PRJNA604975	0	0	0	0	0	0	0	167	91	64	57	44	28	4757143	4730337	4673491	4622078	4400892	3775066	113	431071	4744985	126335	61763	12	25	0	0	1	0	0	0	1	1	0	0	0	0	0	0	0	0	0	0	0	0	0
36702f7c-78d0-4064-a7eb-ace929e3fbb5	Oxford	PRJNA604975	0	0	0	0	0	0	0	223	143	92	82	56	32	4758536	4729811	4599086	4532075	4104388	3271282	163	259590	4743414	86207	41443	18	39	0	0	1	0	0	0	0	0	0	0	0	0	0	0	0	0	0	0	0	0	0
36a7aef5-55ea-44dd-9a58-f6c27653ade0	Oxford	PRJNA604975	0	0	0	0	0	0	0	154	81	55	49	35	24	5426176	5392514	5336053	5300236	5082427	4711576	115	673885	5416413	273976	77833	6	14	0	0	1	0	0	0	0	0	0	0	0	0	0	0	0	0	0	0	0	0	0
36b00ed8-c689-4a4f-a1b8-92b0d27ed8b9	Oxford	PRJNA604975	1	0	0	0	1	1	1	141	71	50	43	31	25	5252391	5226901	5175744	5127452	4931817	4706401	95	556018	5242413	243573	122224	8	15	1.91	0	1	1	0	1	0	0	0	0	0	0	1	0	0	0	0	0	0	1	0
36b5bf64-8d64-409e-9f2f-b0cb59161cb9	Oxford	PRJNA604975	0	0	0	0	0	0	1	146	67	43	38	32	25	5246492	5214143	5158934	5128069	5020150	4750146	99	794607	5235323	243836	111940	6	15	0	0	1	0	0	0	0	0	0	0	0	0	1	0	0	0	0	0	0	0	0
3701297f-0b2a-40ee-8557-ed3bc8c1b905	Oxford	PRJNA604975	0	0	0	0	0	0	0	77	44	34	33	26	19	5056605	5042919	5020626	5014171	4901893	4673620	58	692874	5052878	356185	178062	6	11	0	0	1	0	0	0	0	0	0	0	0	1	0	0	0	0	0	0	0	0	0
371daa0d-568f-4c5a-8876-7f0c8a27829c	Oxford	PRJNA604975	0	0	0	0	0	0	0	192	127	94	81	57	30	4685949	4664423	4591724	4493173	4102776	3170633	141	395072	4674511	76044	38047	16	38	0	0	1	0	0	0	0	0	0	0	0	0	0	0	0	0	0	0	0	0	0
37279a39-c867-4320-be94-16d164a3a1ae	Oxford	PRJNA604975	0	0	0	0	0	0	0	155	78	55	44	32	28	5072810	5039216	4987140	4909917	4737711	4577779	105	588791	5058158	168379	99154	9	19	0	0	0	0	1	0	0	0	0	0	0	0	0	0	0	0	0	0	0	0	0
375765fe-9a4e-46e5-97f2-bb3d8f502acc	Oxford	PRJNA604975	0	0	0	0	0	0	0	90	49	35	31	28	22	5086583	5075370	5048672	5023136	4971987	4753754	55	552692	5079317	275948	136589	7	12	1.97	0	1	0	0	0	0	0	0	0	0	0	0	0	0	0	0	0	0	0	0
3768afbe-a465-4c2f-b713-e5c6f3d7f484	Oxford	PRJNA604975	1	1	1	NA	1	0	NA	176	104	62	48	33	26	5243941	5209767	5110555	5013561	4750762	4524070	143	623263	5235591	172493	109203	9	18	1.91	0	1	0	0	0	1	1	0	1	1	1	1	0	0	0	0	0	0	1	1
377cf2f4-f009-4ca1-be33-fef8776ae548	Oxford	PRJNA604975	0	0	0	0	NA	0	1	121	69	49	41	29	18	5067318	5044201	4998780	4947915	4748554	4408629	93	918421	5061109	269043	132315	6	12	5.93	0	1	0	0	0	0	0	0	0	0	0	1	0	0	0	0	0	0	0	0
378e65b6-2479-452a-b8e0-89e8935c0413	Oxford	PRJNA604975	0	0	0	0	0	0	0	353	193	121	101	62	31	5125805	5069423	4888796	4745803	4089533	2982775	231	200005	5096674	61008	31746	24	53	1.96	0	1	0	0	0	0	0	0	0	0	0	0	0	0	0	0	0	0	0	0
37a65946-9349-4e2b-a92f-a3c867218fb6	Oxford	PRJNA604975	0	0	0	0	0	0	0	87	50	37	32	25	21	5064794	5052631	5024554	4988372	4872960	4735708	59	658040	5058685	307455	172557	6	12	0	0	0	0	1	0	0	0	0	0	0	0	0	0	0	0	0	0	0	0	0
37aa4465-b921-4c57-9bd4-c68020d456f2	Oxford	PRJNA604975	0	0	0	0	1	0	0	233	145	96	82	64	32	5277990	5239205	5139377	5032006	4769374	3639840	180	287420	5263541	96635	42088	18	39	0	0	1	0	0	0	1	1	0	0	0	0	0	0	0	0	0	0	0	0	0
37ce6e04-01b1-4a88-b8e5-d23aeec6c232	Oxford	PRJNA604975	1	0	1	1	0	0	1	170	103	72	65	51	36	5076105	5048119	4972033	4923302	4661985	4130184	129	399989	5065807	105033	56936	15	30	0	0	1	0	0	0	0	0	0	1	1	1	1	0	0	1	0	0	0	0	0
37d0a2c6-0b52-4618-be86-21b30e577386	Oxford	PRJNA604975	0	0	0	0	0	0	0	113	72	53	40	29	23	4987446	4971657	4930195	4837461	4636044	4445600	83	589022	4979649	205376	113217	8	16	0	0	0	0	1	0	0	0	0	0	0	0	0	0	0	0	0	0	0	0	0
37e22a76-5c68-4764-9426-89268aa157ed	Oxford	PRJNA604975	0	0	0	0	1	0	1	174	90	70	62	47	35	4773821	4748300	4709890	4644578	4368601	3895617	109	286517	4760517	107346	59124	15	30	0	0	1	0	0	0	1	1	0	0	0	0	1	0	0	0	0	0	0	0	0
37eaccb8-0b43-4a5b-8e99-0067fef3880d	Oxford	PRJNA604975	0	0	0	0	1	0	1	103	53	31	31	25	18	5449258	5429355	5378383	5378383	5263776	5016763	71	896072	5441576	354958	189701	5	10	0	0	1	0	0	0	1	1	0	0	0	0	1	0	0	0	1	0	0	0	0
37ed5b52-ae19-4e1b-aab9-1c8e1ff092f3	Oxford	PRJNA604975	1	1	1	1	1	0	1	212	83	59	47	30	23	5082652	5038767	4982110	4889762	4617572	4364097	118	602762	5061550	242021	109363	7	15	1.98	0	1	1	0	1	1	1	0	1	1	1	1	0	0	1	0	0	0	1	1
37f36972-e9ac-4486-824e-da96526763d2	Oxford	PRJNA604975	0	0	0	0	0	0	0	75	34	25	23	21	17	5161936	5149846	5131725	5120627	5092168	4957311	41	886239	5154451	549681	203882	4	8	0	0	1	0	0	0	0	0	0	0	0	0	0	0	0	0	0	0	0	0	0
37f7568d-0eec-4081-8c96-7a9d42710390	Oxford	PRJNA604975	1	0	0	0	1	0	1	118	77	55	47	33	22	5146162	5130310	5078401	5022875	4802812	4409431	89	403017	5138290	204166	140249	9	16	3.89	0	1	0	0	0	1	1	0	0	0	1	1	0	0	0	0	0	0	0	0
38434407-fa5f-4296-99be-2750909179f9	Oxford	PRJNA604975	0	0	0	0	1	0	1	107	66	52	46	36	26	5228887	5211014	5173153	5124360	4952521	4616106	83	544367	5222889	183351	108694	9	18	0	0	1	0	0	0	1	1	0	0	0	0	1	0	0	0	1	0	0	0	0
385683eb-156a-40bc-8119-f1acbf204a1b	Oxford	PRJNA604975	0	0	0	0	0	0	1	153	74	52	42	34	24	5286128	5252499	5201772	5137924	5023569	4684198	101	597218	5272127	214105	110472	7	16	0	0	0	0	1	0	0	0	0	0	0	0	1	0	0	0	0	0	0	0	0
385abed5-a3c8-44ba-a59c-7614016b94b4	Oxford	PRJNA604975	1	0	1	0	1	0	1	176	115	87	78	55	32	4944547	4918114	4856509	4798235	4408781	3583884	139	290075	4934820	88247	44993	17	35	0	0	1	0	0	0	0	0	0	1	1	1	0	0	0	0	0	0	0	0	0
38699c81-7dda-4bcd-8cf2-102fe042738f	Oxford	PRJNA604975	1	0	0	0	0	0	1	109	59	47	39	31	22	5179486	5158961	5132051	5079117	4961064	4648880	78	761105	5172266	279758	118287	6	13	1.93	0	1	0	0	0	0	0	0	0	0	0	0	0	0	0	0	0	0	0	0
38710c63-84b8-4e10-9512-536846a4d4ff	Oxford	PRJNA604975	1	0	0	0	1	0	1	185	117	74	64	48	30	5336994	5305400	5196291	5120853	4863950	4203381	153	372866	5328801	137261	63227	13	27	5.63	0	1	0	0	0	1	1	0	0	0	1	1	0	0	0	0	0	0	0	0
389ef33b-8677-40b6-b160-3102d31d3e2b	Oxford	PRJNA604975	0	0	0	0	1	0	1	180	118	77	69	44	31	5215038	5187696	5094728	5034599	4614966	4132939	141	359123	5203173	125718	67500	13	28	7.69	0	1	1	0	1	0	0	0	0	0	0	1	0	0	0	0	0	0	0	0
38ba48de-56cb-47e4-a60a-c691d8afd247	Oxford	PRJNA604975	1	0	0	0	0	0	1	204	93	50	42	32	26	5070460	5019763	4923067	4868892	4692695	4463051	139	601990	5051296	254472	83773	7	16	1.98	0	1	0	0	0	1	1	0	0	0	0	1	0	0	0	0	0	0	0	0
38ce5518-4629-433d-bd0b-b9c3eef1e381	Oxford	PRJNA604975	0	0	0	0	1	0	1	222	107	85	75	58	35	5097205	5057478	5010884	4939449	4664282	3853483	136	233263	5077001	107033	51145	17	35	0	0	1	0	0	0	0	0	0	0	0	0	1	0	0	0	1	0	0	0	0
38cfd49e-f748-46b9-9aa8-8493b7893721	Oxford	PRJNA604975	1	0	0	0	0	0	1	143	89	60	55	42	29	5130347	5103884	5042649	5002613	4758033	4269337	117	362942	5123266	167917	78070	11	23	3.9	0	1	0	0	0	0	0	0	0	0	0	0	0	0	0	0	0	0	0	0
38dcbc0c-f51d-4f40-9384-819b5e9e0b75	Oxford	PRJNA604975	0	0	0	0	0	0	0	173	73	47	43	33	26	5059841	5021138	4963225	4932147	4793581	4547584	100	435937	5040397	203179	113630	9	17	1.98	0	0	0	1	0	0	0	0	0	0	0	0	0	0	0	0	0	0	0	0
38eb91d0-ac20-401b-b3a0-9c1234692e0c	Oxford	PRJNA604975	0	0	0	0	0	0	1	346	130	84	71	52	28	4747304	4691481	4592700	4490867	4184564	3325797	166	362647	4716480	81965	42471	14	33	0	0	1	0	0	0	0	0	0	0	0	0	1	0	0	0	0	0	0	0	0
38f582be-8785-4253-933e-03bac21bbc9a	Oxford	PRJNA604975	0	0	0	0	0	0	0	229	116	74	64	40	31	5342793	5299804	5212401	5140197	4762753	4426853	155	458614	5325177	137311	74652	12	24	0	0	1	0	0	0	0	0	0	0	0	0	0	0	0	0	0	0	0	0	0
39208d88-d2ef-404e-9e5b-7e47d77631bb	Oxford	PRJNA604975	0	0	0	0	0	0	0	79	50	39	37	30	21	4951714	4940058	4916081	4901983	4789772	4454686	63	426646	4948295	295023	105101	8	13	0	0	1	0	0	0	0	0	0	0	0	0	0	0	0	0	0	0	0	0	0
39309bec-f988-43b9-8da7-bf2184e03547	Oxford	PRJNA604975	0	0	0	0	1	0	0	88	41	31	28	25	18	4796286	4783191	4759824	4739022	4694368	4436023	47	688813	4787450	393514	137182	5	10	2.09	0	1	0	0	0	0	0	0	0	0	1	0	0	0	0	0	0	0	0	0
3949168d-743b-43d9-aa21-9f52389b6e6c	Oxford	PRJNA604975	0	0	0	0	0	0	0	70	40	31	28	26	21	4979116	4970637	4952991	4932864	4911541	4736314	44	1051735	4973561	258928	153592	6	12	0	0	1	0	0	0	0	0	0	0	0	0	0	0	0	0	0	0	0	0	0
396bbe16-2273-4d30-a8d9-a8bf02100db9	Oxford	PRJNA604975	1	1	1	0	1	1	1	112	65	44	38	30	23	5154803	5136287	5089566	5050645	4907919	4669784	81	712078	5146921	212819	136587	8	15	0	0	1	1	0	1	0	0	0	1	1	1	0	0	0	0	0	0	0	1	1
3987b365-7f07-44af-8e40-e5aa068de4cf	Oxford	PRJNA604975	0	0	0	0	0	0	1	100	45	34	31	29	23	4954769	4934829	4910655	4888383	4856300	4651356	58	683083	4944097	271075	163529	6	13	2.02	0	1	0	0	0	0	0	0	0	0	0	0	0	0	0	0	0	0	0	0
3989ad34-5c58-4c75-a074-d03a9d67150b	Oxford	PRJNA604975	0	0	0	0	0	0	0	127	65	47	36	27	20	5046129	5018600	4976846	4899724	4765754	4524894	94	589053	5037526	227636	132558	7	13	0	0	0	0	1	0	0	0	0	0	0	0	0	0	0	0	0	0	0	0	0
398f3e01-2f35-4fe8-be6f-86e217cbd0f2	Oxford	PRJNA604975	0	0	0	0	0	0	0	155	88	58	48	37	26	5100599	5072161	5004921	4926533	4744221	4375687	111	363906	5088814	178695	111306	10	19	1.97	0	1	0	0	0	0	0	0	0	0	0	0	0	0	0	0	0	0	0	0
39917b72-4e59-442d-9dfb-e7de9d397a24	Oxford	PRJNA604975	0	0	0	0	NA	0	1	79	34	27	27	26	21	5060728	5048612	5033623	5033623	5013410	4831100	41	688868	5053180	282483	163953	6	11	1.98	0	1	0	0	0	1	1	0	0	0	0	1	0	0	0	0	0	0	0	0
39bf6492-282c-4a8a-a849-9c7f544e81c3	Oxford	PRJNA604975	0	0	0	0	1	0	0	98	49	28	25	22	17	5169310	5149640	5105546	5085275	5034169	4867558	67	875032	5162054	575132	203980	4	8	1.94	0	1	0	0	0	0	0	0	0	0	0	0	0	0	0	1	0	0	0	0
3a0cf476-8036-4ef1-aed3-3e6688ac585b	Oxford	PRJNA604975	1	0	0	0	1	0	1	130	72	51	43	29	24	5112517	5085761	5036079	4982483	4753481	4571237	92	608764	5100488	205375	113354	8	16	0	0	0	0	1	0	0	0	0	0	1	0	1	0	0	0	0	0	0	0	0
3a1b4019-c11f-41ea-8051-5c74c1773d70	Oxford	PRJNA604975	0	0	0	0	0	0	0	260	145	66	51	35	30	5572901	5521742	5359177	5248428	5040188	4838705	196	431985	5556431	189807	94126	9	21	0	0	0	0	1	0	0	0	0	0	0	0	0	0	0	0	0	0	0	0	0
3a3269a9-a577-4526-a1e4-710f6df75a13	Oxford	PRJNA604975	0	0	0	0	1	0	0	129	60	38	35	25	18	5055307	5027922	4976582	4954836	4773532	4518031	81	668460	5042751	343555	131592	5	11	1.98	0	0	0	1	0	0	0	0	0	0	0	0	0	0	0	0	0	0	0	0
3a441ebe-daf3-4801-955e-51ee5fb1589a	Oxford	PRJNA604975	0	0	0	0	0	0	0	160	83	52	42	31	23	5251420	5213209	5140594	5071892	4905722	4624047	122	765467	5240636	222604	107414	7	15	0	0	1	0	0	0	0	0	0	0	0	0	0	0	0	0	0	0	0	0	0
3a4b0497-effc-45c0-98b8-9248fe193c38	Oxford	PRJNA604975	0	0	0	0	NA	0	0	101	51	38	28	23	18	4861198	4839625	4809680	4739021	4651883	4488364	70	798585	4853052	307322	167418	5	10	0	0	0	0	1	0	0	0	0	0	0	0	0	0	0	0	0	0	0	0	0
3a5f1934-3c11-47f3-89f2-5640fc796ba3	Oxford	PRJNA604975	0	0	0	0	0	0	0	185	114	73	66	44	32	5301621	5270970	5163538	5108671	4757595	4323183	143	445357	5290824	130150	65496	12	26	1.89	0	1	0	0	0	0	0	0	0	0	1	0	0	0	0	0	0	0	0	0
3a8f2481-e8a3-4805-b81f-2e123ea81e17	Oxford	PRJNA604975	0	0	0	0	0	0	0	161	85	56	46	35	23	5144614	5110901	5047729	4978300	4825804	4413801	114	611195	5131781	213933	102031	7	17	1.95	0	0	0	1	0	0	0	0	0	0	0	0	0	0	0	0	0	0	0	0
3a9b4d9d-13ff-4c02-aa84-b4127f0947fe	Oxford	PRJNA604975	1	0	1	0	1	0	1	129	61	48	44	35	26	5095330	5066409	5037497	5010451	4879021	4572375	81	558858	5081104	252923	105760	7	17	1.97	0	1	1	0	1	1	1	0	1	1	1	1	0	0	0	0	0	1	0	0
3a9e40a3-d151-43f1-b82e-9decb5d23dcc	Oxford	PRJNA604975	0	0	0	0	1	0	1	230	152	105	92	58	33	4988719	4961538	4843721	4752119	4172814	3301274	173	222556	4975926	74471	37843	20	44	0	0	1	0	0	0	0	0	0	0	0	0	0	0	0	0	0	0	0	0	0
3ac597cd-1b67-4f2f-bce3-9e9a5fd1e706	Oxford	PRJNA604975	0	0	0	0	0	0	1	204	101	49	47	33	25	5154591	5106569	4991692	4979969	4756608	4499846	149	409152	5139325	206891	98799	10	17	1.95	0	1	0	0	0	0	0	0	0	0	0	1	0	0	0	0	0	0	0	0
3ac8e22f-029f-47d8-bca9-06289da35550	Oxford	PRJNA604975	0	0	0	0	NA	0	1	226	130	87	76	53	34	5285925	5244083	5138599	5053306	4683633	3995361	169	289023	5271234	95262	50961	15	34	5.69	0	1	0	0	0	0	0	0	0	0	1	1	0	0	0	0	0	0	0	0
3accfe81-a401-4a19-98f9-149e6e717366	Oxford	PRJNA604975	0	0	0	0	0	0	0	181	99	64	49	36	29	5231560	5199502	5117839	5017694	4787476	4523790	126	487033	5216952	175697	96000	11	21	0	0	0	0	1	0	0	0	0	0	0	0	0	0	0	0	0	0	0	0	0
3ace2797-1fa5-4c6d-990a-8aac23c9a112	Oxford	PRJNA604975	1	0	0	0	1	0	1	237	136	82	68	53	35	5457581	5404870	5281969	5177620	4923583	4276040	195	308402	5445386	132751	54278	15	32	1.84	0	1	1	0	1	1	1	0	0	0	1	1	0	0	0	0	0	0	0	0
3ae2aa98-d49a-46ec-88d5-79d608716c82	Oxford	PRJNA604975	0	0	0	0	0	0	0	261	125	64	50	39	31	5366098	5307261	5160390	5055796	4891329	4611356	178	496821	5343229	148465	86533	11	23	1.87	0	0	0	1	0	0	0	0	0	0	0	0	0	0	0	0	0	0	0	0
3ae33e2d-e4ac-4152-86f6-9b629a7fff86	Oxford	PRJNA604975	NA	NA	NA	NA	NA	NA	NA	158	92	50	39	28	23	5166621	5136773	5041699	4963455	4798726	4630356	122	478381	5156710	262560	133104	8	15	0	0	1	0	0	0	0	0	0	0	0	0	0	0	0	0	0	0	0	0	0
3aee63d6-f29d-4c7e-994e-aa00b124627a	Oxford	PRJNA604975	1	0	0	0	0	0	1	200	111	56	49	32	23	5045151	5004310	4881473	4825120	4556527	4241177	153	677703	5031710	217071	103425	8	17	0	0	1	0	0	0	0	0	0	0	0	0	1	0	0	0	0	0	1	0	0
3b59e031-155f-49c6-9304-0b013537042c	Oxford	PRJNA604975	0	0	1	0	1	0	0	258	125	64	51	42	30	5142032	5086295	4929748	4832163	4686743	4257273	173	396358	5119297	123270	88502	12	25	3.91	0	1	0	0	0	1	1	0	1	0	1	0	0	0	0	1	1	0	0	0
3b78cfce-daae-4bd2-aec8-1048e7a4f56a	Oxford	PRJNA604975	0	0	0	0	0	0	0	108	55	41	33	29	19	5088967	5065038	5033964	4980762	4921294	4580417	75	536925	5079637	296365	171915	7	12	0	0	1	0	0	0	0	0	0	0	0	0	0	0	0	0	0	0	0	0	0
3bb0af32-1a79-47d6-a365-f4003ab28953	Oxford	PRJNA604975	0	0	0	0	0	0	0	256	171	120	97	66	35	5203133	5165676	5037085	4882400	4367056	3197034	205	226287	5189790	63441	37607	24	52	0	0	1	0	0	0	0	0	0	0	0	0	0	0	0	0	0	0	0	0	0
3bb227af-3639-4f5e-ba0b-b661543c7931	Oxford	PRJNA604975	0	0	0	0	0	0	0	93	53	31	29	25	17	4911998	4895993	4848465	4837161	4767802	4501465	65	715258	4904123	355640	189978	5	10	2.04	0	1	0	0	0	0	0	0	0	0	0	0	0	0	0	0	0	1	0	0
3bba80a2-7cf5-4e21-abd9-99b361bd9733	Oxford	PRJNA604975	0	0	0	0	0	0	1	122	70	48	45	34	23	4973047	4956263	4904113	4885024	4687847	4315769	82	413891	4964151	203976	115004	8	16	2.01	0	1	0	0	0	1	1	0	0	0	1	1	0	0	0	0	0	0	0	0
3bc22448-4e66-4fc0-864f-8942d1bf7986	Oxford	PRJNA604975	1	1	0	1	1	0	1	201	118	68	60	47	27	5285075	5243076	5138565	5085567	4892117	4139159	158	420506	5270834	162918	54945	11	24	0	0	1	0	0	0	1	1	0	0	0	0	1	0	0	0	0	0	0	0	0
3bccb69b-754a-4732-b5bb-7a34b359be35	Oxford	PRJNA604975	1	1	0	0	1	0	1	193	86	59	53	34	25	5163737	5125443	5063003	5020320	4734079	4416106	120	459921	5147888	191055	103876	8	18	0	0	1	1	0	1	1	1	0	0	0	1	0	0	0	0	0	0	0	1	0
3bd5e2d8-b03c-4392-9371-c4e4b05592c7	Oxford	PRJNA604975	1	0	0	0	0	0	1	140	76	55	49	38	28	5106022	5077364	5028013	4987115	4807974	4440071	103	346392	5096128	196935	90735	10	20	0	0	1	0	0	0	0	0	0	0	0	0	1	0	0	0	0	0	0	0	0
3c0108d3-3203-4d59-8936-2a2c3162455c	Oxford	PRJNA604975	1	0	0	0	0	0	1	157	75	59	54	43	33	5069457	5040861	5010204	4972148	4779570	4410349	96	447489	5055138	141730	83263	12	24	0	0	1	0	0	0	0	0	0	0	0	0	1	0	0	0	0	0	0	0	0
3c079c92-435e-4f79-94d9-a9d651653283	Oxford	PRJNA604975	0	0	0	0	1	0	1	181	113	81	70	54	29	5281443	5255192	5174247	5092959	4822635	3942666	134	350502	5269998	95266	48900	13	30	7.59	0	1	0	0	0	1	1	0	0	0	1	1	0	0	0	0	0	0	0	0
3c0f34c7-9fc2-4993-8613-7c49cfa57a61	Oxford	PRJNA604975	1	0	0	0	0	1	1	127	61	42	36	32	24	4980597	4953847	4913544	4871801	4813693	4531673	79	668886	4966636	205377	112190	7	15	0	0	0	0	1	0	0	0	0	0	0	0	1	0	0	0	0	0	0	0	0
3c13a861-11b1-4c6c-8dfc-9d632b3edb22	Oxford	PRJNA604975	0	0	0	0	0	0	0	162	101	68	56	46	32	4734258	4713689	4643240	4553132	4392121	3895935	114	301946	4721957	112569	61966	12	26	0	0	1	0	0	0	0	0	0	0	0	0	0	0	0	0	0	0	0	0	0
3c2981e3-53ee-4ad9-94b1-e7e5341a569b	Oxford	PRJNA604975	0	0	0	0	0	0	0	154	80	45	38	29	21	5046068	5012333	4928252	4876988	4744217	4440334	108	619340	5031331	227014	113205	7	15	0	0	0	0	1	0	0	0	0	0	0	0	0	0	0	0	0	0	0	0	0
3c348e85-b1fb-4261-9bba-31c2fb40a631	Oxford	PRJNA604975	0	0	0	0	0	0	0	125	68	49	42	31	24	5061679	5040099	4990905	4941659	4744523	4508799	85	473457	5051516	243444	113270	8	16	1.98	0	1	0	0	0	0	0	0	0	0	0	0	0	0	0	0	0	0	0	0
3c4443cc-368b-4aa2-ae98-aa0c1c625016	Oxford	PRJNA604975	1	0	0	0	1	1	1	157	81	53	44	34	26	5175327	5141644	5081964	5014387	4858589	4560743	114	403084	5163981	223194	95169	9	17	0	0	1	0	0	0	0	0	0	0	0	0	1	0	0	0	0	0	0	0	0
3c631581-75b0-42ca-b922-cb6b929a2812	Oxford	PRJNA604975	0	0	0	0	0	0	0	291	161	107	92	57	35	5192747	5148542	5030547	4929846	4378406	3644863	192	199775	5170085	93055	36775	21	41	0	0	1	0	0	0	0	0	0	0	0	0	0	0	0	0	0	0	0	0	0
3c6a0c4f-f4c7-43c2-977a-65dd9c816dcd	Oxford	PRJNA604975	1	1	0	1	1	0	1	264	135	64	52	35	26	5503492	5445062	5264699	5165024	4906557	4581357	190	512850	5482679	191055	109221	10	21	1.82	0	1	1	0	1	1	1	0	0	0	1	1	0	0	1	0	0	0	1	0
3c7d566b-4be9-44a3-bd73-919c0f2d335f	Oxford	PRJNA604975	0	0	0	0	0	0	0	312	216	136	110	67	36	5196595	5155739	4945989	4757070	4072660	3023992	253	158996	5181058	58701	29451	28	60	1.93	0	1	0	0	0	0	0	0	0	0	0	0	0	0	0	0	0	0	0	0
3c87798f-06ce-41d8-84db-6e8e9e6512fa	Oxford	PRJNA604975	0	0	0	0	0	0	1	150	90	48	35	26	21	5140493	5109071	5025072	4940508	4796661	4628746	122	678788	5132481	300882	167044	7	13	3.9	0	1	0	0	0	1	1	0	0	0	0	1	0	0	0	0	0	0	0	0
3c8ed04b-7254-4c23-ad49-e5ce30403178	Oxford	PRJNA604975	1	0	0	0	0	0	1	190	101	53	48	37	30	5200016	5161318	5062609	5024599	4857345	4610557	139	362853	5187040	180112	113110	11	20	0	0	0	0	1	0	0	0	0	0	0	1	1	0	0	0	0	0	0	0	0
3c98d714-d619-4e67-9a1e-55f89c661a7a	Oxford	PRJNA604975	0	0	0	0	0	0	1	86	40	28	27	24	22	4815025	4801753	4769331	4763696	4716130	4644802	46	660238	4806046	537228	121235	4	11	0	0	0	0	1	0	0	0	0	0	0	0	0	0	0	0	0	0	0	0	0
3cd5eb82-82cf-487e-b896-b53e90df88a7	Oxford	PRJNA604975	1	0	0	0	0	0	1	183	97	57	49	37	28	5315052	5281028	5187572	5129116	4944859	4609112	125	405681	5300109	240072	88420	9	19	3.77	0	0	0	1	0	0	0	0	0	0	0	1	0	0	0	0	0	0	0	0
3ce81188-aecd-40ac-af83-6c68fd9ece14	Oxford	PRJNA604975	1	1	1	1	0	1	1	167	90	62	55	48	27	5322849	5301396	5229010	5183926	5065426	4306521	102	372512	5309245	175306	82772	10	22	1.88	0	1	0	0	0	0	0	0	1	1	1	0	0	0	0	0	0	0	0	0
3cfd71f4-a19c-4074-970e-3b7d92eef1c1	Oxford	PRJNA604975	0	0	0	0	0	0	0	206	91	54	45	35	26	5226519	5174573	5089343	5020073	4854001	4509721	140	367925	5208021	175057	111774	10	19	0	0	0	0	1	0	0	0	0	0	0	0	0	0	0	0	0	0	0	0	0
3cfe8912-9a61-4f42-8842-c39208299a91	Oxford	PRJNA604975	1	0	0	0	0	0	1	185	106	53	46	31	24	5194926	5157603	5026689	4981569	4734318	4499115	139	526957	5180574	214117	107353	8	17	0	0	0	0	1	0	1	1	0	0	0	0	1	0	0	0	0	0	0	0	0
3d06adba-9ec1-4fc6-b246-c58eb5569dfe	Oxford	PRJNA604975	0	0	0	0	1	0	0	134	75	50	40	31	24	5166933	5143406	5078537	5014270	4862209	4611772	94	726936	5157551	196276	118464	8	16	3.88	0	0	0	1	0	0	0	0	1	1	1	1	0	0	0	0	0	0	0	0
3d06b356-a78a-4561-92dc-389099ebefb3	Oxford	PRJNA604975	0	0	0	0	0	0	0	116	62	38	32	25	18	5047612	5020915	4965508	4923406	4823280	4606490	89	600626	5038798	325208	178152	6	12	0	0	0	0	1	0	0	0	0	0	0	0	0	0	0	0	0	0	0	0	0
3d136bca-4e5f-4214-a58c-c71620bb3f92	Oxford	PRJNA604975	1	0	0	0	1	0	1	261	129	89	75	56	34	5226202	5177602	5084173	4994158	4689222	3911578	165	324136	5202314	97202	53377	16	34	0	0	1	0	0	0	0	0	0	0	0	0	1	0	0	0	0	0	0	0	0
3d1944a9-fbf7-4ab8-b4bb-beb0ed409cc3	Oxford	PRJNA604975	0	0	0	0	0	0	0	131	76	50	43	35	25	5032929	5005843	4945657	4894555	4772309	4408824	105	486521	5024946	186942	129699	10	18	0	0	0	0	1	0	0	0	0	0	0	0	0	0	0	0	0	0	0	0	0
3d256025-a3ac-4500-bf12-b4fde47040d7	Oxford	PRJNA604975	1	0	0	0	0	0	1	255	167	120	94	68	34	5175765	5133386	5017626	4836066	4416925	3153254	207	244510	5161633	62979	37268	24	51	3.87	0	1	0	0	0	0	0	0	0	0	0	1	0	0	0	0	0	0	0	0
3d2c920a-7fcf-4f68-88c5-2dc01cdf4d6a	Oxford	PRJNA604975	0	0	0	0	0	0	1	92	53	38	34	28	25	5083081	5068385	5029517	5004885	4908283	4808877	64	635769	5075954	216888	134695	7	14	0	0	1	0	0	0	0	0	0	0	0	0	0	0	0	0	0	0	0	0	0
3d309225-ede9-46f5-9ca6-622d60c4b372	Oxford	PRJNA604975	0	0	0	0	0	0	0	78	42	33	32	27	22	5105996	5092256	5073472	5068448	4989807	4817708	53	896671	5099476	356821	138863	5	11	0	0	1	0	0	0	0	0	0	0	0	0	0	0	0	0	0	0	0	0	0
3d57cfb2-abdf-4944-b60f-e86927a91535	Oxford	PRJNA604975	1	0	0	0	0	1	1	193	100	63	49	33	26	5159474	5120318	5041551	4944460	4687541	4472383	136	589019	5144980	195855	101825	9	19	0	0	0	0	1	0	0	0	0	0	0	0	1	0	0	0	0	0	0	0	0
3d5bc63a-8c51-4291-9986-5ef545fa874b	Oxford	PRJNA604975	1	0	0	0	1	0	1	149	100	73	65	53	32	5407072	5384641	5326255	5266809	5040640	4277737	123	389808	5401502	121420	62737	13	28	3.7	0	1	0	0	0	1	1	0	0	0	0	1	0	0	0	0	0	0	0	0
3d5cbddd-cfb0-4e63-9b12-74ace9ea13ed	Oxford	PRJNA604975	0	0	0	0	0	0	1	177	89	57	49	32	23	5191292	5152039	5078951	5023752	4760236	4457267	128	577528	5178647	202685	107365	7	17	0	0	0	0	1	0	0	0	0	0	0	0	0	0	0	0	0	0	0	0	0
3d630dbb-9d4c-4c50-b89d-f313e5f4311b	Oxford	PRJNA604975	0	0	0	0	1	0	1	194	88	56	48	40	29	5286165	5245228	5166814	5106227	4970590	4554989	122	357298	5267924	208909	86540	10	20	1.9	0	0	0	1	0	1	1	0	0	0	0	1	0	0	0	0	0	0	0	0
3da45a42-da6e-4674-b62e-ace0fecf3531	Oxford	PRJNA604975	NA	NA	NA	NA	NA	NA	NA	372	113	71	57	40	30	5110812	5047725	4940966	4839168	4570603	4237703	140	399093	5067076	134613	84492	12	23	0	0	0	0	1	0	0	0	0	0	0	0	0	0	0	0	0	0	0	0	0
3da66e11-7893-4148-afad-f72b3340397d	Oxford	PRJNA604975	1	0	0	0	1	0	1	138	80	54	45	34	23	5235105	5209880	5149570	5088550	4922596	4511163	107	449839	5227572	223219	115473	8	17	0	0	1	1	0	1	0	0	0	0	0	0	1	0	0	0	0	0	0	1	0
3da82086-e392-43eb-b203-0af59822f297	Oxford	PRJNA604975	1	1	1	0	1	0	1	174	102	61	47	32	25	5243681	5209960	5115096	5018102	4755501	4528807	142	623263	5236282	188765	109203	9	18	1.91	0	1	0	0	0	1	1	0	1	1	1	1	0	0	0	0	0	0	1	1
3dbb95d7-eed7-447c-a1ce-00881e6bed38	Oxford	PRJNA604975	0	0	0	0	1	0	1	87	46	34	32	25	17	4915448	4901036	4875874	4862457	4762888	4474368	59	617781	4909007	329950	191283	6	11	0	0	1	1	0	1	1	1	0	0	0	1	1	0	0	0	0	0	0	1	0
3dc42d10-dde4-4273-a685-bf7cbd2093fb	Oxford	PRJNA604975	0	0	0	0	0	0	0	138	79	50	38	32	23	5117971	5090009	5026698	4942815	4856731	4552139	110	622820	5110682	227635	117588	7	15	0	0	0	0	1	0	0	0	0	0	0	0	0	0	0	0	0	0	0	0	0
3dede8b3-58b7-4d32-a4fe-d8ee061ec46f	Oxford	PRJNA604975	0	0	0	0	0	0	1	257	140	92	75	52	31	5406846	5358844	5243941	5116380	4758320	3987732	181	335271	5386799	117846	47077	16	33	3.71	0	1	0	0	0	1	1	0	0	0	0	1	0	0	0	0	0	0	0	0
3df1b90e-b32e-49e0-b389-bc4c10e4da1f	Oxford	PRJNA604975	0	0	0	0	1	0	0	211	114	75	65	45	32	5467819	5430196	5340773	5265994	4931280	4459335	148	650018	5454580	137294	68731	11	26	5.5	0	1	1	0	1	1	1	0	0	0	0	0	0	0	0	0	0	0	0	0
3e0405f5-802a-4231-bf66-20c520382f94	Oxford	PRJNA604975	0	0	0	0	0	0	0	95	50	37	36	30	22	4944691	4926391	4897589	4890404	4800114	4520216	63	578842	4936211	288083	110633	7	13	0	0	1	0	0	0	0	0	0	0	0	0	0	0	0	0	0	0	0	0	0
3e0ecd8a-46ce-4582-a5e2-3ac3a7e62428	Oxford	PRJNA604975	0	0	0	0	0	0	0	185	120	94	84	59	38	4847893	4825504	4768670	4694981	4276449	3512648	132	213910	4834071	72452	43414	21	41	0	0	1	0	0	0	0	0	0	0	0	0	0	0	0	0	0	0	0	0	0
3e2f6d51-5500-4dab-a429-476ee572df97	Oxford	PRJNA604975	0	0	0	0	0	0	0	101	56	39	34	29	25	5129962	5112353	5068020	5033862	4959745	4829945	71	635768	5122383	246207	130611	6	13	0	0	1	0	0	0	0	0	0	0	0	0	0	0	0	0	0	0	0	0	0
3e365cd4-0fae-4bc3-90f4-13bc20ba7bf3	Oxford	PRJNA604975	0	0	0	0	0	0	1	90	58	43	39	31	22	5109278	5095208	5059217	5028536	4904104	4587647	72	589385	5104914	272903	113033	7	14	1.96	0	1	0	0	0	0	0	0	0	0	0	0	0	0	0	0	0	0	0	0
3e460d1c-1eb5-4fed-b1c6-b514b1403daa	Oxford	PRJNA604975	0	0	0	0	1	0	0	210	107	70	66	50	36	5375210	5328045	5251906	5226920	4980095	4439205	150	379529	5359286	104722	71479	15	30	7.46	0	1	1	0	1	0	0	0	0	0	0	0	0	0	0	0	0	0	0	0
3e5cb2f8-8ae9-4d84-95fc-beff5aa1cbf3	Oxford	PRJNA604975	0	0	0	0	0	0	0	111	56	43	40	35	26	4976901	4955554	4923191	4900480	4819632	4500496	74	359742	4967243	188213	125815	10	18	0	0	1	0	0	0	0	0	0	0	0	0	0	0	0	0	0	0	0	0	0
3e7b4d3b-68be-4ec5-99b2-9816fdb55c6c	Oxford	PRJNA604975	0	0	0	0	1	0	1	77	37	25	22	20	16	4849780	4834880	4804181	4783315	4753225	4626681	49	994936	4843115	481926	185630	4	8	0	0	0	0	1	0	0	0	0	0	0	0	0	0	0	0	0	0	0	0	0
3e7e0845-fe8a-4314-8ab0-42cf3d96c283	Oxford	PRJNA604975	1	0	0	0	1	0	1	132	66	43	35	32	23	5151348	5122464	5064674	5011848	4966689	4660442	93	442645	5140761	273013	106797	8	14	3.89	0	1	0	0	0	1	1	0	0	0	0	1	0	0	0	0	0	0	0	0
3e7f100f-7a50-45dd-a3d2-bbac13b021ae	Oxford	PRJNA604975	1	0	0	0	0	0	1	87	44	32	29	25	19	5190231	5175141	5148704	5128422	5065547	4848306	58	770294	5184472	356784	164252	5	10	0	0	1	0	0	0	0	0	0	0	0	0	0	0	0	0	0	0	0	0	0
3eaabda1-37f7-45d5-a3a8-b0f3ada575e0	Oxford	PRJNA604975	0	0	0	0	0	0	0	186	99	54	44	33	26	5162504	5118950	5018992	4948952	4761788	4530024	145	622810	5150307	185831	105009	9	18	0	0	0	0	1	0	0	0	0	0	0	0	0	0	0	0	0	0	0	0	0
3eb75289-aa32-48d8-9dfa-95cc4d9fd27b	Oxford	PRJNA604975	0	0	0	0	0	0	0	143	87	57	52	41	28	5062654	5036951	4977631	4945586	4745809	4256296	112	340890	5055114	172997	83945	11	22	1.98	0	1	0	0	0	0	0	0	0	0	0	0	0	0	0	0	0	0	0	0
3eb8a169-66a8-403f-9e21-e0c7933a2571	Oxford	PRJNA604975	0	0	0	0	0	0	1	141	73	46	38	30	24	5197406	5169540	5110211	5053140	4937766	4748148	99	596916	5187226	256380	126568	7	14	0	0	1	0	0	0	1	1	0	0	0	0	1	0	0	0	0	0	0	0	0
3ec4b616-4c01-41d5-a984-d02c94365ba5	Oxford	PRJNA604975	1	0	0	0	1	0	1	161	79	46	35	29	23	5347491	5313021	5240540	5165667	5070348	4860797	112	429650	5335400	284371	136588	8	15	0	0	1	0	0	0	1	1	0	0	0	0	1	0	0	0	0	0	0	1	0
3edad7cd-922c-441f-93bb-12ab6ff8b6c2	Oxford	PRJNA604975	NA	NA	NA	NA	NA	NA	NA	197	116	71	63	48	31	5013673	4979943	4877098	4824831	4580516	3978413	150	400626	5002385	111932	72245	14	27	0	0	1	0	0	0	1	1	0	0	0	0	1	0	0	0	0	0	0	0	0
3ee8a520-642c-4ac3-a073-28429d620457	Oxford	PRJNA604975	1	0	0	0	0	0	1	162	103	78	71	57	30	4693872	4673479	4614846	4565093	4317402	3324681	117	306376	4683341	97841	46382	17	34	2.14	0	1	0	0	0	0	0	0	0	0	0	0	0	0	0	0	0	0	0	0
3ef7aa8c-5c22-4e5f-8490-7cf549b36dea	Oxford	PRJNA604975	1	0	0	0	1	1	1	331	161	103	81	60	31	5111366	5052874	4907731	4755210	4392262	3331568	206	298599	5083588	82734	39483	19	43	0	0	1	0	0	0	1	1	0	0	0	1	1	0	0	0	0	0	0	0	0
3f0a24d3-bfc2-41db-9f6f-27583ca53a84	Oxford	PRJNA604975	0	0	0	0	0	0	0	127	80	51	45	35	28	5101989	5082471	5026050	4991204	4851398	4619034	99	667879	5095375	199225	97343	8	18	1.96	0	0	0	1	0	0	0	0	0	0	0	0	0	0	0	0	0	0	0	0
3f11c62c-2276-43ed-97ec-7a46283130cc	Oxford	PRJNA604975	0	0	0	0	0	0	0	275	136	85	68	47	32	5560027	5503554	5384430	5263131	4903331	4364620	184	437827	5535498	134057	55434	11	28	0	0	1	0	0	0	1	1	0	0	0	0	0	0	0	0	0	0	0	0	0
3f1d2c31-5b0e-46d9-b2bb-5aeab9653814	Oxford	PRJNA604975	1	1	1	0	1	0	1	174	86	60	48	31	26	5359994	5326186	5276480	5199577	4954205	4773676	117	376570	5347068	234507	110968	9	17	0	0	1	0	0	0	0	0	0	1	1	1	0	0	0	0	0	0	0	1	1
3f4fdc47-6f1f-402e-aea5-65ac3f951135	Oxford	PRJNA604975	0	0	0	0	0	0	0	158	84	47	38	31	23	5213142	5180636	5083754	5025040	4919170	4663499	109	527422	5198182	227363	113212	8	16	0	0	0	0	1	0	0	0	0	0	0	0	0	0	0	0	0	0	0	0	0
3f526bac-f35d-475f-a4b2-e6811d922ba6	Oxford	PRJNA604975	1	1	0	0	0	0	1	161	82	57	47	34	25	5280579	5251495	5190014	5111389	4918897	4617329	104	464289	5266037	239899	110959	8	17	1.9	0	1	0	0	0	0	0	0	0	0	1	1	0	0	0	0	0	0	1	0
3f63a46b-0302-4ece-8412-a529af92b17c	Oxford	PRJNA604975	0	0	0	0	NA	0	0	102	57	41	37	37	28	4627929	4605221	4572288	4545330	4545330	4231321	78	340276	4620737	183127	110875	10	19	2.16	0	1	0	0	0	0	0	0	0	0	0	0	0	0	0	0	0	0	0	0
3f6f3b37-4c3a-48ae-b713-1ef49a118d29	Oxford	PRJNA604975	0	0	0	0	0	0	0	130	65	44	41	36	24	4978905	4957131	4913178	4893307	4815337	4393487	82	498040	4968820	196099	124994	8	16	0	0	1	0	0	0	0	0	0	0	0	0	0	0	0	0	0	0	0	0	0
3f7022a8-3944-4187-a4ff-0cb76691b49c	Oxford	PRJNA604975	1	0	0	0	0	0	1	125	77	41	34	26	21	5173591	5152795	5068630	5013977	4885131	4707818	92	668522	5163718	314707	129735	6	12	0	0	0	0	1	0	1	1	0	0	0	0	1	0	0	0	0	0	0	0	0
3f8a2705-971f-460d-9b5e-b96dbc5c3f64	Oxford	PRJNA604975	0	0	0	0	0	0	0	133	99	81	72	52	25	4583768	4572025	4530118	4466305	4126464	3159615	106	356944	4576506	94148	41583	14	31	0	0	1	0	0	0	1	1	0	0	0	0	0	0	0	0	0	0	0	0	0
3fbc8a69-fd71-4f76-8790-cfeab97cfe3c	Oxford	PRJNA604975	0	0	0	0	0	0	1	154	68	43	37	32	25	5171159	5135063	5087514	5039353	4953918	4712857	102	431045	5157920	244643	133793	8	15	1.94	0	1	0	0	0	0	0	0	0	0	1	1	0	0	0	0	0	0	0	0
3fc3fbeb-8393-484a-8658-63e276afd829	Oxford	PRJNA604975	0	0	0	0	0	0	0	92	55	39	33	29	24	4837910	4823829	4780022	4733511	4670090	4500706	69	491848	4832996	213326	113452	8	15	0	0	0	0	1	0	0	0	0	0	0	0	0	0	0	0	0	0	0	0	0
403c9983-d155-467d-97aa-265186a12c6c	Oxford	PRJNA604975	0	0	0	0	0	0	0	158	83	50	44	33	27	5287311	5255618	5177079	5129182	4955882	4749900	112	405699	5275110	245655	119934	9	17	3.79	0	0	0	1	0	0	0	0	0	0	0	0	0	0	0	0	0	0	0	0
403ed66a-1557-4930-8b99-58afb42a809e	Oxford	PRJNA604975	0	0	0	0	0	0	0	132	60	38	32	26	19	5036573	5005543	4961492	4917407	4830146	4606282	86	668754	5023971	363324	132558	5	11	1.99	0	0	0	1	0	0	0	0	0	0	0	0	0	0	0	0	0	0	0	0
405a27a0-fc9e-4706-ac4c-b7bd50193f6d	Oxford	PRJNA604975	1	0	0	0	0	0	1	141	66	47	41	33	24	5104791	5072818	5028821	4986979	4851267	4550371	89	668791	5089561	205377	112533	7	16	1.96	0	0	0	1	0	0	0	0	0	0	0	1	0	0	0	0	0	0	0	0
4068ca46-c698-4bd9-80a8-f7a578fca298	Oxford	PRJNA604975	0	0	0	0	0	0	0	46	22	17	17	16	14	4643537	4634092	4618352	4618352	4593487	4537287	31	876340	4640104	358415	283034	5	8	0	0	1	0	0	0	0	0	0	0	0	0	0	0	0	0	0	0	0	0	0
407aa55b-8c0f-414e-b1b7-d58106bc819c	Oxford	PRJNA604975	1	0	0	0	1	0	1	185	96	54	46	34	23	5191789	5154484	5057809	5000336	4797539	4416657	128	581977	5176062	214116	105004	8	16	0	0	0	0	1	0	1	1	0	0	0	0	1	0	0	0	1	0	0	0	0
40a612a1-b2b7-453d-8da8-52adb4651323	Oxford	PRJNA604975	0	0	0	0	0	0	0	116	68	51	47	40	31	4724003	4701222	4660695	4632904	4521193	4179294	86	451201	4713686	150602	82681	11	22	2.12	0	1	0	0	0	0	0	0	0	0	0	0	0	0	0	0	0	0	0	0
40ccd7ae-29f4-4e53-806d-067bb349e5b8	Oxford	PRJNA604975	1	0	0	0	0	0	1	124	61	39	35	32	24	5148285	5123771	5070068	5042746	4997890	4715310	82	519684	5138622	214796	123575	7	15	1.95	0	1	0	0	0	1	1	0	0	0	0	1	0	0	0	0	0	0	0	0
40d3600a-49ed-4adc-9afc-8ed87f987b01	Oxford	PRJNA604975	0	0	0	0	0	0	0	86	40	31	31	27	21	4939792	4924416	4904466	4904466	4833697	4631303	52	713962	4932700	298361	150883	6	11	0	0	1	0	0	0	0	0	0	0	0	0	0	0	0	0	0	0	1	0	0
40d4b705-b010-4cc0-aa8b-30a9eec80e08	Oxford	PRJNA604975	0	0	0	0	0	0	0	104	74	50	43	31	20	5212390	5199656	5139591	5092656	4900354	4533268	85	809321	5206986	272250	113253	5	13	0	0	1	0	0	0	0	0	0	0	0	0	0	0	0	0	0	0	0	0	0
40d67d26-cd5d-40f6-858c-e3ffbbec7ee8	Oxford	PRJNA604975	1	NA	0	1	1	0	1	176	97	65	51	39	30	5390617	5355622	5274944	5169047	4959036	4653991	133	512785	5379738	171450	76941	10	21	1.86	0	1	1	0	0	1	1	0	0	0	0	1	0	0	0	1	0	0	0	0
40d8ed60-4d05-4af6-9cce-d1a3c6084294	Oxford	PRJNA604975	0	0	0	0	0	0	0	95	52	32	31	28	22	4790363	4771096	4717355	4711918	4663404	4445679	71	502725	4784383	239511	119145	7	13	4.18	0	1	0	0	0	0	0	0	0	0	0	0	0	0	0	0	0	0	0	0
40dc46d0-391f-460c-8e3c-a7c6c4e413e8	Oxford	PRJNA604975	0	0	0	0	0	0	1	179	112	80	65	51	33	5277229	5253629	5175679	5065874	4839041	4184487	130	487808	5265907	130630	55311	12	29	3.8	0	1	1	0	1	1	1	0	0	0	0	1	0	0	0	0	0	0	0	0
40e572dd-e0f0-4207-b79b-94a738ad8d69	Oxford	PRJNA604975	0	0	1	0	0	0	0	203	102	55	43	33	26	5156293	5116199	5007251	4927658	4742856	4496728	134	380793	5137994	191030	98379	10	18	0	0	1	0	0	0	0	0	0	1	1	1	0	0	0	0	0	0	0	1	1
40fa8cb1-b107-4aaf-8121-379e61a73316	Oxford	PRJNA604975	0	0	0	0	0	0	0	127	68	47	34	25	18	5049723	5023464	4976937	4886905	4749579	4509566	96	630295	5042569	305221	142218	6	12	0	0	0	0	1	0	0	0	0	0	0	0	0	0	0	0	0	0	0	0	0
410916a6-8f32-408c-ac8a-30e46fe6ecf5	Oxford	PRJNA604975	0	0	0	0	0	0	1	94	57	42	36	31	23	5073129	5059738	5018637	4969155	4879808	4637644	68	782120	5067670	312446	113205	6	14	0	0	0	0	1	0	1	1	0	0	0	0	1	0	0	0	0	0	0	0	0
412df794-cc61-441b-b001-81973ea161aa	Oxford	PRJNA604975	1	0	0	0	0	0	1	204	96	51	41	31	22	5242368	5194983	5092539	5022535	4884188	4556930	141	620314	5225380	214105	111525	7	15	0	0	0	0	1	0	1	1	0	0	0	0	1	0	0	0	0	0	0	0	0
4136cc72-a32f-42cb-a957-aa8a7581c406	Oxford	PRJNA604975	0	0	0	0	1	0	1	189	95	56	44	35	27	5207541	5163964	5078388	4987582	4847733	4596179	134	527498	5190859	170416	105023	9	19	0	0	0	0	1	0	0	0	0	0	0	0	1	0	0	0	0	0	0	0	0
41412795-cfbf-4c37-8219-046a4bef4ecf	Oxford	PRJNA604975	NA	NA	NA	NA	NA	NA	NA	123	59	40	37	29	23	5212479	5189957	5150861	5132083	5010116	4801029	78	563753	5201807	308025	136031	7	13	1.92	0	1	0	0	0	0	0	0	0	0	0	1	0	0	0	0	0	0	0	0
41818b2a-1a00-4fb3-856b-e6b1121a5c9e	Oxford	PRJNA604975	0	0	0	0	0	0	0	77	42	23	22	20	15	4709769	4693895	4647552	4640146	4611084	4446736	61	713959	4706717	317791	200910	5	9	2.12	0	1	0	0	0	0	0	0	0	0	0	0	0	0	0	0	0	0	0	0
41a0c0ea-b352-42a2-9540-45626c186fe2	Oxford	PRJNA604975	0	0	0	0	0	0	0	80	48	35	28	25	21	5121262	5111109	5083458	5041961	4998720	4867815	55	718612	5116334	284371	180900	6	12	1.95	0	1	0	0	0	0	0	0	0	0	0	0	0	0	0	0	0	0	1	0
41a5490b-c58b-432a-9da4-582af3bf4a24	Oxford	PRJNA604975	1	1	0	0	1	0	1	198	94	67	58	41	30	5442022	5397877	5336319	5267827	4985149	4620906	130	392193	5422395	155930	91959	10	21	0	0	1	0	0	0	1	1	0	0	0	0	1	0	1	0	1	0	0	0	0
41ec76b0-af9b-4caa-89e6-673e8072724b	Oxford	PRJNA604975	0	0	0	0	NA	0	1	97	54	39	35	28	22	5114231	5097924	5064883	5036542	4919868	4719071	68	867914	5107616	325920	129430	6	12	0	0	1	0	0	0	0	0	0	0	0	0	1	0	0	0	0	0	0	0	0
41ff23c5-de1d-41a7-977c-3851cfba3668	Oxford	PRJNA604975	0	0	0	0	0	0	0	247	159	104	87	55	33	5160685	5130909	4999159	4882888	4343862	3557688	181	294480	5145565	81379	40059	18	41	0	0	1	0	0	0	0	0	0	0	0	0	0	0	0	0	0	0	0	0	0
42013221-1a92-42db-b5b9-9c06a7fc9551	Oxford	PRJNA604975	1	0	0	0	0	1	1	134	76	52	44	37	24	5093192	5071873	5022324	4961724	4830816	4350087	93	473998	5083644	188903	94519	8	17	1.97	0	1	0	0	0	0	0	0	0	0	0	1	0	0	0	0	0	0	0	0
42040aa3-9fcf-4452-92e5-e523cdab3068	Oxford	PRJNA604975	0	0	0	0	0	0	0	167	87	51	40	31	24	5197229	5160961	5086558	5013318	4873391	4651703	122	625922	5184917	214114	113227	7	16	1.93	0	0	0	1	0	0	0	0	0	0	0	0	0	0	0	0	0	0	0	0
421585db-e049-4710-9169-6a46b0f2ba70	Oxford	PRJNA604975	0	0	0	0	0	0	0	188	85	56	49	37	26	5186417	5145768	5080661	5029872	4845354	4497402	121	577548	5170296	169252	107365	9	19	0	0	0	0	1	0	0	0	0	0	0	0	0	0	0	0	0	0	0	0	0
42386db1-be8c-4a1f-8ed5-329da18451a3	Oxford	PRJNA604975	0	0	0	0	0	0	1	135	79	49	41	31	22	5074057	5049980	4980537	4924137	4765433	4475709	103	487342	5066335	256083	138755	8	14	0	0	1	0	0	0	0	0	0	0	0	0	1	0	0	0	0	0	0	0	0
42445288-acfb-471c-a997-114e1401d722	Oxford	PRJNA604975	0	0	0	0	1	0	1	156	71	48	40	31	21	5233266	5198869	5141536	5077033	4929064	4618401	99	592585	5218461	269856	122329	7	13	0	0	1	0	0	0	1	1	0	0	0	0	1	0	0	0	0	0	0	0	0
42646489-9bb5-439e-afa3-6ea9162c531e	Oxford	PRJNA604975	0	0	0	0	0	0	0	138	68	42	37	27	22	5067228	5034214	4974695	4939316	4773290	4582720	97	621739	5055936	232808	132569	7	14	1.98	0	1	0	0	0	0	0	0	0	0	0	0	0	0	0	0	0	0	0	0
426b48ac-5caa-4b0a-8e12-726ab5297ecc	Oxford	PRJNA604975	0	0	0	0	0	0	0	698	202	104	81	56	33	5545492	5404534	5180625	4998597	4609700	3767515	292	244839	5466918	103021	41390	19	41	0	0	1	0	0	0	0	0	0	0	0	0	0	0	0	0	0	0	0	0	0
428c7f91-488a-41c4-8a14-2f6283f07a5f	Oxford	PRJNA604975	1	1	0	0	0	0	1	118	73	54	47	40	25	4997759	4985007	4942416	4891842	4777293	4272392	80	565327	4989707	185844	94538	9	18	0	0	1	0	0	0	0	0	0	0	0	0	0	0	0	0	0	0	0	0	0
429e9986-8105-40e1-bcac-7f92bc460949	Oxford	PRJNA604975	0	0	0	0	1	0	0	217	103	55	49	37	28	5201471	5151505	5054121	5010096	4863112	4502980	144	628144	5180221	170961	84656	9	20	1.93	0	0	0	1	0	1	1	0	0	0	0	0	0	0	0	0	0	0	0	0
42ac984d-6c05-4700-b843-71193d7bc932	Oxford	PRJNA604975	0	0	0	0	0	0	0	115	67	43	39	36	26	4983817	4965168	4910307	4886902	4828077	4427417	84	606959	4977016	187408	109409	9	17	0	0	1	0	0	0	0	0	0	0	0	0	0	0	0	0	0	0	0	0	0
42c669ff-b3e3-4b12-8479-ac858a01f3a1	Oxford	PRJNA604975	0	0	0	0	0	0	0	142	87	53	43	33	30	5047410	5022008	4937908	4865893	4693757	4591342	116	412316	5041349	162777	108412	11	21	0	0	0	0	1	0	0	0	0	0	0	0	0	0	0	0	0	0	0	0	0
42d638e9-39fd-4fb2-b5c7-1d8b011f30b1	Oxford	PRJNA604975	0	0	0	0	0	0	0	88	46	32	30	26	22	5088859	5076619	5043745	5032979	4968674	4833918	55	682348	5082350	282485	151794	6	12	0	0	1	0	0	0	0	0	0	0	0	0	0	0	0	0	0	0	0	0	0
42f9f760-882d-4787-b9d1-75f7530b9fc2	Oxford	PRJNA604975	0	0	0	0	0	0	0	155	74	37	31	23	20	5148598	5116445	5034820	4994719	4870992	4766256	93	634486	5130947	352714	136207	6	12	3.9	0	1	0	0	0	0	0	0	0	0	0	0	0	0	0	0	0	0	0	0
42fb2d23-c013-4139-8170-4fb415a6a166	Oxford	PRJNA604975	0	0	0	0	0	0	1	80	50	36	34	28	21	5132117	5117705	5082691	5066434	4969903	4725827	64	774058	5126986	286869	129474	6	11	0	0	1	0	0	0	0	0	0	0	0	0	1	0	0	0	0	0	0	0	0
430a036b-2054-4600-b746-ccac47046626	Oxford	PRJNA604975	0	0	0	0	0	0	0	195	97	71	60	48	31	4756308	4724648	4667142	4590480	4384419	3784645	116	384313	4738231	115969	60768	13	27	0	0	1	0	0	0	0	0	0	0	0	0	0	0	0	0	0	0	0	0	0
430f2bd4-b37d-4f25-b9c2-baf9e47f4574	Oxford	PRJNA604975	0	0	0	0	0	0	1	165	86	45	35	26	21	5163658	5127642	5025209	4948493	4789490	4611957	117	664399	5149611	304385	129255	6	13	3.88	0	1	0	0	0	0	0	0	0	0	0	1	0	0	0	0	0	0	0	0
43281714-0188-48a3-b2a7-907a3f5c368a	Oxford	PRJNA604975	1	0	0	0	1	0	1	182	99	62	52	38	24	5288388	5254830	5170398	5104257	4856801	4398582	123	577277	5272070	185595	101885	8	18	0	0	0	0	1	0	1	1	0	0	0	0	1	0	0	0	1	0	0	0	0
432c460c-7f4d-4359-a576-ed2cb81d73ac	Oxford	PRJNA604975	0	0	0	0	0	0	0	183	96	56	43	32	25	5125572	5083600	4982163	4874724	4707979	4445776	130	433259	5108276	229679	109069	8	17	1.96	0	1	0	0	0	0	0	0	0	0	0	0	0	0	0	0	0	0	0	0
4333866f-79ec-4645-95c1-ad6ae60bb896	Oxford	PRJNA604975	0	0	0	0	0	0	1	135	66	45	39	32	24	5097974	5069482	5026741	4989738	4886061	4625344	92	434062	5086751	244635	106825	8	15	1.97	0	1	0	0	0	0	0	0	0	0	0	1	0	0	0	0	0	0	0	0
4335d3e5-b312-4f33-9ddb-c9021a80da3a	Oxford	PRJNA604975	1	0	0	0	0	0	1	153	77	50	38	31	23	5223703	5187540	5122676	5036361	4910623	4658493	112	769835	5211506	354123	118045	5	13	0	0	1	0	0	0	0	0	0	0	0	0	1	0	0	0	0	0	0	0	0
43557ed2-ba90-497b-be71-92d277b9ced4	Oxford	PRJNA604975	1	0	0	0	1	0	1	145	75	51	44	30	24	5271340	5248542	5196558	5147869	4954351	4739610	94	558140	5260290	243670	122224	8	15	1.9	0	1	1	0	1	0	0	0	0	0	0	1	0	0	0	0	0	0	1	0
4369ccbc-eb5b-4312-b9a5-9a2f93dcf2e4	Oxford	PRJNA604975	1	1	0	0	1	1	1	139	72	53	47	31	26	5306988	5284904	5241855	5199234	4903178	4713046	90	623284	5297508	218876	110821	8	17	0	0	1	1	0	1	0	0	0	1	0	1	0	0	0	0	0	0	0	0	0
436c44ab-1240-4137-bc67-8fd86a99aef5	Oxford	PRJNA604975	1	0	1	0	1	1	1	139	89	55	51	39	24	5364013	5345822	5261607	5234304	5032718	4512138	103	696651	5355893	196782	92560	8	18	0	0	1	1	0	1	0	0	0	1	1	1	0	0	0	0	0	0	0	0	0
4380aa25-a625-4064-97cf-b54fe18feadc	Oxford	PRJNA604975	0	0	0	0	NA	0	0	70	44	34	30	24	20	5185225	5174262	5153384	5123923	5040065	4905290	54	886352	5180949	356865	161958	5	10	1.93	0	1	0	0	0	0	0	0	0	0	0	0	0	0	0	0	0	0	0	0
4382a5ed-ea27-4c7d-ade7-c0b4f10d5911	Oxford	PRJNA604975	0	0	0	0	0	0	0	94	51	38	34	29	23	4983664	4964351	4925435	4898676	4806731	4600059	69	561660	4976925	238277	130745	8	15	2.01	0	1	0	0	0	0	0	0	0	0	0	0	0	0	0	0	0	0	0	0
438ac48c-fee4-45e9-8b02-985fa5cc2618	Oxford	PRJNA604975	0	0	1	0	1	0	1	218	138	82	64	48	34	5198600	5166058	5032400	4905994	4661780	4157842	165	403132	5185717	114191	65447	14	30	0	0	1	0	0	0	0	0	0	1	0	1	1	0	0	0	1	1	0	0	0
43ab4ed2-e5b8-4d2d-b027-c189c3ced97b	Oxford	PRJNA604975	1	0	0	0	1	0	1	154	93	66	53	34	25	5151734	5122733	5059032	4961704	4671945	4342273	123	565015	5142642	205823	86064	8	19	1.94	0	0	0	1	0	0	0	0	0	0	0	1	0	0	0	1	0	0	0	0
43bda353-bb2a-4da3-ac9c-5524f5bec7d3	Oxford	PRJNA604975	1	0	0	0	0	0	1	142	84	63	54	45	33	5039233	5018295	4975346	4910477	4762935	4329963	98	318668	5028099	137411	78991	12	25	3.98	0	1	0	0	0	0	0	0	0	0	0	1	0	0	0	0	0	0	0	0
43e25c8b-e59d-4abb-adde-e9f9bbffc07c	Oxford	PRJNA604975	0	0	0	0	0	0	0	176	94	55	46	34	22	5177741	5142472	5052700	4988662	4806951	4373755	125	580469	5162703	219580	107851	8	16	0	0	0	0	1	0	0	0	0	0	0	0	0	0	0	0	0	0	0	0	0
44027ac6-3e8e-4b70-9222-d0e6d4d0173b	Oxford	PRJNA604975	0	0	0	0	1	0	1	129	81	44	36	27	20	5184963	5162327	5058789	5005188	4870790	4625079	103	883127	5177432	312017	138562	6	12	3.86	0	1	0	0	0	1	1	0	0	0	1	1	0	0	0	0	0	0	0	0
441009de-af98-43f6-9933-982b7e45813c	Oxford	PRJNA604975	0	0	0	0	0	0	1	204	105	56	48	32	21	5060790	5019842	4912894	4849953	4581247	4203771	144	752811	5045204	210594	109347	8	16	0	0	1	0	0	0	0	0	0	0	0	0	1	0	0	0	0	0	1	0	0
44108141-4bc9-4ef1-b89f-7a8f77465d2b	Oxford	PRJNA604975	0	0	0	0	0	0	0	136	73	41	34	30	20	5070620	5041446	4967748	4922913	4855737	4520672	103	875058	5061844	283681	135455	6	12	1.98	0	1	0	0	0	0	0	0	0	0	0	0	0	0	0	0	0	0	0	0
4417809a-9494-4dae-b82e-1ea28da7510d	Oxford	PRJNA604975	0	0	0	0	0	0	1	175	111	75	62	46	34	5257782	5230322	5153859	5048068	4775113	4368612	136	293804	5246735	131327	60077	13	27	0	0	1	0	0	0	1	1	0	0	0	1	1	0	0	0	0	0	0	0	0
44208d38-5569-4476-b79d-e5c4a08db3f9	Oxford	PRJNA604975	0	0	0	0	0	0	0	145	73	47	38	28	20	5075060	5040220	4978553	4918462	4768795	4516979	110	577423	5064736	319904	125768	6	14	0	0	0	0	1	0	0	0	0	0	0	0	0	0	0	0	0	0	0	0	0
44364fb4-f521-4dfd-adef-29c02e7d8cf6	Oxford	PRJNA604975	0	0	0	0	1	0	1	129	64	40	35	26	22	5229307	5200440	5148411	5119053	4991499	4856620	94	682397	5221041	296139	127832	6	13	0	0	1	0	0	0	0	0	0	0	0	0	1	0	0	0	1	0	0	0	0
443ed75c-89e6-468d-b8ce-db0159622944	Oxford	PRJNA604975	0	0	0	0	0	0	0	89	48	34	30	25	22	4972579	4957706	4920911	4897868	4811809	4712403	59	635547	4965266	257222	144280	6	12	0	0	1	0	0	0	0	0	0	0	0	0	0	0	0	0	0	0	0	0	0
446bac93-9fd6-4673-b6bd-aafc6dd2bd95	Oxford	PRJNA604975	0	0	0	0	0	0	0	103	61	40	35	33	27	4813542	4793407	4750646	4717690	4690750	4487992	80	459656	4806799	213961	110552	8	17	0	0	1	0	0	0	0	0	0	0	0	0	0	0	0	0	0	0	0	0	0
44858c68-5073-458c-a5d4-d4e59a0913bf	Oxford	PRJNA604975	0	0	0	0	1	0	1	205	124	80	61	36	27	5227520	5186872	5061160	4919149	4512226	4197086	167	327099	5217087	156649	77246	11	23	3.83	0	1	0	0	0	1	1	0	0	0	1	1	0	0	0	1	0	0	0	0
44903743-a40e-4e1a-9521-7c6b49e45c2f	Oxford	PRJNA604975	0	0	1	0	1	0	1	167	100	67	58	44	29	5215907	5185786	5108424	5040318	4799310	4250504	129	391061	5205073	169765	71812	12	24	3.84	0	1	0	0	0	0	0	0	1	1	1	0	0	0	0	0	0	0	0	0
44942a89-0c07-439c-a0fa-02f68ee4f437	Oxford	PRJNA604975	0	0	0	0	0	0	0	165	92	73	65	46	29	4937250	4910150	4864503	4803879	4482480	3870420	114	411807	4924790	117972	82344	14	26	0	0	1	0	0	0	0	0	0	0	0	0	0	0	0	0	0	0	0	0	0
44e64088-05b7-403e-acfb-16d83c1b5d5f	Oxford	PRJNA604975	0	0	0	0	0	0	0	167	102	65	61	47	34	5242692	5212018	5135767	5105640	4843138	4350340	136	341325	5235362	121972	68140	13	27	3.82	0	1	0	0	0	0	0	0	0	0	0	0	0	0	0	0	0	0	0	0
44ec438d-302c-443f-a0e8-67cb3f1be363	Oxford	PRJNA604975	0	0	0	0	1	0	1	170	97	50	39	29	18	5117448	5084508	4960965	4873027	4714321	4301709	128	498693	5106570	326399	124532	7	14	1.96	0	1	0	0	0	1	1	0	0	0	0	1	0	0	0	0	0	0	0	0
44f12724-8e64-4bb9-876e-70a8010173e1	Oxford	PRJNA604975	0	0	0	0	0	0	0	116	54	36	31	21	16	5021382	4995844	4950155	4915015	4781522	4602336	75	616818	5010510	351987	198332	6	10	0	0	1	0	0	0	0	0	0	0	0	0	0	0	0	0	0	0	0	0	0
44fe9a74-1114-416d-b1bf-6a2baa89a47e	Oxford	PRJNA604975	0	1	0	0	0	0	1	106	65	49	49	44	36	5034407	5017135	4987961	4987961	4913376	4614942	79	360351	5027570	129170	88385	12	24	0	0	1	0	0	0	0	0	0	0	0	0	0	0	0	0	0	0	0	0	0
45074c78-1a26-4d99-a373-775c07f93151	Oxford	PRJNA604975	0	0	1	0	0	0	0	98	51	38	35	31	24	4937263	4925472	4893024	4877483	4809994	4574994	57	623301	4929592	191843	133143	7	15	4.06	0	1	0	0	0	0	0	0	1	1	1	0	0	0	0	0	0	0	1	1
4509347f-5b4e-4a5c-a308-76c04d343d95	Oxford	PRJNA604975	NA	NA	NA	NA	NA	NA	NA	103	59	38	32	30	21	4865235	4842623	4796433	4745566	4697478	4378197	87	446494	4861010	322199	140758	7	13	4.11	0	1	0	0	0	0	0	0	0	0	0	0	0	0	0	0	0	0	0	0
450cfee1-3a59-4ad4-bf3d-6b5f03d62e5c	Oxford	PRJNA604975	1	1	1	1	1	1	1	149	87	67	62	48	34	5122820	5100364	5047743	5012698	4767038	4258706	104	444514	5112797	131689	64074	13	27	0	0	1	1	0	1	0	0	0	1	1	1	1	0	0	1	0	0	0	0	0
45131866-0680-430f-91cb-8611b879b8e7	Oxford	PRJNA604975	1	0	0	0	1	0	1	280	139	83	67	48	33	5432413	5370831	5252621	5144442	4830913	4287711	197	380747	5411188	115922	56936	14	29	0	0	1	0	0	0	1	1	0	0	0	0	1	0	0	0	0	0	0	0	0
4515523e-803b-4a36-9e8a-e5628bc0ab96	Oxford	PRJNA604975	0	0	0	0	0	0	0	102	41	27	25	20	16	5076351	5046901	5012710	4996261	4905757	4757188	74	773264	5069313	383973	233211	5	9	0	0	1	0	0	0	0	0	0	0	0	0	0	0	0	0	0	0	0	0	0
454ddbec-212c-4b54-8142-88c5c293b84f	Oxford	PRJNA604975	0	0	0	0	1	0	0	135	64	44	35	28	21	5125450	5094548	5045986	4992902	4889075	4631973	90	664899	5113124	247514	131583	6	13	0	0	0	0	1	0	0	0	0	0	0	0	0	0	0	0	0	0	0	0	0
454e4f64-a5e9-4ee0-b7ec-ee2d4ffbd85b	Oxford	PRJNA604975	1	0	0	0	0	0	1	183	84	57	47	41	28	5246408	5204666	5150083	5081159	4998401	4546682	121	484549	5230650	167800	90277	9	19	0	0	1	0	0	0	0	0	0	0	0	0	1	0	0	0	0	0	0	0	0
455f0fa0-e4c9-42f0-b226-ad40f263719f	Oxford	PRJNA604975	0	0	0	0	0	0	0	138	65	43	35	30	22	5126851	5093234	5044458	4994597	4927095	4655297	97	625291	5115314	226819	132555	7	15	0	0	0	0	1	0	0	0	0	0	0	0	0	0	0	0	0	0	0	0	0
456234a8-55c1-426f-be44-ba0ff06ce95d	Oxford	PRJNA604975	1	0	1	0	1	0	1	255	97	71	64	46	31	5240332	5204383	5138053	5086942	4789326	4215933	113	405427	5214597	128773	67458	13	26	0	0	1	0	0	0	1	1	0	1	0	1	1	0	0	0	1	1	0	0	0
456cd680-c583-41e5-b8fc-70770285866b	Oxford	PRJNA604975	0	0	0	0	0	0	0	89	47	27	25	19	15	5047578	5031445	4992915	4976274	4880477	4751486	61	615985	5040518	366052	287645	6	10	3.97	0	1	0	0	0	0	0	0	0	0	0	0	0	0	0	0	0	0	0	0
458d5586-8714-48d8-9614-1bccbe8e519f	Oxford	PRJNA604975	1	0	0	0	0	0	1	252	142	86	65	51	31	5169991	5119968	5000253	4846535	4629673	3922525	193	298137	5155776	119138	52590	13	30	1.94	0	1	0	0	0	1	1	0	0	0	0	0	0	0	0	0	0	0	0	0
45b6c721-7bf3-4e87-a8b4-fcbf31fcd0c1	Oxford	PRJNA604975	0	0	0	0	0	0	0	66	40	25	22	17	11	5081952	5074997	5041914	5023713	4946344	4718239	44	1370518	5077297	682638	390046	3	5	1.97	0	0	0	1	0	0	0	0	0	0	0	0	0	0	0	0	0	0	0	0
45e5c78c-af3a-4015-b796-5298f91667c7	Oxford	PRJNA604975	1	1	0	0	0	0	1	233	129	87	71	52	29	5052686	5002690	4911751	4794731	4491908	3674714	180	387516	5036805	95130	44656	14	32	0	0	1	0	0	0	0	0	0	0	0	0	0	0	1	0	0	0	0	0	0
460c2262-0924-42f2-8c25-e42edc2c0129	Oxford	PRJNA604975	0	0	0	0	1	0	0	49	30	23	19	18	14	4936849	4931393	4916116	4885793	4868205	4706658	34	1142565	4933851	497621	221519	4	7	4.05	0	0	1	1	1	0	0	0	0	0	0	0	0	0	0	0	0	0	0	0
460cab4c-9d46-4b95-ab58-c9fb311ef631	Oxford	PRJNA604975	0	0	0	0	0	0	0	121	67	48	37	28	21	5045760	5020367	4977978	4901136	4766341	4525481	93	589043	5037646	227636	113186	7	14	0	0	0	0	1	0	0	0	0	0	0	0	0	0	0	0	0	0	0	0	0
461d8323-be8c-4476-b0aa-32a774390b2c	Oxford	PRJNA604975	0	0	0	0	0	0	0	96	59	38	35	30	24	5037723	5025454	4975082	4954623	4873247	4656726	64	385632	5029265	236706	136589	8	15	0	0	1	0	0	0	0	0	0	0	0	0	0	0	0	0	0	0	0	1	0
461e929a-e4c1-4f9d-9f04-6a21b3dfa9af	Oxford	PRJNA604975	0	0	0	0	0	0	0	100	40	31	29	23	15	4941227	4924329	4901636	4888426	4792167	4508110	52	742559	4932669	567209	168068	4	8	6.08	0	1	0	0	0	0	0	0	0	0	1	0	0	0	0	0	0	0	0	0
46214f4b-6485-4ee2-aa1a-e891594c19fd	Oxford	PRJNA604975	0	0	0	0	0	0	0	96	53	38	32	28	21	4863502	4849405	4818664	4776949	4716875	4449352	64	439251	4856790	274527	146064	7	13	0	0	1	0	0	0	0	0	0	0	0	0	0	0	0	0	0	0	0	0	0
463f2e12-3fa4-4ff8-af31-9106328dde5a	Oxford	PRJNA604975	1	0	0	0	1	0	1	164	87	46	39	30	23	5181155	5150280	5049930	5005151	4888805	4652493	115	682366	5168617	273105	116127	7	15	1.93	0	1	1	0	0	0	0	0	0	0	0	0	0	0	0	0	0	0	0	0
464031bc-3bac-47cd-9d3e-1c0435377872	Oxford	PRJNA604975	0	0	0	0	0	0	0	93	48	33	30	26	22	5227253	5211876	5178853	5161801	5107136	4972379	63	896765	5221746	356874	114419	5	11	1.92	0	1	0	0	0	0	0	0	0	0	0	0	0	0	0	0	0	0	0	0
464c2499-a275-4d8f-a17b-5529e2ade1d0	Oxford	PRJNA604975	1	0	0	0	0	0	1	147	74	49	41	33	23	5159922	5125680	5070205	5011722	4900982	4558292	109	620131	5149334	214110	107389	7	16	0	0	0	0	1	0	0	0	0	0	0	0	1	0	0	0	0	0	0	0	0
465d9282-4486-42cf-ad4c-5e8e4cb39c43	Oxford	PRJNA604975	0	0	0	0	0	0	0	176	86	62	54	39	25	4861993	4836219	4780381	4723771	4474193	3948052	98	456427	4844182	152273	91109	11	21	0	0	1	0	0	0	0	0	0	0	0	0	0	0	0	0	0	0	0	1	0
466c6064-d029-4eec-96f5-58e81f5d6936	Oxford	PRJNA604975	0	0	0	0	0	0	0	164	80	51	41	32	21	5170523	5133043	5068393	4995728	4873206	4505924	117	577548	5158293	203072	113193	7	15	0	0	0	0	1	0	0	0	0	0	0	0	0	0	0	0	0	0	0	0	0
4687e9da-e7de-472d-882c-10e5c1a0df37	Oxford	PRJNA604975	1	0	0	0	0	0	1	166	111	87	77	58	39	5273254	5254286	5204464	5134292	4806305	4135652	126	278503	5264182	105468	53463	19	36	1.9	0	1	0	0	0	1	1	0	0	0	0	1	0	0	0	0	0	0	1	0
4687fb59-c290-4488-bc74-4bfd944757f8	Oxford	PRJNA604975	0	0	0	0	0	0	0	204	121	85	73	51	32	5195373	5158575	5067497	4984729	4621894	3911024	154	286522	5181142	130325	50908	14	32	0	0	1	0	0	0	0	0	0	0	0	0	0	0	0	0	0	0	0	0	0
468ae463-f7b4-49ce-9e28-a4d3ee83291c	Oxford	PRJNA604975	1	0	1	0	1	0	1	139	61	43	39	34	27	5229989	5204338	5168325	5137159	5063157	4824329	79	595291	5217288	218243	117494	8	16	0	0	1	1	0	1	1	1	0	1	1	1	0	0	0	0	0	0	1	0	0
468b38a7-4593-4cab-a414-82420c091d57	Oxford	PRJNA604975	0	0	0	0	0	0	1	163	90	49	41	32	25	5238505	5204591	5107920	5051699	4918832	4667308	121	520935	5225503	203044	123088	8	16	0	0	0	0	1	0	0	0	0	0	0	0	0	0	0	0	0	1	0	0	0
4692afca-531f-4446-9867-db5b7e488ece	Oxford	PRJNA604975	0	0	0	0	0	0	1	197	93	51	47	37	25	5277084	5232776	5135483	5110757	4926899	4500536	127	413539	5256321	200688	88366	9	18	0	0	1	0	0	0	1	1	0	0	0	0	1	0	0	0	0	0	0	0	0
46961947-f400-4ca3-8d92-817d4f4eb040	Oxford	PRJNA604975	0	1	1	0	1	0	1	107	67	52	43	27	22	4969791	4956544	4923800	4862392	4591200	4412270	78	597276	4963849	222775	124115	8	15	2.01	0	1	1	0	1	1	1	1	1	1	1	0	0	0	0	0	0	0	1	1
469765cc-9b5e-4ac6-a4ef-a002ef00e2ec	Oxford	PRJNA604975	1	0	0	0	0	0	1	160	72	60	52	39	28	5385461	5356413	5330257	5274534	5009501	4618864	94	489920	5371267	184503	88223	9	19	0	0	1	0	0	0	1	1	0	0	0	0	1	0	0	0	0	0	0	0	0
46a08ba8-4f5c-4f8c-a689-d053dfeaad0b	Oxford	PRJNA604975	0	0	0	0	0	0	0	73	43	26	24	21	16	4881827	4867933	4836160	4821424	4765735	4609084	56	722173	4876673	397186	233210	5	9	0	0	1	0	0	0	0	0	0	0	0	0	0	0	0	0	0	0	0	0	0
46aa0946-6e26-4a3a-b800-b9c61d668b44	Oxford	PRJNA604975	0	0	0	0	0	0	0	87	48	35	31	25	19	5168474	5150047	5120655	5092192	5007243	4798211	66	886228	5163041	360201	163965	5	10	0	0	1	0	0	0	0	0	0	0	0	0	0	0	0	0	0	0	0	0	0
46c16d11-8042-4ccd-b6fd-f9b0e276c467	Oxford	PRJNA604975	0	0	0	0	1	0	1	138	76	49	43	29	23	5131529	5105094	5049702	5012254	4788237	4598282	96	555807	5120036	224208	113580	7	15	0	0	1	0	0	0	1	1	0	0	0	0	1	0	0	0	0	0	0	0	0
46c9a366-682b-4234-b3fc-6f36c3ea3b1f	Oxford	PRJNA604975	1	0	0	0	0	0	1	158	85	53	44	35	25	5168216	5135175	5063113	4992953	4833764	4461416	119	590285	5157495	191039	110490	9	18	1.94	0	0	0	1	0	0	0	0	0	0	0	0	0	0	0	0	0	0	0	0
46d6c440-47c8-49e6-9b6c-ce413370949c	Oxford	PRJNA604975	0	0	0	0	0	0	1	127	90	51	48	36	28	5284142	5267579	5181173	5163451	4996528	4676061	108	449721	5280088	193523	105873	9	19	0	0	0	0	1	0	0	0	0	0	0	0	0	0	0	0	0	0	0	0	0
46e46d4f-d048-4817-8590-11957b907f49	Oxford	PRJNA604975	1	0	0	0	0	0	1	178	102	69	59	47	35	5158814	5118699	5047847	4973122	4792402	4381220	144	316051	5149475	133729	66364	13	27	1.94	0	1	0	0	0	0	0	0	0	0	0	0	0	0	0	0	0	0	0	0
46ebdded-bebd-4832-9607-0d0b94ed6d0a	Oxford	PRJNA604975	0	0	0	0	1	0	0	200	104	54	45	34	25	5209081	5168705	5059094	4986369	4803877	4494879	140	494751	5194952	204466	103116	8	17	1.92	0	1	0	0	0	1	1	0	0	0	0	0	0	0	0	0	0	0	0	0
46ecaf51-b9a1-446e-98ba-06ff1b8162f7	Oxford	PRJNA604975	0	0	0	0	NA	0	0	106	57	40	35	30	20	5248493	5229582	5188470	5152422	5089293	4753162	70	568678	5239077	363597	170626	6	12	1.91	0	1	0	0	0	0	0	0	0	0	0	0	0	0	0	0	0	0	0	0
46f08c17-78e9-4324-9d08-23cb67dfd219	Oxford	PRJNA604975	0	0	0	0	0	0	0	112	57	39	32	28	24	5161845	5143034	5106783	5049413	4996152	4861568	70	496908	5152530	277793	136588	8	14	0	0	1	0	0	0	0	0	0	0	0	0	0	0	0	0	0	0	0	1	0
46f8c6f6-39ed-4a2b-9955-d3887e656479	Oxford	PRJNA604975	0	0	0	0	NA	0	0	83	55	38	35	30	26	4680408	4670418	4628058	4608482	4519264	4363560	63	440468	4675390	175708	124552	10	17	2.14	0	1	0	0	0	0	0	0	0	0	0	0	0	0	0	0	0	0	0	0
47031fef-6208-467d-9881-9be19052b468	Oxford	PRJNA604975	1	1	1	1	1	0	1	236	126	85	69	44	32	5443175	5400368	5307171	5202881	4844802	4433655	162	319795	5424997	146394	68304	13	27	1.84	0	1	0	0	0	1	1	0	1	1	1	1	0	0	0	0	0	0	1	1
47352c35-46f4-4b60-9887-4be7fc52d4b2	Oxford	PRJNA604975	0	0	0	0	0	0	0	128	71	48	44	31	21	5181744	5156559	5108989	5079147	4867545	4528666	96	668461	5173555	228327	124957	7	14	0	0	0	0	1	0	0	0	0	0	0	0	0	0	0	0	0	0	0	0	0
473df115-6b58-43a4-8805-fbcad0a4c6ad	Oxford	PRJNA604975	0	0	0	0	0	0	0	71	45	34	32	28	22	5095716	5085964	5064295	5050895	4994200	4779982	52	718597	5091026	284241	136536	6	12	0	0	1	0	0	0	0	0	0	0	0	0	0	0	0	0	0	0	0	1	0
4784f012-8eff-48a5-b2da-2caea24257b0	Oxford	PRJNA604975	0	0	0	0	0	0	0	126	70	47	43	26	20	5012979	4990385	4933838	4907934	4656034	4440635	89	693144	5003303	233047	129467	7	14	2	0	1	0	0	0	0	0	0	0	0	1	0	0	0	0	0	0	0	0	0
478e21e3-6027-42d4-aa68-df216d642427	Oxford	PRJNA604975	0	1	0	0	1	1	1	147	73	47	40	28	20	5182348	5148424	5090393	5042398	4866248	4609929	103	577540	5169605	319904	131582	6	13	0	0	0	0	1	0	0	0	0	0	0	0	0	0	0	0	0	0	0	0	0
4792cd2b-5baa-4cfc-917a-2d35aae72445	Oxford	PRJNA604975	0	0	0	0	0	0	0	60	36	28	26	25	17	5001932	4991815	4974294	4958188	4934972	4650348	45	759490	4998573	438050	145165	5	9	0	0	1	0	0	0	0	0	0	0	0	0	0	0	0	0	0	0	0	0	0
4799a0af-dbe0-4dc1-892c-8a214e88e65c	Oxford	PRJNA604975	0	0	0	0	0	0	0	108	59	43	36	28	20	5128403	5107255	5071535	5023387	4894105	4628388	75	774766	5118971	287201	110889	5	12	0	0	1	0	0	0	0	0	0	0	0	0	0	0	0	0	0	0	0	0	0
479b24e4-e663-4b48-8806-32ab4a0d6787	Oxford	PRJNA604975	0	0	0	0	0	0	0	148	76	49	38	28	20	5099791	5065794	5015063	4948080	4796088	4542067	109	828219	5087447	319880	110525	6	12	0	0	1	0	0	0	0	0	0	0	0	0	1	0	0	0	0	0	0	0	0
479c728d-e4c4-40a7-b0ef-1cfc33fc9789	Oxford	PRJNA604975	0	0	0	0	0	0	0	60	24	18	18	18	14	4736231	4728537	4714823	4714823	4714823	4562306	26	1218562	4729947	499457	242300	3	7	0	0	1	0	0	0	0	0	0	0	0	0	0	0	0	0	0	0	0	0	0
47a014dc-9efd-4e30-b3db-04552a5fe1d9	Oxford	PRJNA604975	0	0	0	0	0	0	0	91	52	33	30	24	20	5168421	5154985	5112952	5092854	5016145	4882120	63	780449	5162204	360409	164090	5	10	3.87	0	1	0	0	0	0	0	0	0	0	0	0	0	0	0	0	0	0	0	0
47c00d46-6168-4d6b-a83f-9c749b33311a	Oxford	PRJNA604975	0	0	0	0	NA	0	0	257	177	130	105	70	32	5226476	5189884	5072097	4898419	4327409	2882890	212	248180	5215549	55307	34933	27	56	0	0	1	0	0	0	0	0	0	0	0	0	0	0	0	0	0	0	0	0	0
47cfd49f-2130-4b27-95aa-7503ccf7f1d7	Oxford	PRJNA604975	0	0	1	0	1	0	1	181	103	74	65	44	33	4947937	4916628	4846631	4779424	4406525	4014210	129	281512	4935919	126063	58247	14	28	0	0	1	0	0	0	0	0	0	0	0	1	0	0	0	0	0	0	0	0	0
47d056be-c683-4c87-b5e2-f82941b09516	Oxford	PRJNA604975	0	0	0	0	0	0	0	107	65	38	35	28	23	5243027	5227313	5170153	5152886	5051824	4878558	81	610497	5237655	286706	142812	6	12	1.91	0	1	0	0	0	0	0	0	0	0	0	0	0	0	0	0	0	0	0	0
47d82703-edcd-4928-945e-7b4576010cc1	Oxford	PRJNA604975	0	0	0	0	0	0	0	75	47	33	29	23	19	5024327	5014960	4983035	4955280	4868626	4733738	53	682293	5018779	346132	148640	5	11	3.99	0	1	0	0	0	0	0	0	0	0	0	0	0	0	0	0	0	0	0	0
47e15372-7c9f-41be-a536-36c5e5cffd19	Oxford	PRJNA604975	0	0	0	0	0	0	0	168	87	42	32	29	20	5301757	5264693	5164766	5104894	5054904	4773985	121	683444	5288010	410918	122195	5	12	0	0	1	0	0	0	0	0	0	0	0	0	0	0	0	0	0	0	0	0	0
47e9136d-c569-49ef-b428-f3cb2a1b2e0b	Oxford	PRJNA604975	0	0	0	0	1	0	0	204	93	61	49	29	22	5374324	5333940	5263969	5179335	4858286	4624087	122	621039	5352912	281321	111761	7	15	0	0	1	1	0	1	0	0	0	0	0	0	0	0	0	0	0	0	0	1	0
48101ef5-2a19-4dbe-82ae-a045611a47ee	Oxford	PRJNA604975	0	0	0	0	0	0	0	100	67	47	40	30	25	4887787	4872646	4818663	4770395	4630174	4434383	83	588901	4883341	205376	110598	8	16	2.05	0	0	0	1	0	0	0	0	0	0	0	0	0	0	0	0	0	0	0	0
481920da-a029-46f5-b5b9-def104b41f39	Oxford	PRJNA604975	0	0	0	0	1	0	1	143	89	62	58	45	32	5302062	5279285	5212439	5183456	4962000	4465451	109	456272	5294365	162976	66958	11	24	3.78	0	1	1	0	1	1	1	0	0	0	0	1	0	0	0	0	0	0	0	0
481afa04-2c1e-4a09-991f-714aaf748b8c	Oxford	PRJNA604975	0	0	0	0	0	0	0	119	73	49	42	34	21	5042221	5027535	4976358	4929914	4819130	4340774	83	459114	5034743	203976	127399	8	15	0	0	1	0	0	0	0	0	0	0	0	0	0	0	0	0	0	0	0	0	0
482cd501-884e-49bb-b20c-aaa1d66fa267	Oxford	PRJNA604975	1	0	0	0	1	0	1	205	111	68	54	40	29	5262568	5225688	5131233	5031111	4831224	4392662	141	452354	5247124	162300	76459	11	23	0	0	0	0	1	0	0	0	0	0	0	0	1	0	0	0	1	0	0	0	0
4842da78-7fad-45e4-935b-8fa1ceeb1d92	Oxford	PRJNA604975	1	0	0	0	1	0	1	132	69	45	37	24	17	5020990	4998571	4937558	4878255	4670594	4418748	84	848955	5008884	295334	179216	6	11	3.99	0	1	1	0	1	1	1	0	0	0	1	1	0	0	0	0	0	0	1	0
48633311-59d8-49bd-aad9-7bf0786fe076	Oxford	PRJNA604975	0	0	1	0	NA	0	0	122	65	46	42	31	26	5243291	5226349	5183616	5160822	4997636	4831321	78	617416	5235081	216720	111754	8	16	0	0	1	1	0	1	0	0	0	1	1	1	0	0	0	0	0	0	0	1	1
4877b1e2-641a-4e3f-be9a-10f82ff477d5	Oxford	PRJNA604975	0	0	0	0	0	0	1	128	67	41	35	27	23	5239532	5216877	5145646	5105903	4985490	4834700	84	663508	5228073	280076	110525	6	13	0	0	1	0	0	0	0	0	0	0	0	0	0	0	0	0	0	0	0	0	0
48847f46-090a-4cf2-af9f-d6ba161c75b3	Oxford	PRJNA604975	1	0	0	0	0	0	1	202	86	62	53	38	26	5274505	5224712	5173108	5113108	4859390	4459662	128	451837	5254901	163984	108870	10	19	0	0	1	0	0	0	1	1	0	0	0	0	1	0	0	0	0	0	0	0	0
4894eb57-14b1-4c5c-b148-b4dac0a77f60	Oxford	PRJNA604975	0	0	0	0	0	0	0	98	52	26	25	24	18	4721600	4702219	4640572	4634881	4622912	4404390	72	710475	4714799	297554	131423	5	10	0	0	1	0	0	0	0	0	0	0	0	0	0	0	0	0	0	0	0	0	0
48cea246-08bf-430c-a8dc-20568ddee6f9	Oxford	PRJNA604975	1	0	0	0	NA	0	1	273	114	70	58	41	32	5325684	5257487	5165823	5078094	4839131	4538652	178	370945	5300478	132558	86408	12	24	0	0	0	0	1	0	1	1	0	0	0	0	1	0	0	0	0	0	0	0	0
48f067f9-4b36-4814-b68a-b3e9d42f7ebe	Oxford	PRJNA604975	0	0	0	0	0	0	0	65	47	28	27	22	17	5131526	5125349	5083436	5077115	4995075	4814865	50	1076796	5127140	384116	203384	5	9	0	0	0	0	1	0	0	0	0	0	0	0	0	0	0	0	0	0	0	0	0
490c3fb1-48a7-4882-8845-17181d9d6e7d	Oxford	PRJNA604975	0	0	0	0	0	0	0	128	80	58	46	35	23	5213877	5192656	5144644	5052596	4867840	4443655	98	490463	5206173	235935	110627	8	16	0	0	1	0	0	0	0	0	0	0	0	0	0	0	0	0	0	0	0	0	0
490ceb2b-a6c4-42f3-a02a-2fc48981fc12	Oxford	PRJNA604975	0	0	0	0	1	0	0	119	65	38	33	25	21	5211409	5188212	5127398	5096088	4983030	4848151	88	682504	5203574	296404	160331	6	12	1.92	0	1	0	0	0	0	0	0	0	0	0	0	0	0	0	1	0	0	0	0
4911a562-7b57-4376-a909-2114b1cc194f	Oxford	PRJNA604975	0	0	0	0	0	0	0	155	93	60	57	45	28	4782429	4765302	4698103	4677695	4472321	3807990	101	333434	4771053	135204	70250	12	25	0	0	1	0	0	0	0	0	0	0	0	0	0	0	0	0	0	0	0	0	0
49192a11-203d-4844-a506-94648b9230c8	Oxford	PRJNA604975	0	0	0	0	0	0	1	125	73	46	39	29	24	5227628	5206133	5133635	5086417	4928184	4762479	93	570891	5219176	249887	110750	7	15	0	0	1	0	0	0	0	0	0	0	0	0	0	0	0	0	0	0	0	0	0
49222497-3024-4d11-8b14-fd5e93ee2cdc	Oxford	PRJNA604975	0	0	0	0	0	0	0	144	84	44	38	31	22	5124471	5099193	5019807	4971620	4837624	4542849	113	546491	5117472	268948	113687	6	15	3.91	0	1	0	0	0	0	0	0	0	0	0	0	0	0	0	0	0	0	0	0
49362683-270f-488c-8a0e-c2447154f5be	Oxford	PRJNA604975	1	0	1	0	0	0	0	139	61	43	39	29	23	5045669	5024467	4984586	4956598	4788591	4563804	73	623160	5032570	240498	136587	8	14	0	0	1	0	0	0	0	0	0	1	1	1	0	0	0	0	0	0	0	1	1
494a6ed7-4547-489b-826b-46c1b5baefe4	Oxford	PRJNA604975	1	0	0	0	1	0	1	157	87	63	54	46	33	4874886	4847425	4790157	4723824	4612163	4161493	113	481857	4865025	111932	76727	13	26	2.06	0	1	0	0	0	1	1	0	0	0	0	1	0	0	0	0	0	0	0	0
4961139c-06c8-499b-9e76-bef4fcc96c52	Oxford	PRJNA604975	0	0	0	0	0	0	0	472	366	177	118	60	34	5948421	5907591	5502631	5098684	4213623	3302774	399	187922	5931291	59490	19932	29	71	3.37	0	1	0	0	0	0	0	0	0	0	0	0	0	0	0	0	0	0	1	0
496438b8-5ba8-4aae-8ef7-c07fa888e296	Oxford	PRJNA604975	0	0	0	0	0	0	0	105	58	37	33	32	27	5253503	5237065	5188706	5160706	5148182	4981024	72	757545	5246936	265301	124037	7	14	0	0	1	0	0	0	0	0	0	0	0	0	0	0	0	0	0	0	0	1	0
497265a0-c25b-429a-929c-699a6bd6d9f1	Oxford	PRJNA604975	0	0	0	0	0	0	1	154	58	37	32	29	17	5152645	5124867	5076687	5039053	4987675	4575406	77	829770	5137476	255386	189701	6	11	0	0	1	0	0	0	0	0	0	0	0	0	1	0	0	0	0	0	0	0	0
497dbe6c-4344-4c07-8e2b-7956edbbad59	Oxford	PRJNA604975	1	1	1	0	1	0	1	201	97	52	43	38	30	5159836	5111547	5008910	4948356	4871114	4598073	139	471525	5141052	170902	92510	10	20	0	0	1	0	0	0	1	1	0	1	1	1	0	0	0	0	1	0	1	0	0
4993cdee-578c-4a59-81af-223c38fd0b52	Oxford	PRJNA604975	1	1	0	1	1	0	1	137	78	49	44	28	21	5160893	5136094	5066754	5027954	4798461	4546119	100	484683	5150687	279938	137895	7	14	1.94	0	1	1	0	1	1	1	1	0	0	1	1	0	0	1	0	0	0	1	0
499f4229-0990-4bdb-8d8d-23d6ceb1153a	Oxford	PRJNA604975	0	0	0	0	0	0	0	116	65	45	38	31	22	4995718	4970569	4924022	4874235	4766380	4468424	91	529257	4989560	272439	110621	7	14	0	0	1	0	0	0	0	0	0	0	0	0	0	0	0	0	0	0	0	0	0
4a04f034-246b-4c0c-9969-0eb4fad52b30	Oxford	PRJNA604975	0	0	0	0	0	0	1	150	89	51	40	29	24	5195266	5165100	5084481	5008609	4829154	4652201	122	519506	5188172	267055	125047	7	15	0	0	0	0	1	0	0	0	0	0	0	0	1	0	0	0	0	0	0	0	0
4a28d178-c986-4457-8b15-dd0735f89b7a	Oxford	PRJNA604975	1	1	0	0	0	0	1	145	80	50	43	36	27	5376428	5351026	5282270	5228149	5103919	4779541	98	625246	5362282	191936	113036	8	17	1.86	0	1	0	0	0	0	0	0	0	0	0	0	0	0	0	0	0	0	0	0
4a775a25-3adb-45be-bd7d-f9ca5dcb5f83	Oxford	PRJNA604975	0	0	0	0	0	0	0	224	100	54	47	32	26	5155007	5100092	4984908	4934180	4688506	4492096	148	625284	5133702	182734	102394	8	18	0	0	0	0	1	0	0	0	0	0	0	0	0	0	0	0	0	0	0	0	0
4a78ec3b-4f83-49a1-9569-0a111c20fad3	Oxford	PRJNA604975	0	0	1	0	1	0	1	154	108	76	61	40	29	4974878	4953112	4881878	4775910	4444859	4051012	131	339351	4968973	132989	66220	11	24	0	0	1	0	0	0	0	0	0	1	1	1	1	0	0	0	1	0	0	0	0
4a813403-0a19-4c49-8611-ceb44c54827a	Oxford	PRJNA604975	0	0	0	0	0	0	0	64	44	34	32	30	23	4737902	4729195	4704960	4693555	4656645	4395259	52	350952	4734701	267153	130500	8	15	0	0	1	0	0	0	0	0	0	0	0	0	0	0	0	0	0	0	0	0	0
4a94b27e-a8a5-47c7-b47e-90f747717c50	Oxford	PRJNA604975	0	0	0	0	0	0	0	170	97	68	55	42	24	5038023	5008184	4943072	4854356	4644345	4068172	122	425818	5025809	215762	91093	10	20	0	0	1	0	0	0	0	0	0	0	0	0	0	0	0	0	0	0	0	0	0
4aac4765-2480-43d2-bd85-8f2cf4b6aab5	Oxford	PRJNA604975	0	0	0	0	1	0	1	213	95	59	56	39	26	5353285	5300583	5212998	5193400	4944022	4498951	143	457547	5334646	211139	95168	9	20	3.75	0	1	0	0	0	1	1	0	0	0	0	1	0	0	0	0	0	0	0	0
4ad2d72c-00e8-4848-9db7-36a92da58584	Oxford	PRJNA604975	0	0	0	0	0	0	0	100	52	38	32	26	17	5075485	5052387	5019134	4976067	4885127	4573628	72	761049	5066639	350872	197293	5	10	3.95	0	1	0	0	0	0	0	0	0	0	0	0	0	0	0	0	0	0	0	0
4ae34efb-6951-4cb2-bb87-aa847fbee3ec	Oxford	PRJNA604975	0	0	0	0	0	0	0	87	35	26	26	26	20	4783021	4768818	4748421	4748421	4748421	4555452	45	620917	4775430	265270	174332	5	11	2.09	0	1	0	0	0	0	0	0	0	0	0	0	0	0	0	0	0	0	0	0
4ae927f3-1c11-4c94-8691-8d6096cc7d59	Oxford	PRJNA604975	0	0	0	0	0	0	0	100	71	42	38	29	22	5090093	5078093	5022288	4996655	4874006	4613130	82	707474	5085512	267118	131699	6	12	1.97	0	0	0	1	0	0	0	0	0	0	0	0	0	0	0	0	0	0	0	0
4b1f394b-3f5a-4c97-8fa9-d31272f919b9	Oxford	PRJNA604975	0	0	0	0	0	0	1	340	197	108	82	54	34	5238795	5169961	4965747	4775069	4288482	3567311	259	293256	5216182	84923	35166	20	43	1.92	0	1	0	0	0	1	1	0	0	0	0	1	0	0	0	0	0	0	0	0
4b2a711f-7c26-4839-8590-6c0e4f722ac1	Oxford	PRJNA604975	1	0	0	0	1	0	1	134	53	43	38	31	22	4852392	4834008	4806973	4773433	4666676	4315960	60	684756	4838917	247418	102757	7	14	0	0	1	1	0	1	1	1	0	0	0	0	1	0	0	0	0	0	0	0	0
4b339ac9-3ec1-46bb-8869-1775d308886b	Oxford	PRJNA604975	0	0	0	0	0	0	0	251	134	82	71	53	30	5204745	5160771	5046832	4967338	4692899	3842145	170	334812	5185111	115552	48818	16	31	1.93	0	1	0	0	0	0	0	0	0	0	0	0	0	0	0	0	0	0	0	0
4b4145a9-becd-4218-9381-c8fb6ddce176	Oxford	PRJNA604975	1	0	0	0	0	0	1	160	110	75	71	53	30	5252085	5229552	5152017	5115454	4810894	3985480	131	325309	5244262	124950	51917	14	29	3.81	0	1	0	0	0	0	0	0	0	0	1	1	0	0	0	0	0	0	0	0
4b6657bd-48dd-4f63-b19e-c6f7b9607b67	Oxford	PRJNA604975	0	0	0	0	1	0	1	236	125	68	60	45	30	5502122	5449907	5323548	5268128	5024340	4480948	177	413982	5486033	154840	76289	12	25	1.82	0	1	0	0	0	1	1	0	0	0	0	1	0	0	0	0	0	0	0	0
4b803631-6034-4868-b080-ba36bdd18d33	Oxford	PRJNA604975	0	0	0	0	1	0	1	127	72	41	34	29	22	5172332	5146002	5073604	5023674	4935547	4702233	100	596379	5164773	269403	138141	6	13	0	0	1	0	0	0	0	0	0	0	0	0	1	0	0	0	0	0	0	0	0
4b890d60-74b3-40ee-8b08-5ed464ad0cc7	Oxford	PRJNA604975	0	0	0	0	0	0	0	84	48	31	27	24	17	4932901	4920885	4886038	4859845	4816677	4572122	59	762416	4928124	338870	185931	5	10	2.03	0	1	0	0	0	0	0	0	0	0	0	0	0	0	0	0	0	0	0	0
4b8d0802-baef-4b10-9704-b72d94366034	Oxford	PRJNA604975	1	0	0	0	1	0	1	217	105	58	47	34	24	5300368	5247638	5146944	5067329	4872159	4516555	161	622686	5284676	203043	107340	8	18	0	0	0	0	1	0	1	1	0	0	0	0	1	0	0	0	0	0	0	0	0
4baeec70-5c3a-46f9-8690-f87371733273	Oxford	PRJNA604975	0	0	0	0	0	0	0	104	57	41	38	26	18	4962945	4946343	4908494	4890499	4713734	4424575	69	936568	4954531	295240	145864	6	12	2.02	0	1	0	0	0	0	0	0	0	0	1	0	0	0	0	0	0	0	1	0
4bb66585-fbea-44cf-9637-8f62befa778b	Oxford	PRJNA604975	1	0	0	0	1	1	1	146	82	52	39	32	22	5190200	5157151	5089896	5000874	4888110	4546316	117	768935	5180749	223095	102057	6	15	0	0	1	0	0	0	0	0	0	0	0	0	0	0	0	0	0	0	0	0	0
4bb8e94c-088e-4a42-ae5d-ad33269c2c3e	Oxford	PRJNA604975	1	0	0	0	0	0	1	189	96	66	54	37	25	5293386	5255051	5188189	5104277	4808605	4390813	125	419742	5275923	185494	101940	10	20	0	0	1	0	0	0	1	1	0	0	0	1	1	0	0	0	0	0	0	0	0
4bbdfa1b-cf65-4723-a461-50ee882e8b15	Oxford	PRJNA604975	NA	NA	NA	NA	NA	NA	NA	146	84	54	43	27	21	5374702	5345539	5273523	5200036	4946197	4730106	112	678695	5364581	239271	143486	8	15	3.73	0	1	0	0	0	1	1	0	0	0	0	0	0	0	0	0	0	0	0	0
4bc19472-b63d-460a-b548-9937cae9d680	Oxford	PRJNA604975	0	0	0	0	0	0	1	146	82	46	43	35	25	5012068	4982446	4908295	4884328	4768931	4416753	109	649947	5000933	177759	98473	8	17	0	0	1	0	0	0	0	0	0	0	0	0	1	0	0	0	0	0	0	0	0
4be51052-bd00-4d7f-b1d8-ff18fb8db9f6	Oxford	PRJNA604975	0	0	0	0	0	0	0	121	72	35	30	23	19	5066821	5045481	4973669	4929795	4824639	4683770	92	673662	5059231	279574	164694	7	12	3.95	0	1	0	0	0	0	0	0	0	0	0	0	0	0	0	0	0	0	0	0
4be814ab-f34f-46e3-96c2-55c7ec6bedb8	Oxford	PRJNA604975	1	1	1	1	1	0	1	169	85	57	46	34	25	5297696	5261975	5189938	5109261	4920172	4629049	112	566077	5281007	191062	111000	10	19	0	0	1	1	0	1	1	1	0	1	1	1	1	0	0	1	0	0	0	1	1
4c28d19c-15d9-487d-bf8b-2021a306b368	Oxford	PRJNA604975	1	0	0	0	0	0	1	166	83	47	40	28	22	5246796	5208780	5117239	5066069	4863488	4653594	119	660159	5233018	249491	116385	7	15	0	0	0	0	1	0	1	1	0	0	0	0	1	0	0	0	0	0	0	0	0
4c2ba6d3-a540-4bf6-860e-1d761f8a7a5e	Oxford	PRJNA604975	1	0	0	0	0	0	1	201	98	62	49	32	22	5227763	5188049	5103772	5012537	4741682	4380151	130	380909	5208799	219848	105023	9	17	0	0	0	0	1	0	0	0	0	0	0	0	1	0	0	0	0	0	0	0	0
4c615f04-991b-484b-9820-27b0cdd68170	Oxford	PRJNA604975	0	0	0	0	0	0	1	141	90	67	54	37	27	5089947	5065054	5011395	4921947	4673267	4326353	114	311550	5081446	160588	100522	11	21	1.97	0	1	0	0	0	0	0	0	0	0	0	1	0	0	0	0	0	0	0	0
4c6e5084-ca1a-4ad1-b922-26c71bb6f51f	Oxford	PRJNA604975	0	0	0	0	0	0	1	232	112	64	51	39	28	5274772	5219198	5106603	5011360	4809212	4408386	165	367925	5253968	168647	94818	11	22	1.9	0	0	0	1	0	0	0	0	0	0	0	1	0	0	0	0	0	0	0	0
4cb3df1b-b337-4f00-8a5b-73411b11231b	Oxford	PRJNA604975	0	0	0	0	0	0	0	208	123	81	70	49	32	5141664	5101350	4999797	4925265	4602069	3945661	158	279089	5126769	114998	57172	17	31	1.95	0	1	0	0	0	0	0	0	0	0	0	0	0	0	0	0	0	0	0	0
4cdaecfb-f545-496f-ad90-5c93d9261f16	Oxford	PRJNA604975	0	0	0	0	0	0	0	158	78	40	35	26	18	5139474	5111643	5022280	4987013	4831312	4552423	96	726768	5123407	269454	129068	5	12	1.95	0	1	0	0	0	0	0	0	0	0	0	0	0	0	0	0	0	0	0	0
4cdce746-ae9d-4946-96e9-74c241dbd0fc	Oxford	PRJNA604975	0	0	0	0	0	0	1	94	47	34	29	26	21	5037087	5020513	4987532	4951799	4900928	4744034	60	581891	5028851	473566	134526	5	10	1.99	0	1	0	0	0	0	0	0	0	0	0	0	0	0	0	0	0	0	0	0
4d05cef4-e928-4a92-940d-8fef76aefa68	Oxford	PRJNA604975	1	0	0	0	0	0	1	144	68	40	31	24	18	5112959	5078443	5013361	4946156	4846209	4630512	101	753005	5101453	360010	134436	5	11	0	0	0	0	1	0	0	0	0	0	0	0	0	0	0	0	0	0	0	0	0
4d07f9ee-7c1a-4374-a099-8577744e04df	Oxford	PRJNA604975	0	0	1	0	1	0	1	137	69	49	41	28	21	5103016	5082630	5037294	4983486	4775987	4559481	83	660073	5092445	306980	136485	7	14	0	0	1	1	0	1	1	1	0	1	1	1	1	0	0	0	0	0	0	1	1
4d0f2635-81e7-47ff-9d38-c03fe1e14095	Oxford	PRJNA604975	0	0	0	0	0	0	0	112	57	31	29	27	22	4888126	4868977	4809040	4798438	4760241	4584239	72	499163	4878926	294671	186632	7	12	0	0	0	0	1	0	0	0	0	0	0	0	0	0	0	0	0	0	0	0	0
4d14d8f0-ece5-4e20-abfd-0726c4fa8b8e	Oxford	PRJNA604975	0	0	0	0	0	0	0	86	52	39	35	28	22	5159767	5146004	5116963	5089746	4993738	4804683	63	679566	5153623	321241	144951	6	12	1.94	0	1	0	0	0	0	0	0	0	0	0	0	0	0	0	0	0	0	0	0
4d19786c-7181-4192-baa3-9740e0e18023	Oxford	PRJNA604975	0	0	0	0	1	0	0	93	44	30	27	23	17	4826346	4812074	4781262	4755255	4683892	4473647	51	645919	4817636	335873	167881	5	10	2.08	0	1	0	0	0	0	0	0	0	0	0	0	0	0	0	0	0	0	0	0
4d2e1ae9-8383-4b49-8eef-0d508a0acb79	Oxford	PRJNA604975	0	0	0	0	0	0	0	100	54	37	35	25	19	5110579	5094823	5054301	5043365	4888914	4690155	67	660207	5102792	272782	160110	6	12	0	0	1	0	0	0	0	0	0	0	0	0	0	0	0	0	0	0	0	0	0
4d3d47b0-31de-44d2-bb3b-fc41e20de22e	Oxford	PRJNA604975	0	0	0	0	0	0	0	99	57	37	33	29	20	5048815	5033920	4991927	4968870	4911933	4605922	71	762653	5043415	338860	128029	5	11	1.98	0	1	0	0	0	0	0	0	0	0	0	0	0	0	0	0	0	0	0	0
4d41f12f-8f1f-4770-9c6f-7691229390df	Oxford	PRJNA604975	0	0	0	0	0	0	0	107	66	50	44	37	24	5044800	5027046	4994062	4951437	4834792	4360366	82	430935	5038537	203320	106040	8	17	0	0	1	0	0	0	0	0	0	0	0	0	0	0	0	0	0	0	0	0	0
4d48a636-8bcd-4adb-a01f-fdb134202bb5	Oxford	PRJNA604975	0	0	0	0	0	0	0	114	60	40	34	28	22	5108664	5086540	5040455	4995801	4902901	4702073	77	621719	5098294	225707	131580	6	13	0	0	0	0	1	0	0	0	0	0	0	0	0	0	0	0	0	0	0	0	0
4d79cc70-f9e9-462e-8df4-79fc5b0fbbca	Oxford	PRJNA604975	1	0	0	0	0	0	0	176	83	50	44	35	22	4958451	4921347	4846803	4802525	4664089	4223784	120	403152	4946471	211955	112570	8	16	0	0	1	0	0	0	0	0	0	0	0	1	0	0	0	0	0	0	0	0	0
4d83a072-76c3-48b3-8f2b-b02de9884b87	Oxford	PRJNA604975	0	0	0	0	0	0	1	244	110	76	66	49	35	5358847	5304453	5211714	5147289	4879336	4406651	151	325063	5334771	146036	68259	14	29	0	0	1	0	0	0	0	0	0	0	0	1	0	0	0	0	0	0	0	0	0
4d996302-0c00-4240-8a95-52d08c2c64e1	Oxford	PRJNA604975	0	0	1	1	0	0	1	142	76	58	52	38	26	5257795	5234670	5192728	5150586	4905794	4451034	95	620960	5247274	187462	79611	10	20	0	0	1	0	0	0	0	0	0	1	1	1	1	0	0	1	0	0	0	1	1
4da6ed3c-3fe5-4be7-9107-63d9ef751571	Oxford	PRJNA604975	1	1	1	1	1	0	1	194	98	65	51	37	30	5285834	5249741	5163441	5058438	4837730	4590985	126	388739	5268771	148857	92085	11	22	3.8	0	1	1	0	1	1	1	0	1	1	1	1	0	0	1	0	0	0	1	1
4daa9233-541b-41d2-acb7-9811e160cf41	Oxford	PRJNA604975	0	0	0	0	0	0	0	306	109	82	74	63	32	5042936	4988113	4928557	4871207	4702390	3668747	143	294912	5011151	95169	48845	17	34	0	0	1	0	0	0	0	0	0	0	0	0	0	0	0	0	0	0	0	0	0
4de90141-ccbe-4004-81de-78a604134c48	Oxford	PRJNA604975	0	0	0	0	0	0	0	130	75	40	36	31	22	4721258	4696934	4620264	4594400	4486003	4192275	97	592916	4711439	193523	124237	8	16	4.24	0	1	0	0	0	0	0	0	0	0	0	0	0	0	0	0	0	1	0	0
4defcec8-eb27-4653-b68e-83e4547d605a	Oxford	PRJNA604975	1	0	0	0	1	0	1	201	100	57	43	27	21	5324985	5282758	5190117	5092778	4866943	4669941	136	668593	5307189	287690	116383	6	14	1.88	0	0	1	1	0	1	1	0	0	0	0	1	0	0	0	0	0	0	0	0
4dfe6509-9c0a-4fd9-b43c-3fb32af2bbd3	Oxford	PRJNA604975	0	0	0	0	1	0	1	204	119	72	66	49	29	5162066	5127067	5018724	4974554	4696333	3991727	146	445480	5145085	107010	57776	12	27	1.94	0	1	1	0	1	1	1	0	0	0	0	1	0	0	0	0	0	0	0	0
4e133a06-c4af-43b8-9b5b-146ba402e496	Oxford	PRJNA604975	1	0	0	0	0	0	1	59	28	22	20	20	17	4744372	4735855	4719970	4706807	4706807	4597910	34	1210438	4740015	388068	194692	4	8	2.11	0	1	0	0	0	0	0	0	0	0	0	0	0	0	0	0	0	0	0	0
4e2d86d4-5336-4a69-b816-45c1fcc2cffd	Oxford	PRJNA604975	0	1	1	0	1	0	1	138	82	56	47	28	24	5075323	5055675	4992031	4934304	4631867	4504767	96	621080	5065539	191030	117092	8	17	1.97	0	1	1	0	1	1	1	1	1	1	1	0	0	0	0	0	0	0	1	1
4e311c12-368f-4f0d-a1ba-8eb4423db6dd	Oxford	PRJNA604975	1	0	1	0	0	0	1	130	75	54	45	30	25	5138033	5119229	5074287	5018308	4790905	4611077	88	377634	5127549	216721	115689	9	17	1.95	0	1	0	0	0	0	0	0	1	1	1	1	0	0	0	0	0	0	1	1
4e6f32d1-78fc-49ea-802f-954d49c8eb73	Oxford	PRJNA604975	0	0	0	0	1	0	1	177	120	86	74	53	32	4964041	4945498	4867751	4773565	4427169	3669246	132	331236	4954566	87071	47481	15	33	0	0	1	0	0	0	0	0	0	0	0	0	0	0	0	0	0	0	0	0	0
4e7c6e96-b3e0-4aa8-96a7-5ea96ce26ca3	Oxford	PRJNA604975	0	0	0	0	1	0	0	189	101	66	57	40	29	5273307	5235488	5150287	5081848	4810476	4408749	128	378761	5254642	135087	83738	10	22	1.9	0	0	0	1	0	0	0	0	0	0	0	0	0	0	0	1	0	0	0	0
4e99133b-45d8-4941-90b4-c2d54df4ed6d	Oxford	PRJNA604975	0	0	0	0	0	0	0	72	36	26	24	20	15	4978572	4966539	4944098	4927161	4866020	4702509	45	1158109	4972361	359689	269331	4	7	2.01	0	1	0	0	0	0	0	0	0	0	0	0	0	0	0	0	0	0	0	0
4eacb281-f469-4a67-ad8e-5e4923990ec4	Oxford	PRJNA604975	0	0	0	0	1	0	0	227	116	68	52	33	25	5276791	5226870	5113344	4992695	4683927	4388038	159	433163	5257112	203320	82096	9	19	0	0	1	0	0	0	0	0	0	0	0	0	0	0	0	0	1	0	0	0	0
4ee00acc-9160-4052-8085-dd80acd31e7d	Oxford	PRJNA604975	0	0	0	0	1	0	0	90	38	28	26	23	18	5120133	5101813	5080854	5067703	5023455	4856336	54	1236036	5112178	357085	167548	4	8	1.96	0	1	0	0	0	0	0	0	0	0	0	0	0	0	0	0	0	0	0	0
4ef431f9-d82c-4a99-8a1b-050a0e9af186	Oxford	PRJNA604975	0	0	0	0	0	0	0	137	80	51	38	31	24	5118225	5092172	5030397	4941134	4834420	4613034	110	622820	5112013	227635	113223	7	16	0	0	0	0	1	0	0	0	0	0	0	0	0	0	0	0	0	0	0	0	0
4f02901b-91f2-43a8-b5e2-3b81210aaa9e	Oxford	PRJNA604975	0	0	0	0	1	0	1	128	84	61	52	43	33	5150323	5133110	5082422	5021246	4871749	4523122	99	669638	5143512	161783	71169	10	23	1.94	0	1	1	0	1	1	0	0	0	0	0	1	0	0	0	0	0	0	0	0
4f06a9e3-ab81-43b6-9f7c-a39f97ea3132	Oxford	PRJNA604975	0	0	0	0	0	0	0	138	80	44	36	29	21	5152897	5125021	5050181	4996602	4883592	4587229	105	616265	5142966	255573	113214	7	14	0	0	0	0	1	0	0	0	0	0	0	0	0	0	0	0	0	0	0	0	0
4f0bc2c9-f872-44dc-92e2-442e60abbe26	Oxford	PRJNA604975	0	0	0	0	0	0	0	139	70	42	35	29	22	5230527	5205054	5146724	5100112	5011669	4760733	91	635926	5219392	283496	135792	7	13	0	0	1	0	0	0	0	0	0	0	0	0	0	0	0	0	0	0	0	1	0
4f2a7b97-e749-41ee-b774-c57f865b2195	Oxford	PRJNA604975	0	0	0	0	0	0	0	77	50	35	32	25	20	5075677	5065947	5033463	5014093	4904548	4724778	57	763814	5070438	282468	160920	6	12	3.94	0	1	0	0	0	0	0	0	0	0	0	0	0	0	0	0	0	0	0	0
4f2aa123-09aa-445f-8248-361f479369ca	Oxford	PRJNA604975	1	0	0	0	0	0	1	202	107	63	54	44	34	4952136	4911629	4809056	4749883	4576963	4211350	143	522691	4935820	111922	64631	12	26	0	0	1	0	0	0	0	0	0	0	0	0	1	0	0	0	0	0	0	0	0
4f51c8e1-a896-45a7-bad1-328ea274f6bf	Oxford	PRJNA604975	0	0	0	0	0	0	0	163	84	54	42	33	22	5186829	5152934	5080357	4993480	4851816	4462908	118	765467	5175800	197293	106836	7	16	0	0	1	0	0	0	0	0	0	0	0	0	0	0	0	0	0	0	0	0	0
4f62b6fc-a140-4ba3-a0a2-d79c007c0ee3	Oxford	PRJNA604975	0	1	1	0	1	0	1	196	97	74	60	45	31	5155396	5112530	5060745	4963309	4741061	4258102	140	505272	5141074	113538	70938	11	25	1.95	0	0	0	1	0	0	0	0	0	0	0	0	0	0	0	0	0	0	0	0
4f6a9464-10f6-44ec-8c69-41e0391f25be	Oxford	PRJNA604975	0	0	0	0	0	0	0	78	41	25	23	22	16	4720896	4708829	4679147	4667424	4646980	4439772	49	1162065	4714776	357226	208400	4	8	0	0	1	0	0	0	0	0	0	0	0	0	0	0	0	0	0	0	0	0	0
4f6e1dfc-6f41-4f81-bf3a-32de220c6cd9	Oxford	PRJNA604975	1	0	0	0	NA	0	1	130	75	47	38	33	24	4905643	4885811	4822002	4752219	4664598	4332141	90	643679	4896452	191135	91243	8	16	0	0	1	0	0	0	1	1	0	0	0	0	1	0	0	0	0	0	0	0	0
4f75f8e0-56ea-40e1-a21b-9c4e8d04c0a4	Oxford	PRJNA604975	0	0	0	0	0	0	0	104	60	42	42	38	25	4831975	4814417	4771044	4771044	4701605	4225538	73	627493	4824090	187809	110564	9	18	2.07	0	1	0	0	0	0	0	0	0	0	0	0	0	0	0	0	0	0	0	0
4fda2586-b88f-48b0-9f14-afabded283a3	Oxford	PRJNA604975	1	0	1	0	0	0	1	139	61	44	37	27	19	5092503	5067811	5032749	4986458	4840446	4559261	76	623156	5079216	319796	173795	7	13	1.97	0	1	0	0	0	0	0	0	1	1	1	0	0	0	0	0	0	0	1	1
4fdd40f0-31ae-42d5-b627-f0a7f1f5270f	Oxford	PRJNA604975	1	1	1	1	0	0	1	134	82	50	46	34	26	5248492	5226020	5149832	5128891	4953873	4662350	104	349048	5240694	191030	123994	10	19	3.82	0	1	0	0	0	0	0	0	1	1	1	0	0	0	0	0	0	0	1	1
4fe0634e-88fe-4596-a2ea-09ccfbb95156	Oxford	PRJNA604975	0	0	0	0	0	0	0	158	84	49	36	29	21	5096736	5062572	4987529	4896101	4785451	4515498	118	662336	5085921	214116	119675	7	14	3.93	0	0	0	1	0	0	0	0	0	0	0	0	0	0	0	0	0	0	0	0
4fe3b2df-0437-43f1-9446-0244b1a62756	Oxford	PRJNA604975	1	0	0	0	0	0	1	136	78	46	37	32	23	5314331	5287361	5212183	5146758	5064181	4740873	105	676679	5305283	268712	116059	7	15	3.77	0	1	0	0	0	1	1	0	0	0	0	1	0	0	0	0	0	0	0	0
4fee9dab-92f9-4565-8276-b036b18f5b51	Oxford	PRJNA604975	1	0	0	0	0	0	1	183	99	59	48	35	27	5149378	5111975	5024067	4951858	4762508	4505011	135	589029	5137212	185864	101825	9	19	0	0	0	0	1	0	0	0	0	0	0	0	1	0	0	0	0	0	0	0	0
4ff2dac4-fd9f-4180-bb71-2dc7fac7337d	Oxford	PRJNA604975	0	0	0	0	1	0	1	125	61	38	33	25	18	5146481	5120327	5069375	5033708	4908339	4673394	83	1028673	5135324	305358	135942	5	10	0	0	0	0	1	0	0	0	0	0	0	0	0	0	0	0	0	0	0	0	0
502d1825-e661-4ef7-ae4f-f743a898a60e	Oxford	PRJNA604975	0	0	0	0	0	0	0	104	60	41	31	27	22	5073179	5054122	5003327	4931744	4881693	4703459	79	625170	5067157	325090	122824	6	13	0	0	0	0	1	0	0	0	0	0	0	0	0	0	0	0	0	0	0	0	0
5039768f-2b3e-439b-994d-2b8bb7e1cab3	Oxford	PRJNA604975	0	0	0	0	1	0	1	173	106	67	56	42	29	5244139	5210823	5116724	5041358	4835867	4327707	142	414681	5235790	182863	63309	9	23	7.64	0	1	1	0	1	1	1	0	0	0	0	1	0	0	0	0	0	0	0	0
503f417e-2290-4851-915d-a6eaf619e401	Oxford	PRJNA604975	1	0	0	0	NA	0	1	152	84	51	45	35	25	5407236	5378042	5305399	5265185	5078403	4683120	115	607799	5398809	249735	97791	7	16	1.85	0	1	0	0	0	0	0	0	0	0	0	1	0	0	0	0	0	0	0	0
505996bc-dd99-4900-a1e4-337b1825f1bc	Oxford	PRJNA604975	0	0	0	0	0	0	0	57	24	18	16	16	13	4745846	4736889	4723560	4709953	4709953	4601056	27	1210347	4739185	477765	289567	3	6	0	0	1	0	0	0	0	0	0	0	0	0	0	0	0	0	0	0	0	0	0
5072bb44-7fd8-450f-b540-a2030351d4eb	Oxford	PRJNA604975	1	0	0	0	1	0	1	165	66	47	44	37	29	5070100	5042981	5006666	4984102	4866352	4577155	82	451646	5052985	189182	94516	10	18	0	0	1	0	0	0	0	0	0	0	0	0	1	0	0	0	1	0	0	0	0
5075d8d3-2bc5-4ec7-a6de-0508b328bee8	Oxford	PRJNA604975	1	0	0	0	0	0	1	103	63	39	37	27	20	4985052	4970771	4908729	4894689	4747483	4498396	73	486568	4977390	269190	142554	7	14	4.02	0	1	0	0	0	1	1	0	0	0	0	1	0	0	0	0	0	0	1	0
5092a51d-4d79-46f6-84b7-ce3338b2d378	Oxford	PRJNA604975	1	0	1	0	0	0	1	110	59	38	32	26	20	5155990	5140691	5094362	5057461	4960321	4762029	71	712076	5148535	216720	188999	7	13	5.83	0	1	0	0	0	0	0	0	1	1	1	0	0	0	0	0	0	0	1	1
50cc339e-23f7-412c-a03d-7e256e339236	Oxford	PRJNA604975	1	0	0	0	1	0	1	143	77	55	49	34	27	5172487	5148500	5094731	5056023	4831308	4606447	96	336276	5161032	191022	110612	10	19	1.94	0	1	1	0	1	0	0	0	1	1	1	0	0	0	0	0	0	0	1	1
50cd9d81-69a9-4ea4-8964-86c93312eb7a	Oxford	PRJNA604975	0	0	0	0	0	0	1	274	171	89	55	38	24	5549417	5500195	5312965	5074869	4837246	4388000	219	498873	5534702	185842	91634	10	21	0	0	0	0	1	0	0	0	0	0	0	0	1	0	0	0	1	0	0	0	0
50cdafd5-14cf-40c9-bf5c-0562b4074a5d	Oxford	PRJNA604975	0	0	1	0	0	0	0	166	94	62	47	33	24	5253452	5223755	5154604	5056141	4825242	4509721	119	695467	5241142	181176	100298	9	18	1.91	0	1	0	0	0	0	0	0	1	1	1	0	0	0	0	0	0	0	1	1
50d11050-18c1-4c38-a559-52381e37cbd9	Oxford	PRJNA604975	1	0	0	0	0	0	0	95	58	40	31	26	22	5057833	5040258	4998364	4933862	4863325	4732021	74	625393	5050958	325209	132580	6	12	0	0	0	0	1	0	0	0	0	0	0	1	0	0	0	0	0	0	0	0	0
50df956d-58c0-4653-8297-9fe7af4e869d	Oxford	PRJNA604975	0	0	0	0	1	0	1	213	107	69	55	38	26	5233511	5191833	5103263	5001597	4753187	4342784	139	362369	5212893	174823	104545	11	21	0	0	0	0	1	0	0	0	0	0	0	0	1	0	0	0	0	0	0	0	0
50e533d4-af86-47f6-982b-6bf73924b207	Oxford	PRJNA604975	0	0	0	0	0	0	0	97	57	37	30	23	20	5067612	5052121	5003188	4959207	4859340	4761173	69	622563	5060106	316849	170264	6	11	0	0	0	0	1	0	0	0	0	0	0	0	0	0	0	0	0	0	0	0	0
50f5ea63-f170-457c-bae0-62d875cea972	Oxford	PRJNA604975	1	0	0	0	0	0	1	197	74	53	47	37	32	5208812	5167342	5121748	5074890	4933966	4757719	104	331207	5188303	180884	103939	11	20	0	0	1	0	0	0	1	1	0	0	0	0	1	0	0	0	0	0	0	1	0
51135b3f-cf63-49c3-bf31-e2165a317233	Oxford	PRJNA604975	0	0	0	0	1	0	1	257	140	91	77	58	32	5122556	5076287	4962149	4867398	4587626	3615886	178	264826	5100832	102496	46458	17	37	0	0	1	0	0	0	0	0	0	0	0	1	1	0	0	0	1	0	0	0	0
511cc62d-7a6e-4917-9abf-a391a2ea2c56	Oxford	PRJNA604975	0	0	0	0	1	0	0	88	46	32	27	25	21	5134661	5119949	5090567	5054792	5032406	4901501	57	553003	5128270	319797	190936	6	12	0	0	1	0	0	0	0	0	0	0	0	0	0	0	0	0	0	0	0	1	0
513654df-c4b5-4684-b304-e3f53c67c1c9	Oxford	PRJNA604975	1	0	1	0	0	1	1	157	80	53	43	35	24	4807063	4780076	4716179	4636794	4494190	4093105	102	422191	4794189	180293	106415	9	19	0	0	1	0	0	0	1	1	0	1	1	1	1	0	0	0	0	0	0	0	0
513913f0-f3c2-47d3-84fa-7d1f201e0e85	Oxford	PRJNA604975	NA	NA	NA	NA	NA	NA	NA	169	74	49	44	36	28	5229364	5195242	5136388	5104617	4976969	4700893	104	433023	5214486	198183	111615	10	18	0	0	1	0	0	0	1	1	0	0	0	0	0	0	0	0	0	0	0	0	0
515ad762-ba91-4748-bf2f-0518e717319b	Oxford	PRJNA604975	1	0	0	0	1	0	1	256	180	123	98	64	33	5215169	5176450	5031301	4860363	4281154	3129401	220	226286	5204882	58296	34509	24	52	0	0	1	0	0	0	0	0	0	0	0	0	1	0	0	0	0	0	0	0	0
516bf98f-6a6d-49aa-967e-2d2bb6479980	Oxford	PRJNA604975	0	0	1	0	1	0	0	160	89	58	48	41	28	5083473	5058392	4995757	4926198	4809093	4339984	109	512649	5071864	166009	76002	9	20	1.97	0	1	0	0	0	0	0	0	1	1	1	0	0	0	0	0	0	0	0	0
5177aaad-70b8-47d2-a8ef-bdc85369e698	Oxford	PRJNA604975	1	0	0	0	0	0	1	154	83	54	44	33	24	5180200	5153837	5086578	5012583	4832702	4550789	99	681129	5165308	219362	99274	7	15	1.94	0	0	0	1	0	0	0	0	0	0	0	1	0	0	0	0	0	0	0	0
517de7a9-713e-4829-be12-e0433f3c5959	Oxford	PRJNA604975	0	0	0	0	0	0	0	101	51	30	28	25	19	4783687	4765576	4729788	4718054	4685240	4478386	63	530585	4773752	295889	189966	6	11	2.09	0	1	0	0	0	0	0	0	0	0	0	0	0	0	0	0	0	0	0	0
51a9e7f9-9420-40dc-83f1-066d0e5b8562	Oxford	PRJNA604975	0	0	0	0	0	0	0	80	46	33	27	19	16	4884951	4871658	4840059	4799098	4665613	4561943	57	748215	4878878	347628	199583	5	9	0	0	1	0	0	0	0	0	0	0	0	0	0	0	0	0	0	0	0	0	0
51b375a6-db5f-4dd3-9b61-947ef735d3bd	Oxford	PRJNA604975	0	0	0	0	0	0	1	161	81	57	51	35	25	5085822	5056116	4998812	4951724	4679688	4299180	106	437715	5072491	197048	86744	9	18	0	0	1	0	0	0	0	0	0	0	0	0	1	0	0	0	0	0	0	0	0
51c8f8e8-c229-46ca-bad3-4dd2eb71807e	Oxford	PRJNA604975	0	0	0	0	0	0	0	102	65	48	44	37	26	5107068	5090936	5045501	5018091	4897461	4538258	80	659358	5101376	217697	95089	8	17	0	0	1	0	0	0	0	0	0	0	0	0	0	0	0	0	0	0	1	0	0
51e9128f-44c7-434a-8c8a-a38aefc5dd99	Oxford	PRJNA604975	0	0	0	0	1	0	0	250	151	95	78	54	35	5171729	5127781	4994552	4874385	4465553	3810234	193	282667	5155689	101353	41731	17	37	1.94	0	1	0	0	0	0	0	0	0	0	0	0	0	0	0	1	0	0	0	0
51ef404d-cf48-49c4-81fa-e53bb1887461	Oxford	PRJNA604975	1	1	1	0	1	1	1	129	63	50	47	41	29	4830787	4808617	4775830	4752984	4666644	4270181	80	357917	4820630	187279	86654	10	20	2.07	0	1	1	0	1	0	0	0	1	1	1	0	0	0	0	0	0	0	0	0
521cf4ee-b058-4939-8699-53321c343a8a	Oxford	PRJNA604975	1	0	0	0	0	0	1	172	87	57	46	34	25	5038667	5002097	4934776	4856102	4672323	4350230	115	354904	5020488	227402	108173	9	17	0	0	0	0	1	0	0	0	0	0	0	0	0	0	0	0	0	0	0	0	0
524b31d4-9a3c-40d5-9919-c8a54918f9ec	Oxford	PRJNA604975	0	0	0	0	0	0	0	65	35	27	26	21	15	5046505	5036487	5019014	5009429	4938782	4744155	42	803897	5041437	678311	203975	4	7	0	0	1	0	0	0	0	0	0	0	0	0	0	0	0	0	0	0	0	0	0
5252df4f-4230-47bb-85ff-6f6cf43cffb1	Oxford	PRJNA604975	0	1	0	0	0	0	1	173	90	64	58	47	29	5249921	5221462	5156000	5109019	4916382	4308528	110	498307	5234363	170992	70247	10	23	1.91	0	1	0	0	0	0	0	1	0	0	0	0	0	0	0	0	0	0	0	0
5267efad-9cec-4012-837a-de2a3f13bf00	Oxford	PRJNA604975	0	0	1	0	1	0	0	224	121	82	67	45	30	5337248	5292405	5203763	5092041	4737075	4225569	163	415306	5319701	157010	64991	12	26	1.88	0	1	0	0	0	0	0	0	1	0	1	0	0	0	0	0	0	0	0	0
526cdeda-de59-458f-b58d-120723bbf7ab	Oxford	PRJNA604975	1	1	0	0	0	1	1	100	46	37	36	33	25	4927632	4911572	4890956	4883413	4823172	4545220	55	620861	4917766	205717	121842	7	14	2.03	0	1	0	0	0	0	0	0	0	0	0	0	0	0	0	0	0	0	0	0
526dab58-8ea6-4bd6-985a-d220347616cb	Oxford	PRJNA604975	0	0	0	0	1	0	1	163	97	66	63	50	32	5193890	5164574	5097682	5077454	4836719	4166679	127	454704	5185308	107007	61358	12	28	7.71	0	1	0	0	0	1	1	0	0	0	1	1	0	0	0	1	0	0	0	0
5279f5a2-047b-4fc0-8cd1-c8edc271a68c	Oxford	PRJNA604975	1	0	0	0	0	0	0	111	69	52	43	33	26	4915173	4900983	4857063	4795590	4642539	4389026	80	420347	4908387	205964	106891	8	17	0	0	1	0	0	0	0	0	0	0	0	0	0	0	0	0	0	0	0	0	0
5285531f-f8d4-4d98-8b63-35e510072c7a	Oxford	PRJNA604975	0	0	0	0	1	0	1	155	85	48	35	28	21	5180304	5147524	5069577	4977178	4861122	4630059	116	661931	5168377	270541	133131	6	12	0	0	1	0	0	0	1	1	0	0	0	0	1	0	0	0	0	0	0	0	0
5295590b-4519-470a-8416-e8045f05c677	Oxford	PRJNA604975	0	0	0	0	1	0	1	139	73	47	34	28	22	5065246	5037571	4978541	4886826	4811487	4598743	95	622345	5052398	238584	113189	7	14	0	0	0	0	1	0	0	0	0	0	0	0	1	0	0	0	0	0	0	0	0
52a477c2-3b70-4952-8e1a-8d1f0f3f7dd8	Oxford	PRJNA604975	1	0	0	0	1	0	1	66	33	22	21	18	14	5055702	5045107	5017790	5009982	4953866	4812710	39	947867	5049632	409597	230118	4	8	0	0	1	0	0	0	0	0	0	0	0	0	1	0	0	0	1	0	0	0	0
52b782eb-6d09-4a0d-98b8-c67fa36b9fd5	Oxford	PRJNA604975	1	1	1	0	1	0	1	165	78	58	46	34	26	5228779	5198897	5153958	5066542	4888098	4603196	97	507550	5212015	179972	118788	10	19	1.92	0	1	1	0	1	0	0	0	1	1	1	0	0	0	0	0	0	0	1	1
52bd0849-6ae7-4d6e-beb1-6fbe59575131	Oxford	PRJNA604975	0	0	0	0	1	0	1	232	96	57	54	38	25	5396406	5340147	5265446	5239902	4990546	4548295	145	422002	5372552	244635	88379	9	18	3.72	0	1	0	0	0	1	1	0	0	0	0	1	0	0	0	0	0	0	0	0
52d3fd8e-dee0-41e1-baca-d0b0643d1624	Oxford	PRJNA604975	0	0	0	0	0	0	0	52	37	24	21	18	13	4810572	4804759	4776707	4755846	4698710	4515707	42	913739	4807907	656493	242386	4	7	0	0	1	0	0	0	0	0	0	0	0	0	0	0	0	0	0	0	0	0	0
52d46abb-ad60-4f04-9b70-a03b057d258f	Oxford	PRJNA604975	0	0	0	0	1	0	1	111	68	46	38	28	19	5023470	5006803	4955942	4901040	4749990	4409307	82	807965	5016394	268657	140035	6	13	0	0	1	0	0	0	1	1	0	0	0	0	1	0	0	0	0	0	0	0	0
52ee330f-d68b-4327-8880-fc0e1f48fe2f	Oxford	PRJNA604975	1	0	0	0	0	0	1	102	61	39	38	33	25	5085824	5063310	5013338	5008329	4943150	4639338	88	663885	5081983	224960	113149	7	15	0	0	1	0	0	0	0	0	0	0	0	0	1	0	0	0	0	0	0	0	0
52fe5438-9c28-4f69-8b86-42f16adde423	Oxford	PRJNA604975	1	0	0	0	1	0	1	66	39	26	24	19	17	4798480	4788987	4758835	4747548	4670810	4599503	45	735393	4793568	342284	273854	5	9	0	0	0	0	1	0	0	0	0	0	0	0	0	0	0	0	0	0	0	0	0
53574726-2fb1-4cd7-abea-ac38d7453c9e	Oxford	PRJNA604975	NA	NA	NA	NA	NA	NA	NA	111	73	56	47	40	22	4910402	4894380	4850576	4777977	4679731	4004121	89	425353	4905285	215213	80844	8	18	0	0	1	0	0	0	1	1	0	0	0	0	0	0	0	0	0	0	0	0	0
53901901-79d2-4905-89c0-af7004282d0d	Oxford	PRJNA604975	0	0	0	0	1	0	0	204	108	86	77	57	36	4855785	4826710	4778841	4717105	4409123	3607858	127	306696	4839555	82058	49862	19	37	0	0	1	0	0	0	0	0	0	0	0	0	0	0	0	0	0	0	0	0	0
53954f28-5d3e-493c-bfab-b52b234c8601	Oxford	PRJNA604975	0	0	0	0	0	0	0	183	92	54	46	34	27	5280217	5243142	5154035	5091404	4909184	4666847	127	403794	5266415	196328	125599	10	18	0	0	0	0	1	0	0	0	0	0	0	0	0	0	0	0	0	0	0	0	0
53a06386-f314-441e-b5ae-1d70bd99047d	Oxford	PRJNA604975	0	0	0	0	0	0	1	144	66	43	40	32	26	5115187	5082580	5034699	5013368	4885021	4670682	99	409367	5104206	223194	133980	8	15	1.96	0	1	0	0	0	0	0	0	0	0	0	1	0	0	0	0	0	0	0	0
53a12544-fb0d-4056-9d7c-4017362a9d8b	Oxford	PRJNA604975	0	0	0	0	1	0	1	247	132	78	63	44	29	5289232	5232373	5122316	5019434	4716770	4185379	194	341073	5274538	137294	78477	12	26	1.9	0	1	0	0	0	0	0	0	0	0	0	1	0	0	0	0	0	0	0	0
53ac6f16-621a-4500-b073-4db67dc4bd27	Oxford	PRJNA604975	1	0	0	0	0	1	1	123	75	51	42	31	23	4966462	4943423	4893922	4836254	4652379	4362895	96	401736	4957409	219858	118723	8	16	0	0	0	0	1	0	0	0	0	0	0	0	0	0	0	0	0	0	0	0	0
53ade602-c685-4d9c-9c8f-509370eac28f	Oxford	PRJNA604975	0	0	1	0	1	0	0	183	86	53	44	32	26	5134259	5098092	5025763	4956680	4733039	4520900	115	365593	5117498	181456	111757	10	19	1.95	0	1	1	0	1	1	1	0	1	1	1	0	0	0	0	0	0	0	1	1
53c3f673-8d62-43ca-8702-77bd1f0b47cd	Oxford	PRJNA604975	0	0	0	0	0	0	0	121	65	36	31	23	16	4960963	4938467	4869115	4834149	4727317	4458214	87	616695	4952630	384986	162245	5	10	0	0	1	0	0	0	0	0	0	0	0	0	0	0	0	0	0	0	0	0	0
53d4ecec-6df5-48ef-9d1e-027a0561f97c	Oxford	PRJNA604975	0	0	0	0	1	0	0	217	60	41	40	35	29	5046667	5014343	4972116	4965689	4899106	4688653	73	713864	5023156	175264	112228	9	18	0	0	1	0	0	0	0	1	0	0	0	0	0	0	0	0	0	0	0	0	0
53e57e10-dfd0-4270-8a94-f68435a75346	Oxford	PRJNA604975	1	0	0	0	0	0	1	154	81	42	38	27	23	5122761	5089774	4994210	4970323	4789180	4660138	113	621426	5111453	213891	120625	7	15	0	0	0	0	1	0	0	0	0	0	0	0	1	0	0	0	0	0	0	0	0
53eed1eb-8133-4777-b03d-a63ed8ec60f1	Oxford	PRJNA604975	0	0	0	0	0	0	0	116	55	41	39	33	26	4985261	4963493	4927943	4915066	4809531	4569822	74	725148	4975199	280007	95124	6	14	0	0	1	0	0	0	0	0	0	0	0	0	0	0	0	0	0	0	0	0	0
53f6c742-37da-4564-8ab6-5b7b8e0be50b	Oxford	PRJNA604975	0	0	0	0	0	0	0	225	114	69	58	39	30	5321382	5274085	5168540	5086372	4796166	4479641	155	407624	5302576	156336	76582	10	23	0	0	0	0	1	0	0	0	0	0	0	0	0	0	0	0	0	0	0	0	0
53f73c28-1a7e-4e8b-8a19-8d09867e7ab6	Oxford	PRJNA604975	0	0	0	0	0	0	0	87	44	34	28	25	20	5000663	4986836	4956404	4913255	4851466	4687641	53	624108	4992560	362416	179344	5	11	0	0	1	0	0	0	0	0	0	0	0	0	0	0	0	0	0	0	0	0	0
54004f28-8c5f-4c63-a2a4-ca7a02e4e8a4	Oxford	PRJNA604975	0	0	0	0	0	0	0	199	125	91	77	54	34	5230889	5204844	5124573	5018888	4632785	3948553	146	289888	5218689	101742	50961	16	34	0	0	1	0	0	0	0	0	0	0	0	1	0	0	0	0	0	0	0	0	0
54053b1e-230d-4881-95e4-7e346ca6af52	Oxford	PRJNA604975	1	0	0	0	0	0	1	49	26	21	18	17	15	4898589	4889559	4877462	4856691	4832444	4760884	35	780075	4895708	468690	279549	4	8	2.04	0	1	0	0	0	0	0	0	0	0	0	0	0	0	0	0	0	0	0	0
542661e0-0df0-4a9e-b6e4-5ee40d3488cc	Oxford	PRJNA604975	0	0	0	0	1	0	1	197	103	58	46	30	24	5356419	5315607	5218506	5140948	4866457	4654802	147	706567	5343245	267061	102564	7	15	1.87	0	0	0	1	0	1	1	0	0	0	0	1	0	0	0	0	0	0	0	0
543fd233-a13b-4616-ad19-d0dd75da4142	Oxford	PRJNA604975	0	0	0	0	1	0	1	175	120	80	66	48	29	5441935	5416573	5325926	5230088	4930353	4223728	145	359092	5433534	176729	62076	11	27	0	0	1	1	0	1	1	1	0	0	0	0	1	0	0	0	0	0	0	0	0
54428513-8182-435c-9795-1f9d86475d47	Oxford	PRJNA604975	0	0	0	0	0	0	0	101	58	40	34	29	23	4903769	4888160	4846241	4807974	4720198	4504108	69	728854	4895585	298327	111101	6	14	0	0	0	0	1	0	0	0	0	0	0	0	0	0	0	0	0	0	0	0	0
54617eeb-f84b-4947-b060-a3058e8d5a2e	Oxford	PRJNA604975	0	0	0	0	0	0	0	194	96	56	51	40	24	5204814	5162413	5080129	5045740	4889163	4364604	134	408683	5189096	223270	88373	9	17	1.93	0	1	0	0	0	1	1	0	0	0	0	1	0	0	0	0	0	0	0	0
54688913-b49e-4e0e-bffc-b7d97dd62ebb	Oxford	PRJNA604975	1	0	0	0	0	0	1	106	36	32	31	30	20	4677583	4662942	4652458	4645508	4625175	4256434	39	686143	4665148	223937	110937	6	12	0	0	1	0	0	0	0	0	0	0	0	0	1	0	0	0	0	0	0	0	0
546a6897-bf1a-4d1e-884a-defe3d11849c	Oxford	PRJNA604975	0	0	0	0	0	0	0	43	30	22	21	21	14	4750773	4747548	4727776	4719479	4719479	4469533	31	776367	4748142	553357	220635	4	7	0	0	1	0	0	0	0	0	0	0	0	0	0	0	0	0	0	0	0	0	0
5477df9a-9127-41f8-b68e-63a8e332b914	Oxford	PRJNA604975	0	0	0	0	0	0	0	93	55	36	34	26	23	4837811	4824372	4772227	4757379	4617390	4512419	68	708223	4832819	261958	133092	7	14	0	0	1	0	0	0	0	0	0	0	0	0	0	0	0	0	0	0	0	0	0
54792c80-87bc-4a59-883f-ed22acc4fd16	Oxford	PRJNA604975	0	0	0	0	1	0	1	64	35	24	21	19	15	5019321	5009623	4979992	4950735	4916971	4781686	42	796127	5014730	427545	284547	4	8	1.99	0	1	0	0	0	0	0	0	0	0	0	0	0	0	0	0	0	0	0	0
54988350-0e74-4175-bb28-5c4a782e1de5	Oxford	PRJNA604975	NA	NA	NA	NA	NA	NA	NA	210	120	86	74	53	36	5296727	5259954	5179730	5095881	4769889	4208066	156	275097	5283959	109322	71478	17	33	1.89	0	1	0	0	0	1	1	0	1	0	1	1	0	0	0	0	0	0	0	0
54a1f115-3ae8-4824-b77b-95df499f6904	Oxford	PRJNA604975	0	0	0	0	1	0	0	275	106	60	53	43	30	5097578	5041190	4930426	4877881	4707956	4244250	145	399182	5067897	132577	79997	12	23	0	0	1	0	0	0	0	0	0	0	0	0	0	0	0	0	0	0	0	0	0
54c1b3ff-dd64-4711-bb07-3ddd4f73b80f	Oxford	PRJNA604975	1	1	1	1	0	0	1	187	78	55	45	31	25	5350420	5307771	5255411	5185662	4967676	4763631	115	619774	5332752	191030	113713	8	17	3.75	0	1	0	0	0	0	0	0	1	1	1	1	0	0	0	0	0	0	1	1
54c53fcc-479c-44d2-b1ed-9b4e90bec06c	Oxford	PRJNA604975	0	0	0	0	0	0	1	120	71	47	38	28	24	5089931	5071946	5018941	4952229	4793950	4661459	84	770992	5081477	218085	116266	7	15	0	0	0	0	1	0	0	0	0	0	0	0	0	0	0	0	0	0	0	0	0
54fc1b1e-44d9-4845-b71b-e4d663e2cf55	Oxford	PRJNA604975	0	0	0	0	0	0	0	178	97	56	44	35	25	5092226	5058634	4958617	4874266	4723912	4363389	123	369904	5075271	200255	90470	9	18	0	0	1	0	0	0	0	0	0	0	0	0	0	0	0	0	0	0	0	0	0
550d3424-7c9e-4eaa-8546-aac9cea53955	Oxford	PRJNA604975	0	0	0	0	0	0	0	75	43	27	24	21	15	4958487	4946417	4910889	4890728	4833592	4617795	53	913739	4952788	382015	240419	4	8	0	0	1	0	0	0	0	0	0	0	0	0	0	0	0	0	0	0	0	0	0
5510c3c5-5101-44b5-a3b6-6ea3c8bf34ba	Oxford	PRJNA604975	1	0	0	0	0	0	1	139	90	62	54	36	26	5037884	5017222	4943667	4884819	4603391	4240274	108	529255	5030005	153116	94833	9	20	1.99	0	1	0	0	0	0	0	0	0	0	1	0	0	0	0	0	0	0	0	0
55132832-7c4d-41ed-8ed0-eb87e89746ab	Oxford	PRJNA604975	0	0	0	0	0	0	0	267	189	121	101	61	38	5088776	5055074	4899456	4746547	4130900	3358335	222	176690	5077264	69305	33650	25	50	1.97	0	1	0	0	0	0	0	0	0	0	0	0	0	0	0	0	0	0	0	0
551439b6-a358-4228-a747-4124acae0ad0	Oxford	PRJNA604975	1	0	0	0	1	0	1	85	46	35	28	24	18	4825989	4811931	4783376	4737535	4666274	4443569	58	663330	4820194	551071	130607	4	10	0	0	1	0	0	0	0	0	0	0	0	0	1	0	0	0	1	0	0	0	0
55163f90-c3a7-497c-86cc-eca1fa4d164d	Oxford	PRJNA604975	1	0	0	0	0	0	1	133	62	38	33	27	22	5265653	5236890	5177650	5144423	5057847	4883241	88	604811	5254956	296829	129473	6	13	1.9	0	1	0	0	0	0	0	0	0	0	0	1	0	0	0	0	0	0	0	0
5525c6e6-dc93-40f8-afc2-eaee8481e669	Oxford	PRJNA604975	0	0	0	0	0	0	0	85	50	36	31	26	18	4938363	4923252	4889257	4851863	4774701	4467077	65	829770	4934189	282290	145803	5	10	0	0	1	0	0	0	0	0	0	0	0	1	0	0	0	0	0	0	0	0	0
55414cb0-b6cb-4014-b533-899859fe4959	Oxford	PRJNA604975	0	0	0	0	0	0	1	196	115	74	61	48	30	4939788	4914427	4811434	4712538	4517881	3898120	129	377402	4924036	118455	62222	13	27	0	0	1	0	0	0	0	0	0	0	0	0	0	0	0	0	0	0	0	0	0
5549ffb3-3ce6-4289-9528-62cef2b770b7	Oxford	PRJNA604975	0	0	0	0	1	0	1	200	86	55	52	36	25	5294126	5243409	5169131	5144275	4900900	4510684	130	448218	5275431	223194	95534	9	18	0	0	1	0	0	0	1	1	0	0	0	0	1	0	0	0	0	0	0	0	0
5550c899-4b25-482d-b81e-f6d952edd162	Oxford	PRJNA604975	1	0	1	0	1	0	1	123	70	52	45	37	27	5031027	5014215	4966180	4914560	4796916	4419931	78	361140	5020248	165292	94883	11	20	1.99	0	1	0	0	0	0	0	0	1	1	1	1	0	0	0	1	0	0	0	0
5584ec3b-d86e-4557-82a1-e53be86591cc	Oxford	PRJNA604975	1	0	0	0	0	0	1	181	95	47	43	33	24	5347124	5309848	5207945	5181669	5025068	4677723	132	582835	5336154	267119	112994	7	15	0	0	0	0	1	0	0	0	0	0	0	0	1	0	0	0	0	0	0	0	0
55907dd2-82cf-4eda-8005-a20bfa38958d	Oxford	PRJNA604975	0	0	0	0	1	0	0	118	71	50	47	38	29	5102260	5081926	5039274	5016970	4885822	4573203	87	598571	5093149	175177	86525	8	18	1.96	0	1	0	0	0	0	0	0	0	0	1	0	0	0	0	0	0	0	0	0
5594037c-7cbc-460e-9202-1ea13aa88cdb	Oxford	PRJNA604975	1	0	1	0	1	1	1	179	104	58	47	34	24	5425619	5396861	5293504	5218355	5002016	4655602	129	624350	5412750	240968	104527	8	16	1.85	0	1	0	0	0	1	1	0	0	1	1	1	0	0	0	1	0	0	0	0
559fe5b4-fee3-48b0-ab60-ba42f1ba1962	Oxford	PRJNA604975	1	0	0	0	1	0	1	161	82	51	45	32	21	5180827	5154108	5088952	5049294	4867143	4451881	100	623284	5166184	226474	127163	7	15	1.94	0	1	1	0	1	0	0	0	0	0	0	0	0	0	0	0	0	0	1	0
55b05476-ca20-4c02-b1ac-23125a632dbc	Oxford	PRJNA604975	0	0	0	0	0	0	0	96	46	37	32	29	25	4971293	4952084	4931409	4894532	4837461	4703678	62	683065	4962788	181609	145996	7	15	2.01	0	1	0	0	0	0	0	0	0	0	0	0	0	0	0	0	0	0	0	0
55bb2a20-92ff-4456-85fb-9aa53bc89fc0	Oxford	PRJNA604975	0	0	0	0	0	0	0	103	56	37	31	28	22	5092867	5075524	5030512	4990675	4948231	4747156	68	651825	5083699	310900	132022	6	12	0	0	0	0	1	0	0	0	0	0	0	0	0	0	0	0	0	0	1	0	0
55dae007-3023-4690-a8ad-c4bad9d4daca	Oxford	PRJNA604975	0	0	0	0	1	0	1	175	90	48	41	29	21	5194114	5154697	5062463	5011853	4832297	4513458	132	621221	5183484	260646	143768	7	14	0	0	0	0	1	0	0	0	0	0	0	0	0	0	0	0	1	0	0	0	0
55e0ed20-a6a6-4d39-baff-bc261877d600	Oxford	PRJNA604975	0	0	0	0	0	0	1	57	35	28	27	26	19	4967366	4960160	4945347	4940069	4927418	4670806	41	957833	4964242	302800	163768	5	11	2.01	0	1	0	0	0	0	0	0	0	0	0	1	0	0	0	0	0	0	0	0
55f0a07f-5fba-4e89-900a-c27ef8c6278b	Oxford	PRJNA604975	0	0	0	0	0	0	1	118	67	46	38	30	22	5073796	5050444	5004993	4950106	4844715	4580018	90	595062	5066556	225056	113270	6	14	0	0	0	0	1	0	0	0	0	0	0	0	0	0	0	0	0	0	0	0	0
561a9c7d-4255-48be-955c-19d1ba8af157	Oxford	PRJNA604975	0	0	0	0	0	0	0	105	57	43	32	27	22	5077186	5058001	5027768	4958419	4864793	4701792	74	847352	5070080	325205	152650	6	12	0	0	1	0	0	0	0	0	0	0	0	0	0	0	0	0	0	0	0	0	0
5629a9ea-a624-47d7-906d-60327bb8a29d	Oxford	PRJNA604975	1	0	0	1	0	0	1	107	77	51	46	36	26	4804946	4794706	4733323	4693045	4524658	4187813	85	349948	4800090	158261	111922	11	19	0	0	1	0	0	0	1	1	0	0	0	0	1	0	0	1	0	0	0	0	0
564e5fd8-42b1-4e9e-8a87-3822ff54eb30	Oxford	PRJNA604975	0	0	0	0	0	0	1	151	69	48	41	34	27	5061042	5028134	4978588	4927861	4824077	4581930	89	666520	5044317	184938	105023	8	17	0	0	0	0	1	0	0	0	0	0	0	1	1	0	0	0	0	0	0	0	0
566b9360-c8ba-4f91-89e2-129692825305	Oxford	PRJNA604975	0	0	0	0	0	0	1	266	102	65	56	41	31	5239647	5185216	5096464	5028931	4762594	4406697	138	543386	5209400	132357	76088	10	23	1.92	0	1	0	0	0	0	0	0	0	0	0	1	0	0	0	0	0	0	0	0
568a0499-9287-4060-b3a8-a0f902296cd3	Oxford	PRJNA604975	0	0	0	0	0	0	1	195	129	101	87	65	37	4445842	4425111	4359276	4255932	3897775	2924204	138	176403	4431586	64580	37377	25	47	0	0	1	0	0	0	1	1	0	0	0	0	1	0	0	0	0	0	0	0	0
569d7c53-3f55-4860-88fc-83519f469a47	Oxford	PRJNA604975	0	0	0	0	0	0	1	211	105	57	47	34	24	5235410	5184000	5084871	5014322	4820785	4498416	158	595052	5219519	185687	110883	9	18	1.92	0	0	0	1	0	0	0	0	0	0	0	1	0	0	0	0	0	0	0	0
56a35fef-0907-44c3-b1d8-beed9a237393	Oxford	PRJNA604975	0	0	0	0	NA	0	0	141	68	44	38	29	21	5070296	5040244	4985221	4939415	4802550	4555757	94	609492	5057778	275666	122329	6	13	0	0	1	0	0	0	0	0	0	0	0	0	0	0	0	0	0	0	0	0	0
56b58a1f-40b3-4458-9f49-10adbe948a12	Oxford	PRJNA604975	0	0	0	0	0	0	0	75	41	30	30	28	24	4691500	4679478	4659332	4659332	4624245	4474930	52	548326	4686611	221755	135267	8	14	0	0	1	0	0	0	0	0	0	0	0	0	0	0	0	0	0	0	0	0	0
56cd6b5b-3eac-43fc-b852-d766bcba96fe	Oxford	PRJNA604975	0	0	0	0	0	0	0	187	95	57	41	31	26	5184211	5143680	5059971	4943906	4801978	4644636	133	727117	5169872	203044	111794	8	17	0	0	0	0	1	0	0	0	0	0	0	0	0	0	0	0	0	0	0	0	0
56e39b19-ef8a-4e9d-b40e-73236cdd2798	Oxford	PRJNA604975	1	1	1	0	0	0	1	116	74	52	47	35	25	5077002	5062345	5016240	4983751	4765933	4447937	86	540387	5070166	191030	115714	9	18	1.97	0	1	0	0	0	0	0	0	1	1	1	0	0	0	0	0	0	0	1	1
56ed3571-2538-4ab1-9837-8fef76bbad78	Oxford	PRJNA604975	0	0	0	0	0	0	0	135	68	53	50	37	27	5143987	5117876	5080654	5056901	4861820	4510027	90	523860	5133909	203976	103572	9	19	0	0	1	0	0	0	0	0	0	0	0	1	0	0	0	0	0	0	0	0	0
56f1cafd-560a-4acd-be42-36168f664de1	Oxford	PRJNA604975	0	0	0	0	0	0	0	100	52	43	42	37	26	5049168	5028789	5005519	5000193	4909735	4506848	68	899828	5040227	198285	89535	7	16	3.97	0	1	0	0	0	1	1	0	0	0	0	0	0	0	0	0	0	0	0	0
5717aaf3-b933-49e3-bf77-81f279b84c55	Oxford	PRJNA604975	0	0	1	0	0	0	0	98	52	37	32	24	18	5012820	4994228	4954582	4917795	4793847	4591615	68	805971	5005820	284056	170821	6	12	0	0	0	0	1	0	0	0	0	1	1	1	0	0	0	0	0	0	0	0	0
57373255-25dd-4422-89c8-23c76eb54592	Oxford	PRJNA604975	0	0	0	0	1	0	1	143	89	64	61	46	30	5308285	5283162	5227863	5205954	4945516	4352786	113	406137	5300680	169547	80570	12	24	1.89	0	1	1	0	1	0	0	0	0	0	0	1	0	0	0	0	0	0	0	0
573adc75-d831-4f0c-9db2-7d45a56c4f23	Oxford	PRJNA604975	0	0	0	0	0	0	1	188	92	53	42	31	24	5154090	5108357	5022118	4946648	4767890	4538186	137	622809	5139302	214114	107587	7	16	0	0	0	0	1	0	0	0	0	0	0	0	1	0	0	0	0	0	0	0	0
574849bf-e308-41cd-8cd5-08b013eb3d3a	Oxford	PRJNA604975	0	0	0	0	0	0	1	102	51	33	30	29	23	4886430	4866663	4826995	4804751	4781174	4559961	66	718083	4877658	215141	111521	6	13	2.05	0	1	0	0	0	1	1	0	0	0	0	1	0	0	0	0	0	0	0	0
57509526-263d-4302-8b7f-cb4d03fa1477	Oxford	PRJNA604975	1	0	0	0	0	0	1	121	79	53	49	37	26	5201445	5181952	5127232	5100520	4923577	4534304	100	484575	5195247	215673	78519	8	18	0	0	1	0	0	0	0	0	0	0	0	0	0	0	0	0	0	0	0	0	0
5764119f-e308-4095-b58e-af390089b88b	Oxford	PRJNA604975	1	0	0	0	0	0	1	166	85	50	42	34	25	5293135	5256422	5169108	5114904	4990363	4693237	113	458035	5275822	202677	107353	9	17	0	0	0	0	1	0	0	0	0	0	0	0	1	0	0	0	0	0	0	0	0
57788c51-89cc-4e81-8b5b-c3ada388bfcc	Oxford	PRJNA604975	1	0	0	1	1	0	1	233	117	77	65	43	29	5327105	5289795	5204315	5121009	4761528	4289979	141	429996	5305555	145541	76730	13	24	3.77	0	1	1	0	1	1	1	0	0	0	1	1	0	0	1	0	0	0	1	0
577a1d95-6cf5-4616-8d4e-c7d62e6689e0	Oxford	PRJNA604975	0	0	0	0	0	0	0	120	70	46	43	32	24	5227275	5205326	5152879	5129643	4965067	4683372	92	600545	5219891	256125	125975	7	14	1.92	0	1	0	0	0	0	0	0	0	0	0	0	0	0	0	0	0	0	0	0
57ac09c4-b9ba-4ea7-9589-5472bdc2c2a3	Oxford	PRJNA604975	0	0	0	0	0	0	0	61	39	28	27	22	18	4980581	4972952	4948109	4943085	4878604	4743887	45	774510	4976835	310719	175715	5	10	0	0	1	0	0	0	0	0	0	0	0	0	0	0	0	0	0	0	0	0	0
57ca99c1-d5a5-4172-9dc4-dc3c2893c0eb	Oxford	PRJNA604975	1	1	1	0	1	0	1	136	76	54	42	29	23	5185739	5162068	5101928	5022639	4817457	4614190	93	879715	5173628	237306	119185	7	15	3.87	0	0	0	1	0	1	1	0	1	1	1	1	0	0	0	0	0	0	0	0
57da6b48-f907-49f2-9d25-c08dc0717a65	Oxford	PRJNA604975	0	0	0	0	0	0	1	141	66	46	39	31	23	5143653	5112805	5065064	5019702	4890949	4595066	87	608710	5128121	211258	113465	7	15	0	0	0	0	1	0	0	0	0	0	0	0	1	0	0	0	0	0	0	0	0
57f591da-c939-4e0e-b20c-d2f944fb1f0a	Oxford	PRJNA604975	0	0	0	0	0	0	0	72	42	29	24	22	19	4960107	4948652	4918986	4881171	4856165	4758225	53	535302	4955753	277690	191181	7	12	0	0	1	0	0	0	0	0	0	0	0	0	0	0	0	0	0	0	0	1	0
581ba33c-931a-4f77-8412-ddce87afc0d2	Oxford	PRJNA604975	0	0	0	0	0	0	0	81	42	33	31	25	20	5105717	5091019	5073332	5060271	4969200	4803027	55	809747	5099821	379308	124530	5	10	1.96	0	1	0	0	0	0	0	0	0	0	0	0	0	0	0	0	0	0	0	0
581d3616-a29e-4ef3-bc78-dbce163df530	Oxford	PRJNA604975	0	0	0	0	0	0	0	140	67	44	39	32	21	5168364	5144261	5087308	5054172	4952210	4564867	84	749827	5155285	269033	124524	5	13	1.94	0	1	0	0	0	0	0	0	0	0	0	0	0	0	0	0	0	0	0	0
583539cb-f9c9-4b74-bddb-fd57940192a0	Oxford	PRJNA604975	0	0	0	0	0	0	0	157	104	68	58	43	30	5135635	5110240	5026835	4949731	4682585	4209429	129	374645	5127321	174781	64504	10	24	0	0	1	0	0	0	0	0	0	0	0	0	0	0	0	0	0	0	0	0	0
583b6327-6edd-490b-85d3-aa11b2e43035	Oxford	PRJNA604975	0	0	0	0	0	0	0	167	86	58	50	41	30	5142560	5114728	5054236	4996982	4832344	4447631	107	351643	5130243	170577	88379	11	22	1.95	0	1	0	0	0	0	0	0	0	0	0	0	0	0	0	0	0	0	0	0
583dad98-c0df-4ed2-94fe-43c8eed7bed6	Oxford	PRJNA604975	0	0	0	0	0	0	0	126	61	43	40	33	27	4985444	4962274	4918428	4900260	4777404	4568257	80	725035	4973799	198248	118086	7	15	2.01	0	1	0	0	0	0	0	0	0	0	0	0	0	0	0	0	0	0	0	0
5847c39c-7f81-4493-82b6-4e4cb5a33cb8	Oxford	PRJNA604975	0	0	0	0	0	0	0	225	102	62	49	33	26	5419494	5369013	5270881	5174063	4923842	4677231	145	658450	5398577	196297	93368	9	18	0	0	0	0	1	0	0	0	0	0	0	0	0	0	0	0	0	0	0	0	0
58642895-a89d-45ba-994e-4cfdc65549bd	Oxford	PRJNA604975	0	0	1	0	0	0	1	111	66	47	42	35	27	4873633	4856770	4819082	4788622	4670344	4378798	76	447170	4864453	184524	103243	9	17	0	0	1	0	0	0	0	0	0	1	1	1	1	0	0	0	0	0	0	0	0
5884f4d7-3dd1-42c9-9b18-8fca7b98df5a	Oxford	PRJNA604975	1	0	0	0	1	1	1	238	129	77	65	50	33	5160124	5114292	4979412	4900562	4676819	4074974	169	329222	5143117	118467	60195	14	30	0	0	1	0	0	0	1	1	0	0	0	0	1	0	0	0	1	0	0	0	0
58853650-6e2b-491c-9e6b-5105c8497486	Oxford	PRJNA604975	0	0	0	0	0	0	0	119	71	56	50	45	33	4715198	4699887	4661273	4616614	4540068	4128340	82	508099	4707476	111932	76714	12	24	2.12	0	1	0	0	0	0	0	0	0	0	0	0	0	0	0	0	0	0	0	0
5885fd12-6f0a-4c5f-88c9-9db891bd3b67	Oxford	PRJNA604975	0	0	0	0	NA	0	0	190	103	61	50	32	27	5323973	5285056	5188258	5101947	4828864	4657811	140	370158	5310353	196328	105544	10	18	1.88	0	0	0	1	0	0	0	0	0	0	0	0	0	0	0	1	0	0	0	0
5888df6b-8c98-4c92-8dff-88f5db7e7154	Oxford	PRJNA604975	0	0	0	0	0	0	0	238	145	90	69	52	29	4924789	4896564	4759212	4613601	4360315	3520234	161	312329	4907642	101575	43772	15	33	0	0	1	0	0	0	0	0	0	0	0	0	0	0	0	0	0	0	0	0	0
58907c22-a3bd-4520-8b8d-458df8a8ab1c	Oxford	PRJNA604975	0	0	0	0	0	0	0	93	51	36	28	22	20	4941646	4924589	4892405	4834670	4733670	4662142	66	637171	4935457	307588	186793	6	11	2.03	0	0	0	1	0	0	0	0	0	0	0	0	0	0	0	0	0	0	0	0
58aa82db-e331-4f14-b4df-89b7044372f0	Oxford	PRJNA604975	0	0	0	0	0	0	0	167	93	60	48	35	26	5097608	5066794	4989573	4903745	4690279	4397551	117	363906	5083572	193492	113069	10	19	1.97	0	1	0	0	0	0	0	0	0	0	0	0	0	0	0	0	0	0	0	0
58af8ebb-e11a-40e1-a251-9c5708e7c4ed	Oxford	PRJNA604975	0	0	0	0	1	0	1	329	153	89	66	52	32	5437078	5359337	5203715	5033272	4809221	4112876	231	245969	5412352	119042	51995	16	31	0	0	1	0	0	0	1	1	0	0	0	0	1	0	0	0	1	0	0	0	0
58b0b1ce-52ab-4034-8cee-27cee48a2250	Oxford	PRJNA604975	0	0	0	0	0	0	0	77	33	23	21	21	15	5155552	5143298	5122176	5107772	5107772	4884920	41	877818	5148049	438044	223452	4	8	0	0	1	0	0	0	0	0	0	0	0	0	0	0	0	0	0	0	0	0	0
58bdbe28-3b75-4806-885c-821106a33096	Oxford	PRJNA604975	1	1	1	1	1	0	1	213	102	59	52	40	31	5245630	5199752	5099118	5049517	4853687	4526848	137	483162	5223796	147900	81242	10	21	0	0	1	0	0	0	0	0	0	1	0	1	0	0	0	0	0	0	0	0	0
58ca2a63-3fd7-4745-b284-f6ead48aebd9	Oxford	PRJNA604975	0	0	0	0	0	0	0	148	97	57	43	33	22	5054719	5029003	4937332	4843283	4694049	4324833	123	757314	5046355	203976	113685	8	16	0	0	1	0	0	0	0	0	0	0	0	0	0	0	0	0	0	0	0	0	0
58dfeecf-92bc-44e7-a4fb-69f6fd534bcd	Oxford	PRJNA604975	1	0	1	0	0	0	1	211	126	87	71	50	33	5258266	5222755	5126632	5013211	4668407	4052952	155	395680	5242819	113428	50879	15	31	0	0	1	0	0	0	0	0	0	1	1	1	0	0	0	0	0	0	0	0	0
58e8d2a5-2b3a-4950-aa08-4cb1b007bb0d	Oxford	PRJNA604975	1	0	0	0	1	1	1	117	66	58	54	47	31	4936437	4918003	4903249	4873122	4748447	4182055	83	593277	4929385	134928	85685	12	24	0	0	1	0	0	0	1	1	0	0	0	0	0	0	0	0	1	0	0	0	0
58ef07cd-82b3-4229-9dab-519b6b20da7b	Oxford	PRJNA604975	0	0	0	0	0	0	0	97	66	40	36	32	21	5063519	5050914	4996995	4967187	4893479	4484709	78	505827	5059856	287961	129081	7	14	0	0	1	0	0	0	0	0	0	0	0	0	0	0	0	0	0	0	0	0	0
58ef278c-eddb-4265-b724-51afe56ad2a6	Oxford	PRJNA604975	0	0	0	0	0	0	1	121	54	41	35	30	20	5204764	5178624	5150178	5114173	5030109	4705404	76	1005806	5194367	363467	132485	5	11	1.93	0	1	0	0	0	1	1	0	0	0	0	1	0	0	0	0	0	0	0	0
58f0b71f-cc6b-4cab-b47d-15e5fad03a51	Oxford	PRJNA604975	0	0	0	0	0	0	1	167	83	53	42	29	23	5120748	5080445	5011456	4930207	4738216	4549785	120	669470	5106778	203044	113211	7	16	0	0	0	0	1	0	0	0	0	0	0	0	0	0	0	0	0	0	0	0	0
58fb178b-2103-40b4-a8df-1f604d431bd2	Oxford	PRJNA604975	0	0	0	0	0	0	1	128	52	31	31	29	23	5390670	5367310	5316651	5316651	5288001	5092983	68	682196	5377980	282646	144468	7	13	0	0	1	0	0	0	0	0	0	0	0	0	1	0	0	0	0	0	0	0	0
5911416a-0c8b-4954-9e8a-30dfdd60485a	Oxford	PRJNA604975	0	0	0	0	0	0	0	236	143	100	84	58	31	4765301	4726967	4629165	4516079	4116121	3131914	177	198382	4748439	86417	37569	21	42	0	0	1	0	0	0	0	0	0	0	0	0	0	0	0	0	0	0	0	0	0
59183343-e3da-4a0f-ab73-0fda47d57c29	Oxford	PRJNA604975	0	0	0	0	1	0	1	352	173	109	86	62	36	5461809	5383021	5237883	5071957	4651740	3734415	248	310911	5435001	85757	40195	20	44	0	0	1	0	0	0	0	0	0	0	0	0	0	0	0	0	1	0	0	0	0
592b75ba-295d-40cd-b2cb-da77964a4497	Oxford	PRJNA604975	1	0	0	0	0	0	1	82	51	36	33	26	23	5276133	5262889	5233694	5211416	5103318	4999023	65	718719	5272526	262895	144481	7	14	3.79	0	1	0	0	0	0	0	0	0	0	0	0	0	0	0	0	0	0	1	0
5946d639-dfeb-4164-9b42-c8b35fab9560	Oxford	PRJNA604975	0	0	0	0	0	0	0	175	93	47	33	25	21	5248745	5211196	5107448	5015346	4903522	4763475	130	494262	5236968	307581	147936	7	13	0	0	0	0	1	0	0	0	0	0	0	0	0	0	0	0	0	0	0	0	0
5955c9f3-c3c9-413f-ba79-7c6a60e1fef3	Oxford	PRJNA604975	0	0	0	0	0	0	0	145	73	40	37	27	20	5070112	5040989	4964901	4942706	4792870	4547788	92	665440	5054563	360114	119792	5	12	0	0	0	0	1	0	0	0	0	0	0	0	0	0	0	0	0	0	0	0	0
597bbdd7-835a-4d43-b5ec-89ed5ef860f7	Oxford	PRJNA604975	0	0	0	0	0	0	1	150	73	51	44	35	26	5144494	5109175	5060127	5008720	4868532	4555674	101	628453	5129495	185864	105023	8	18	0	0	0	0	1	0	0	0	0	0	0	0	1	0	0	0	0	0	0	0	0
598b60c8-9dff-4fd3-94d3-922e8410c827	Oxford	PRJNA604975	0	0	0	0	0	0	0	150	91	57	48	38	27	5386907	5357031	5291953	5228075	5072896	4643925	123	521955	5379909	214061	93210	8	20	1.86	0	1	0	0	0	0	0	0	0	0	0	0	0	0	0	0	0	0	0	0
598c0da9-9aff-480e-9fc2-196cd4955756	Oxford	PRJNA604975	0	0	0	0	0	0	1	138	69	45	35	29	24	5066717	5036249	4984050	4914522	4817898	4645531	96	628450	5054336	218241	113245	6	14	0	0	0	0	1	0	0	0	0	0	0	0	0	0	0	0	0	0	0	0	0
59920eb6-9b16-4f3f-955a-74a077710389	Oxford	PRJNA604975	1	0	1	1	1	0	1	132	78	47	37	29	23	5190199	5170852	5103996	5037769	4923362	4719694	93	402216	5181182	218251	159262	9	16	3.86	0	1	1	0	1	1	1	0	1	1	1	1	0	0	1	0	0	0	1	1
59c936e3-a856-4ca1-a9ec-214622fa39ae	Oxford	PRJNA604975	1	1	0	0	NA	0	1	269	151	117	94	63	33	4816749	4782452	4699909	4538076	4020570	2962524	170	163036	4795035	68665	35694	24	49	0	0	1	0	0	0	0	0	0	0	0	0	0	0	0	0	0	0	0	0	0
59fd9a1a-1a2d-482f-b944-82ab787e2c0c	Oxford	PRJNA604975	0	0	0	0	0	0	0	187	100	70	61	47	34	5512237	5471592	5410887	5348923	5101935	4604677	138	361584	5499481	162706	74094	13	27	1.82	0	1	0	0	0	0	0	0	0	0	0	0	0	0	0	0	0	0	0	0
5a01d517-6ab1-4333-8e59-3dba97d81fc8	Oxford	PRJNA604975	1	0	0	1	1	0	1	108	63	47	39	31	22	5282517	5264231	5227646	5168164	5048564	4726020	81	631069	5275301	203974	129436	7	15	0	0	1	0	0	0	0	0	0	0	0	0	1	0	0	1	0	0	0	0	0
5a0dc3aa-7d28-4851-ba06-94e423cf1a3e	Oxford	PRJNA604975	1	0	0	0	1	0	1	156	91	69	57	40	31	5284714	5260575	5211801	5120985	4817260	4510185	110	353656	5273698	145541	81149	12	23	0	0	1	0	0	0	0	0	0	0	0	0	1	0	0	0	0	0	0	1	0
5a0e88d0-b27f-4513-a81c-9d193df39103	Oxford	PRJNA604975	1	0	0	0	1	0	1	142	83	46	43	30	21	5191709	5166062	5094227	5075529	4877016	4581368	108	703633	5182554	308172	113628	6	13	0	0	0	0	1	0	1	1	0	0	0	0	1	0	0	0	1	0	0	0	0
5a0e9cf8-1d84-4181-b7ae-4224f6798ee0	Oxford	PRJNA604975	0	0	0	0	0	0	0	129	64	42	36	29	22	5220478	5187798	5135976	5100020	4994396	4759780	94	760250	5210088	291517	132475	6	12	0	0	1	0	0	0	0	0	0	0	0	0	0	0	0	0	0	0	0	0	0
5a17780d-4b43-471c-b228-0f9917b723fd	Oxford	PRJNA604975	0	0	0	0	0	0	0	2501	904	313	139	21	2	5950214	5102610	3800801	2574364	755580	161762	1818	108553	5711313	8802	3229	170	432	0	0	1	0	0	0	0	0	0	0	0	0	0	0	0	0	0	0	0	0	0
5a18aad0-9416-44de-8bbb-99210ef5e40d	Oxford	PRJNA604975	0	0	0	0	0	0	0	176	84	57	46	35	22	5220750	5178763	5120632	5042877	4881954	4446348	121	640027	5204545	225796	107365	7	16	0	0	0	0	1	0	0	0	0	0	0	0	0	0	0	0	0	0	0	0	0
5a237f61-7e10-41f2-91da-279fbb0d8b90	Oxford	PRJNA604975	1	0	0	0	1	0	1	125	81	59	49	32	26	5099225	5081481	5040562	4967433	4662222	4423411	95	400245	5090311	189267	95000	9	18	1.96	0	1	0	0	0	1	1	0	0	0	0	1	0	0	0	0	0	0	0	0
5a3541c8-1b0e-439f-a6ca-cce8ef025a63	Oxford	PRJNA604975	0	0	0	0	0	0	0	315	156	95	76	54	32	5337370	5269341	5138534	5004149	4659101	3855823	217	251809	5311326	109469	47760	17	35	1.88	0	1	0	0	0	0	0	0	0	0	0	0	0	0	0	0	0	0	0	0
5a45cb93-428a-4eb2-a726-166000de110c	Oxford	PRJNA604975	0	0	0	0	0	0	1	249	144	107	83	60	36	5324271	5280661	5201121	5041645	4670755	3769393	179	217678	5305349	103070	45494	21	41	0	0	1	0	0	0	0	0	0	0	0	0	1	0	0	0	0	0	0	0	0
5a61f097-3cfb-4154-b3ed-6a3b40fcc866	Oxford	PRJNA604975	0	0	0	0	0	0	1	153	78	49	41	29	20	5187232	5154785	5088600	5035325	4855634	4552650	108	577553	5175244	319904	110472	6	14	0	0	0	0	1	0	0	0	0	0	0	0	0	0	0	0	0	0	0	0	0
5a6686ff-b54a-4e3e-9fd3-0dbc777c027e	Oxford	PRJNA604975	0	0	0	0	0	0	1	136	61	36	32	27	20	5178695	5152945	5096993	5067858	4989222	4719305	81	832215	5165688	321133	136589	6	12	0	0	1	0	0	0	0	0	0	0	0	1	1	0	0	0	0	0	0	1	0
5a6b0138-2119-4752-9076-a323e0a3ff5d	Oxford	PRJNA604975	0	0	0	0	0	0	0	109	52	39	35	27	16	4954130	4931406	4900687	4873127	4742952	4362063	70	945485	4944919	343244	197291	5	10	0	0	1	0	0	0	0	0	0	0	0	0	0	0	0	0	0	0	0	0	0
5a7f9f1a-2745-4ab6-83df-0a98de4ddee2	Oxford	PRJNA604975	0	0	0	0	0	0	0	67	45	33	31	25	20	5093889	5084929	5057701	5046502	4968005	4787552	52	682266	5089420	310839	161951	6	12	3.93	0	1	0	0	0	0	0	0	0	0	0	0	0	0	0	0	0	0	0	0
5a9142e1-e125-4387-8866-eb92a7376793	Oxford	PRJNA604975	0	0	0	0	0	0	0	140	79	48	38	30	23	4853332	4824944	4753508	4680478	4563328	4313163	108	415867	4844418	226356	129582	8	16	0	0	0	0	1	0	0	0	0	0	0	0	0	0	0	0	0	0	0	0	0
5aa15531-39e6-48d0-8f6c-e8c962c54d64	Oxford	PRJNA604975	0	0	0	0	0	0	0	238	126	68	56	37	29	5262620	5214052	5069688	4980743	4670526	4394546	172	394207	5243951	145925	78640	11	22	3.81	0	0	0	1	0	0	0	0	0	0	0	0	0	0	0	0	0	0	0	0
5aa1d88f-6d4c-4e58-abf7-cd0258513f75	Oxford	PRJNA604975	0	0	0	0	1	0	1	98	52	37	35	27	20	5185556	5170989	5139650	5128887	5013499	4757312	63	709964	5178702	319796	164180	6	12	1.93	0	1	1	0	1	0	0	0	0	0	0	1	0	0	0	0	0	0	1	0
5aaf4d16-c69e-4b47-8164-f26e8440470a	Oxford	PRJNA604975	NA	NA	NA	NA	NA	NA	NA	120	59	43	38	34	22	4847093	4821670	4784339	4745867	4681751	4251785	80	465942	4836476	198118	133691	9	16	0	0	1	0	0	0	0	0	0	0	0	0	0	0	0	0	0	0	0	0	0
5adffe86-3a8f-4d82-8b0d-bc7ff5d05458	Oxford	PRJNA604975	0	0	0	0	0	0	0	96	62	38	34	25	20	5192556	5176769	5127177	5102727	4983341	4815043	78	781428	5187126	282382	147307	5	11	1.93	0	1	0	0	0	0	0	0	0	0	0	0	0	0	0	0	0	0	0	0
5b04598c-3888-43f0-b632-bba0e5dfc68b	Oxford	PRJNA604975	0	0	0	0	0	0	0	129	87	70	63	44	29	5234742	5216265	5183637	5128943	4814776	4285423	104	422870	5228196	137239	83185	12	24	5.74	0	1	0	0	0	0	0	0	0	0	0	0	0	0	0	0	0	0	0	0
5b092dfb-04d2-49ae-a986-942c8a0efa31	Oxford	PRJNA604975	0	0	0	0	0	0	0	161	95	68	64	52	32	5154752	5130221	5072158	5046013	4836639	4079498	116	395728	5143696	150084	61358	13	28	0	0	1	0	0	0	0	0	0	0	0	0	0	0	0	0	0	0	0	0	0
5b10a0db-54c6-45f4-9486-317aeb48fb47	Oxford	PRJNA604975	0	0	0	0	0	0	1	138	66	43	36	29	21	5169176	5136971	5084646	5035132	4935533	4667623	96	668625	5157498	305491	110472	6	13	0	0	0	0	1	0	0	0	0	0	0	0	0	0	0	0	0	0	0	0	0
5b1a9903-5a5b-4953-8f65-8c5e1ec4b882	Oxford	PRJNA604975	1	1	1	1	1	0	1	223	115	68	51	38	29	5275925	5233135	5118635	4993281	4795928	4482501	150	342711	5256866	161888	101520	12	22	3.8	0	1	1	0	1	1	1	0	1	1	1	0	0	0	1	0	0	0	1	1
5b1e6d3f-be30-4896-8717-77f9bd8cbf26	Oxford	PRJNA604975	1	0	0	0	0	0	1	127	61	41	35	31	24	5132602	5102173	5053130	5011096	4958440	4731251	89	526456	5121835	309605	161989	7	14	0	0	1	0	0	0	0	0	0	0	0	0	1	0	0	0	0	0	0	0	0
5b361cf4-8e06-4ac5-bb22-97290f4afb79	Oxford	PRJNA604975	0	0	0	0	0	0	0	131	72	54	51	42	31	5125935	5102411	5068518	5044801	4918572	4523177	100	319798	5120481	153366	97607	13	23	0	0	1	0	0	0	0	0	0	0	0	1	0	0	0	0	0	0	0	0	0
5b6efad6-071f-42ad-8724-7b72eb49e396	Oxford	PRJNA604975	0	0	0	0	0	0	0	103	58	45	37	33	25	5017545	4999183	4968907	4909112	4846464	4564967	77	374849	5011663	228817	112698	9	16	3.99	0	1	0	0	0	0	0	0	0	0	0	0	0	0	0	0	0	0	0	0
5b70b4e0-9406-4d27-9cc0-9479ba272ec6	Oxford	PRJNA604975	1	0	0	0	0	0	1	77	47	31	30	25	21	5172679	5161377	5129320	5124296	5047965	4913210	57	682195	5167915	352578	163948	6	11	1.94	0	1	0	0	0	1	1	0	0	0	0	0	0	0	0	0	0	0	0	0
5b7b04f1-08ca-4f74-9237-1eabe17949e7	Oxford	PRJNA604975	0	0	0	0	0	0	0	116	63	43	36	30	23	5063778	5038472	4997310	4946852	4857474	4620961	86	621701	5054433	203045	132558	7	15	0	0	0	0	1	0	0	0	0	0	0	0	0	0	0	0	0	0	0	0	0
5b96cae8-8b1d-4756-9ff5-d142b2aab6dc	Oxford	PRJNA604975	0	0	0	0	0	0	1	166	92	49	44	33	24	5225332	5197447	5095177	5056922	4891740	4590600	112	591427	5211020	233231	101067	7	15	1.92	0	1	0	0	0	0	0	0	0	0	0	1	0	0	0	0	0	0	0	0
5ba03f2b-2b9e-4000-b6da-8e89507d1ad0	Oxford	PRJNA604975	0	0	0	0	1	0	1	247	106	60	56	39	27	5281025	5218206	5117301	5088400	4844911	4438511	166	409626	5260193	169270	98747	10	21	0	0	1	0	0	0	1	1	0	0	0	0	1	0	0	0	0	0	0	0	0
5bb714fc-c599-4f7e-9f2f-e981aa4af658	Oxford	PRJNA604975	1	0	0	0	0	0	1	171	87	57	45	36	27	5161799	5124637	5054497	4971652	4830246	4533057	119	432916	5146761	172548	101100	9	19	1.94	0	1	0	0	0	1	1	0	0	0	0	1	0	0	0	0	0	0	0	0
5bd84bd4-70c3-420e-9645-3a020e8f7810	Oxford	PRJNA604975	0	0	1	1	0	0	1	151	69	47	43	38	29	5215788	5189701	5134759	5109129	5013906	4696043	88	620184	5203531	173800	97170	9	19	1.92	0	1	0	0	0	1	1	0	1	1	1	1	0	0	1	0	0	0	1	1
5c0262e5-e028-4b0f-8e99-067c572fea38	Oxford	PRJNA604975	0	0	0	0	0	0	0	113	60	36	29	25	22	5087986	5066177	5008342	4956847	4892899	4795290	80	765530	5080042	294691	133955	6	12	0	0	0	0	1	0	0	0	0	0	0	0	0	0	0	0	0	0	0	0	0
5c08a502-1572-43d4-a3ae-69d54ff242fc	Oxford	PRJNA604975	1	0	0	0	1	1	1	225	133	77	69	48	27	5347056	5307408	5175907	5117795	4781605	3997314	168	443724	5330944	107007	48898	12	28	1.88	0	1	1	0	1	1	1	0	0	0	0	0	0	0	0	0	0	0	0	0
5c09b358-2de9-4a99-b7e7-8b3f4aa24f8a	Oxford	PRJNA604975	0	0	0	0	0	0	0	192	96	53	43	30	21	5115356	5070170	4980884	4911873	4732793	4412300	128	569327	5093339	214115	110394	7	15	1.96	0	0	0	1	0	0	0	0	0	0	0	0	0	0	0	0	0	0	0	0
5c2a87cb-7b72-439f-bef0-272eefb12c5a	Oxford	PRJNA604975	0	0	0	0	0	0	0	128	75	54	46	37	25	4745013	4727972	4684427	4628527	4467164	4040968	86	435029	4735098	175895	95118	9	18	0	0	1	0	0	0	0	0	0	0	0	1	0	0	0	0	0	0	0	0	0
5c304fa9-9aa4-4583-9207-0811777f5b7f	Oxford	PRJNA604975	0	0	0	0	0	0	0	383	213	138	112	62	30	5039891	4978862	4784589	4585780	3793948	2663592	259	196886	5011275	53778	25512	27	61	0	0	1	0	0	0	0	0	0	0	0	0	0	0	0	0	0	0	0	0	0
5c407b8e-9c0a-48a8-ba49-df6597592945	Oxford	PRJNA604975	0	0	0	0	0	0	1	87	39	26	25	21	18	5184879	5171837	5138419	5130766	5076810	4956354	46	1196771	5176832	354621	220510	5	9	0	0	1	0	0	0	0	0	0	0	0	0	0	0	0	0	0	0	0	0	0
5c4b2647-7666-4bfe-a02c-a0c27236a2fb	Oxford	PRJNA604975	0	0	0	0	0	0	0	155	74	51	44	35	25	5269119	5235521	5180713	5132880	5017237	4675132	103	539393	5256213	191708	111037	8	17	0	0	1	0	0	0	0	0	0	0	0	0	0	0	0	0	0	0	0	0	0
5c5a5e4a-2b29-4630-9852-05c5ef456656	Oxford	PRJNA604975	1	0	0	0	0	0	1	164	80	48	37	30	23	5150865	5114508	5043606	4964271	4845909	4596176	117	667067	5139208	214116	113621	7	15	0	0	0	0	1	0	1	1	0	0	0	1	1	0	0	0	0	0	0	0	0
5c64dcd9-d7d1-44c6-81ea-dfc88c253fa8	Oxford	PRJNA604975	0	0	0	0	1	0	0	102	49	34	28	23	19	5064794	5046153	5011080	4965806	4903054	4770436	62	713236	5055411	365563	176064	5	10	1.98	0	0	0	1	0	0	0	0	0	0	0	0	0	0	0	0	0	0	0	0
5c771cc5-8ec6-4f6c-bca7-da2db6c56801	Oxford	PRJNA604975	0	0	0	1	0	0	1	203	109	80	69	48	32	5356567	5323509	5253649	5177154	4832510	4247928	133	433450	5340131	134108	61358	13	28	3.75	0	1	0	0	0	0	0	0	0	0	0	1	0	0	1	0	0	0	0	0
5c794493-c0c5-420c-9ad6-c01419f95255	Oxford	PRJNA604975	NA	0	0	0	0	0	1	125	72	60	51	35	24	5217917	5197533	5171055	5110818	4869219	4503791	87	750370	5208825	215259	110252	8	16	1.92	0	1	0	0	0	0	0	0	0	0	0	1	0	0	0	0	0	0	0	0
5c824886-9651-4f95-94f7-9572d674e827	Oxford	PRJNA604975	0	0	0	0	0	0	0	96	51	37	32	24	21	4970280	4955828	4925282	4891312	4756956	4653213	61	589455	4962918	266876	154363	7	13	0	0	1	0	0	0	0	0	0	0	0	0	0	0	0	0	0	0	0	0	0
5c86edcd-9feb-40ae-8189-ae51f1228b6b	Oxford	PRJNA604975	NA	NA	NA	NA	NA	NA	NA	209	100	60	54	41	28	5034624	4987534	4904338	4858315	4640208	4185236	144	545218	5017635	144338	88556	11	22	0	0	1	0	0	0	0	0	0	0	0	0	0	0	0	0	0	0	0	0	0
5c952a1a-acde-46ef-99fb-58c2c4ffbd2f	Oxford	PRJNA604975	0	0	1	0	0	0	1	108	63	46	38	28	22	5027347	5010129	4968273	4909041	4744056	4534010	78	536168	5020686	191071	124114	8	15	0	0	1	0	0	0	0	0	0	1	1	1	1	0	0	0	0	0	0	1	1
5c9aaee5-e038-496b-b359-a6e59d5e96c6	Oxford	PRJNA604975	0	0	0	0	0	0	0	147	77	53	46	33	23	5053413	5028224	4972200	4920006	4690196	4314897	99	471851	5042717	202410	102682	8	18	1.98	0	1	0	0	0	0	0	0	0	0	0	0	0	0	0	0	0	0	0	0
5cc1a24e-cd88-4cbd-b6a6-2b14a2bc510f	Oxford	PRJNA604975	0	0	0	0	1	0	0	169	100	67	59	44	31	5136412	5103655	5033572	4976575	4706139	4221696	134	341146	5127070	137239	78457	13	26	3.9	0	1	0	0	0	1	1	0	0	0	0	0	0	0	0	0	0	0	0	0
5cc76a1f-ce1e-4c2c-83c6-953a9355db6f	Oxford	PRJNA604975	0	0	0	0	1	0	1	105	68	48	40	28	20	5089155	5073399	5024688	4972469	4784542	4505792	84	460242	5084090	268756	148386	7	14	1.97	0	1	0	0	0	1	1	0	0	0	1	1	0	0	0	0	0	0	0	0
5cd060e3-e1a9-4f85-bcbb-8d279f81f61e	Oxford	PRJNA604975	0	0	1	0	0	0	0	175	90	53	46	37	27	5191041	5155294	5078267	5027331	4868620	4522482	121	564226	5177061	172566	112485	9	19	1.93	0	0	0	1	0	0	0	0	1	1	1	0	0	0	0	0	0	0	0	0
5cd1191a-bb4a-4d2b-af08-a0bad3eec714	Oxford	PRJNA604975	0	0	0	0	0	0	0	145	83	54	45	38	27	5280076	5247057	5179622	5110120	4973251	4587200	121	444571	5272376	204341	95193	9	19	1.9	0	1	0	0	0	0	0	0	0	0	0	0	0	0	0	0	0	0	0	0
5cf756ba-c3df-4eec-aa79-c5e7a6328d5a	Oxford	PRJNA604975	0	0	0	0	0	0	0	133	64	45	39	34	23	5218092	5192897	5150267	5110273	5028566	4633649	85	741466	5206616	207371	109209	6	15	0	0	1	0	0	0	0	0	0	0	0	0	0	0	0	0	0	0	0	1	0
5d253cf9-8064-4d7e-b8f3-6d8e8cff0dc9	Oxford	PRJNA604975	1	0	0	0	NA	0	1	139	64	42	35	29	21	5089534	5056193	5004648	4954487	4875606	4602334	94	595449	5077700	272572	163984	7	14	0	0	1	0	0	0	0	0	0	0	0	0	1	0	0	0	0	0	0	0	0
5d43eae9-0fda-4a7b-bd23-0133516b8bb8	Oxford	PRJNA604975	1	0	0	0	1	0	1	274	130	79	73	51	33	5509288	5455689	5342471	5300007	4950633	4286454	171	424585	5484066	122407	55517	14	30	0	0	1	0	0	0	1	1	0	0	0	0	1	0	0	0	1	0	0	0	0
5d5678a6-d09f-46dc-8d5c-df6302329ca0	Oxford	PRJNA604975	0	0	0	0	0	0	0	139	87	57	51	36	25	5056574	5028276	4970230	4929320	4659188	4248934	117	362963	5049260	204426	88372	10	19	5.94	0	1	0	0	0	0	0	0	0	0	0	0	0	0	0	0	0	0	0	0
5d6574b9-1969-49bf-9cd7-d3782bc9dfab	Oxford	PRJNA604975	1	0	0	0	0	0	1	174	95	60	45	28	23	5252401	5217660	5139936	5039871	4766727	4606961	130	647466	5240760	267119	112990	7	15	0	0	0	0	1	0	0	0	0	0	0	0	1	0	0	0	0	0	0	0	0
5d687ab2-ef7d-4141-b249-b9ad6f03a091	Oxford	PRJNA604975	0	0	0	0	0	0	0	133	87	57	48	34	25	5104492	5086936	5002670	4935923	4718183	4387771	105	578021	5098202	196332	96668	8	18	0	0	0	0	1	0	0	0	0	0	0	0	0	0	0	0	0	0	0	0	0
5d6de9e9-0221-4957-8253-ffaf169b670c	Oxford	PRJNA604975	1	0	0	0	1	0	1	122	77	56	45	33	23	5142095	5125248	5080324	5003707	4816586	4459259	89	460243	5133150	177112	129467	9	17	3.9	0	1	0	0	0	1	1	0	0	0	1	1	0	0	0	0	0	0	0	0
5d7615b4-1608-4cba-b554-5da5c0e4a70d	Oxford	PRJNA604975	1	1	0	1	1	0	1	116	72	47	42	29	23	5227911	5209224	5147108	5112786	4892604	4650744	90	581358	5221487	284137	130745	8	14	1.92	0	1	0	0	0	0	0	0	0	0	0	0	0	0	0	0	0	0	0	0
5da8d162-86a6-41fc-9079-049b09431a9c	Oxford	PRJNA604975	0	0	0	0	NA	0	0	69	42	29	27	24	20	4978308	4969454	4943456	4930485	4885691	4754775	48	718182	4973836	319805	191030	6	11	4.02	0	1	0	0	0	0	0	0	0	0	0	0	0	0	0	0	0	0	1	0
5dabef00-8bac-4f0e-a685-4d0d987f3335	Oxford	PRJNA604975	0	0	0	0	0	0	0	110	56	42	38	28	19	4983575	4965639	4935359	4901262	4718513	4384434	69	748168	4974829	280150	129467	6	13	0	0	1	0	0	0	0	0	0	0	0	0	0	0	0	0	0	0	0	0	0
5db2d789-a371-4091-8882-599978a05c51	Oxford	PRJNA604975	1	0	0	1	1	0	1	573	259	114	74	50	34	5765211	5605719	5271098	4999148	4638526	4089649	408	320551	5701523	108298	38203	16	39	0	0	1	0	0	0	0	0	0	0	0	0	1	0	0	1	0	0	0	1	0
5dcab6c6-5309-41e2-8852-091d6bfe6c94	Oxford	PRJNA604975	1	1	1	1	1	0	1	165	71	45	42	36	25	5045449	5015731	4957565	4938359	4836996	4453107	93	656980	5031217	253324	93435	7	16	1.99	0	1	0	0	0	0	0	0	0	0	0	0	0	0	0	0	0	0	0	0
5df5ee25-3d8c-4c1d-8075-945cc94b91a1	Oxford	PRJNA604975	0	0	0	1	1	0	1	211	117	71	60	50	31	5305865	5267045	5162284	5086738	4916996	4260007	152	326086	5289920	124303	68693	12	26	0	0	1	0	0	0	0	0	0	0	0	0	1	0	0	0	0	0	0	0	0
5e460288-b657-4ae5-bbac-31112f7eed04	Oxford	PRJNA604975	0	0	0	0	0	0	1	163	74	48	38	31	21	5123965	5087505	5031907	4959379	4847342	4508234	105	616737	5108367	228518	113187	6	14	0	0	0	0	1	0	0	0	0	0	0	1	0	0	0	0	0	0	0	0	0
5e54d095-2a76-472b-9f2a-71fdcdd1faf9	Oxford	PRJNA604975	0	0	0	0	0	0	0	147	79	60	57	45	34	5359151	5336464	5295312	5271654	5065285	4626989	97	567777	5349916	161323	67648	11	24	3.74	0	1	0	0	0	0	0	0	0	0	0	0	0	0	0	0	0	0	0	0
5e6d332e-2c0b-4ff7-923a-e6272f22e4e7	Oxford	PRJNA604975	0	0	0	0	0	0	1	126	69	39	33	26	18	5087429	5060451	4990824	4949137	4842686	4568731	96	893576	5079470	315963	141340	6	11	1.97	0	1	0	0	0	0	0	0	0	0	0	1	0	0	0	0	0	0	0	0
5e9bafd6-1cac-462a-b5e0-6f0aff27ce6e	Oxford	PRJNA604975	1	0	1	0	1	1	1	147	72	52	47	39	26	4909136	4884380	4834199	4794590	4668801	4176582	90	492126	4896533	173781	91864	9	20	0	0	1	0	0	0	1	1	0	1	1	1	0	0	0	0	0	0	0	0	0
5ea1e8e4-ad0c-4a84-ab1c-58dd0b91f197	Oxford	PRJNA604975	0	0	0	0	0	0	1	261	182	129	103	61	30	5180298	5144303	5014593	4842313	4144242	2983911	215	281983	5167597	63439	31955	23	52	0	0	1	0	0	0	0	0	0	0	0	0	1	0	0	0	0	0	0	0	0
5ea73398-37fd-437d-ac36-dd53bf8bf9c2	Oxford	PRJNA604975	0	0	0	0	0	0	0	158	91	47	42	31	23	5137132	5105779	5005889	4970353	4796689	4516036	123	513226	5128697	198211	126933	8	16	1.95	0	0	0	1	0	0	0	0	0	0	0	0	0	0	0	0	0	0	0	0
5eb3535a-590b-405e-b5a1-313b5865714b	Oxford	PRJNA604975	0	0	1	0	1	0	0	137	69	48	43	29	23	5246184	5226975	5181587	5152206	4945875	4733215	82	617410	5235586	216720	159215	8	15	1.91	0	1	1	0	1	0	0	0	1	1	1	0	0	0	0	0	0	0	1	1
5ed9bf54-f8c0-4218-b324-c0e60f94bbdf	Oxford	PRJNA604975	0	0	0	0	0	0	1	252	172	126	97	66	35	5256076	5224405	5104173	4908629	4402999	3242675	199	217232	5244029	64445	35988	25	51	0	0	1	0	0	0	0	0	0	0	0	0	1	0	0	0	0	0	0	0	0
5eea0408-64dd-479c-81ce-c988b5c05a4d	Oxford	PRJNA604975	0	0	0	0	0	0	0	184	89	51	43	33	24	5230507	5190681	5096436	5035661	4875501	4547874	123	611626	5214576	197043	116323	9	17	1.92	0	1	0	0	0	0	0	0	0	0	0	0	0	0	0	0	0	0	0	0
5efa9330-68f2-4cbf-b4fa-68661d1a2b70	Oxford	PRJNA604975	0	0	0	0	1	0	1	167	88	49	41	32	24	5087971	5055902	4973902	4914454	4752594	4486372	119	683198	5076087	211966	91818	7	16	0	0	1	0	0	0	0	0	0	0	0	0	1	0	0	0	0	0	0	0	0
5f0f9829-06f3-432c-a88a-d2f6a6427288	Oxford	PRJNA604975	0	0	0	0	0	0	0	92	52	39	38	34	26	4708645	4693903	4666036	4658836	4586894	4300719	66	619375	4702835	193676	92306	8	17	2.13	0	1	0	0	0	0	0	0	0	0	0	0	0	0	0	0	0	0	0	0
5f21e151-e0b8-44fc-99b9-6a3db43d77e3	Oxford	PRJNA604975	0	0	0	0	0	0	0	92	48	33	30	24	16	4998677	4988251	4950707	4930291	4836613	4539580	51	784935	4990009	332365	188694	4	9	4.01	0	1	0	0	0	0	0	0	0	0	0	0	0	0	0	0	0	0	0	0
5f256edb-b867-416b-981f-b8896af4b472	Oxford	PRJNA604975	0	0	0	0	NA	0	1	132	69	44	34	27	22	5186564	5159851	5099323	5028431	4915001	4727187	94	650686	5176756	221678	160915	8	15	1.93	0	1	0	0	0	0	0	0	0	0	1	1	0	0	0	1	0	0	0	0
5f2c4304-668b-47d0-9546-0e874923342e	Oxford	PRJNA604975	0	0	0	0	1	0	1	118	76	55	50	41	31	5285359	5265257	5217130	5182045	5035961	4650589	96	471202	5280079	223194	84201	9	21	3.79	0	1	1	0	1	1	1	0	0	0	1	1	0	0	0	0	0	0	0	0
5f2d5493-c995-48b6-a3c2-2b4d6404c091	Oxford	PRJNA604975	0	0	0	0	0	0	0	185	89	56	44	33	28	5091424	5049135	4978321	4891641	4735966	4579122	126	628448	5075174	185864	107365	9	19	0	0	0	0	1	0	0	0	0	0	0	0	0	0	0	0	0	0	0	0	0
5f2de27f-75df-453f-bc50-667cfa6102f6	Oxford	PRJNA604975	0	0	0	0	1	0	0	101	61	40	32	24	17	4883560	4871396	4816100	4759717	4623374	4386806	67	876693	4875164	351554	173596	5	11	4.1	0	1	0	0	0	0	0	0	0	0	1	0	0	0	0	0	0	0	0	0
5f3226db-ee71-45a8-9412-2d4d100bf44c	Oxford	PRJNA604975	1	0	1	1	1	0	1	147	74	50	44	33	25	5199156	5174534	5122666	5080359	4874983	4595023	91	611617	5186017	174716	109335	9	18	3.86	0	1	0	0	0	0	0	0	0	0	1	1	0	0	1	0	0	0	1	0
5f3fabb1-de75-46c9-b5e2-8ba55d5f3bf6	Oxford	PRJNA604975	1	0	1	1	0	0	1	132	83	55	47	33	24	5278078	5255903	5188331	5124290	4905601	4591483	105	620991	5270253	191030	111914	9	18	1.9	0	1	0	0	0	0	0	0	1	1	1	0	0	0	0	0	0	0	1	1
5f41f264-cfc7-4a84-9e20-13c535c90532	Oxford	PRJNA604975	1	0	0	1	1	1	1	241	112	62	52	39	26	5415125	5361512	5247152	5177237	4974832	4473615	154	463203	5390621	203044	91945	10	20	0	0	0	0	1	0	1	1	0	0	0	0	1	0	0	0	1	0	0	0	0
5f4f8767-db03-44fc-8206-5145841fb7c1	Oxford	PRJNA604975	0	0	0	0	0	0	0	153	78	50	40	31	21	5076892	5043663	4983071	4910834	4789579	4461851	104	620121	5062888	280123	113199	6	14	0	0	0	0	1	0	0	0	0	0	0	0	0	0	0	0	0	0	0	0	0
5f54b08a-4b3f-4bff-81f7-1d6e06d7848a	Oxford	PRJNA604975	1	0	0	0	1	0	1	149	81	49	41	32	22	5063365	5036408	4967214	4911989	4781761	4463360	101	420957	5050246	251733	137502	8	15	0	0	1	0	0	0	1	1	0	0	0	0	1	0	0	0	0	0	0	1	0
5f6630ce-bbca-4d07-928a-58752bd8b9e1	Oxford	PRJNA604975	0	0	0	0	1	0	1	163	101	66	60	42	31	5199227	5171740	5090483	5050206	4756650	4387065	124	374301	5189421	153357	71480	10	24	1.93	0	1	1	0	1	0	0	0	0	0	0	1	0	0	0	0	0	0	0	0
5f750c60-a79b-44bb-96b2-092d5cc4923b	Oxford	PRJNA604975	NA	NA	NA	NA	NA	NA	NA	152	69	50	48	41	27	5039301	5006490	4966160	4954777	4841088	4349235	98	687879	5026354	159634	100209	10	19	0	0	1	0	0	0	0	0	0	0	0	0	0	0	0	0	0	0	0	0	0
5f923c20-cf48-454d-bcb8-4ea61833370a	Oxford	PRJNA604975	0	0	0	0	0	0	0	118	59	46	43	39	28	4724299	4705366	4678302	4654970	4577901	4193406	71	396940	4713719	155798	100198	9	18	0	0	1	0	0	0	0	0	0	0	0	0	0	0	0	0	0	0	0	0	0
5faef3b3-6854-443d-a8ec-682384e640eb	Oxford	PRJNA604975	1	0	0	0	1	0	1	152	94	64	63	54	34	5240124	5215779	5144395	5136191	4991372	4265889	118	333974	5232952	120263	61358	13	28	3.82	0	1	1	0	1	1	1	0	0	0	0	1	0	0	0	0	0	0	0	0
5fcc7bd4-da81-4076-91e6-5ca04d82cd17	Oxford	PRJNA604975	0	0	0	0	0	0	0	60	31	26	26	23	19	4739210	4730942	4717508	4717508	4681284	4529116	35	601369	4733659	232077	199678	5	11	0	0	1	0	0	0	0	0	0	0	0	0	0	0	0	0	0	0	0	0	0
5fd4369c-4cd4-47ba-b79d-507fb8213bfc	Oxford	PRJNA604975	1	1	1	0	0	1	1	125	59	41	37	28	21	5131468	5112951	5069518	5042465	4884240	4647823	71	1019570	5121291	234179	136587	6	12	1.95	0	1	0	0	0	0	0	0	1	1	1	0	0	0	0	0	0	0	1	1
5fd8a14c-a035-424c-9b60-448ebfaa0a2f	Oxford	PRJNA604975	1	1	1	0	1	0	1	153	83	61	48	32	25	5247391	5218044	5169857	5071043	4824134	4587418	108	877859	5235453	191030	110540	9	18	1.91	0	1	1	0	1	0	0	0	1	1	1	0	0	0	0	0	0	0	1	1
600f84be-5ef9-4d06-a23b-dc7160067ede	Oxford	PRJNA604975	0	0	0	0	0	0	0	153	75	47	40	28	21	5173564	5135454	5073751	5025756	4856593	4628011	112	620121	5160707	214103	131673	7	14	0	0	0	0	1	0	0	0	0	0	0	0	0	0	0	0	0	0	0	0	0
60228878-b1cd-4049-99de-4252dd026082	Oxford	PRJNA604975	0	0	1	0	1	0	0	150	82	60	47	33	23	5257517	5233028	5185278	5095906	4880193	4515373	102	558127	5246265	191030	124115	9	17	3.81	0	1	1	0	1	0	0	0	1	1	1	0	0	0	0	0	0	0	1	1
6051c551-6ba7-44da-8318-85a5959cbba0	Oxford	PRJNA604975	0	0	0	0	1	0	1	160	103	65	56	46	32	4881179	4857175	4755102	4689235	4506188	4025142	122	425258	4871056	111922	61026	12	26	2.05	0	1	0	0	0	1	1	0	0	0	0	1	0	0	0	0	0	0	0	0
608a7723-386c-4972-8994-5ea2c30900a1	Oxford	PRJNA604975	0	0	1	0	1	0	1	135	71	55	49	37	26	5158322	5133817	5097341	5057209	4848239	4459503	90	423219	5147562	209480	106123	9	19	0	0	1	1	0	1	1	1	0	1	1	1	1	0	0	0	0	0	1	0	0
60a34c82-d62d-4e74-91c1-5098bdd9d539	Oxford	PRJNA604975	0	0	0	0	0	0	1	94	75	55	49	36	29	5002224	4991875	4948518	4906940	4701700	4427591	87	510371	5000448	197813	84817	9	20	0	0	0	0	1	0	0	0	0	0	0	0	1	0	0	0	0	0	0	0	0
60db4db5-61a3-49ba-b49e-25592c3d9707	Oxford	PRJNA604975	NA	NA	NA	NA	NA	NA	NA	75	45	31	29	25	20	5034785	5024118	4992112	4978220	4921164	4740703	55	773755	5030341	360442	132427	5	11	0	0	1	0	0	0	1	1	0	0	0	0	1	0	0	0	0	0	0	0	0
60e75cf9-7121-4b07-80a6-bba27f8722dd	Oxford	PRJNA604975	1	0	0	0	1	0	1	195	114	72	65	49	32	5237440	5198453	5106606	5054764	4775985	4181519	156	345923	5228312	131517	61358	13	28	1.91	0	1	1	0	1	1	1	0	0	0	0	1	0	0	0	0	0	0	0	0
61059306-a310-445b-97cf-bb9e8c1c8765	Oxford	PRJNA604975	0	0	0	0	0	0	0	92	57	37	34	31	24	4734109	4719011	4667839	4648170	4596842	4368816	70	439390	4728217	215243	147070	9	15	0	0	1	0	0	0	0	0	0	0	0	0	0	0	0	0	0	0	0	0	0
61132e2c-bdbd-4128-b603-0e89757ecd04	Oxford	PRJNA604975	0	0	0	0	NA	0	0	79	56	49	45	38	26	4822365	4813110	4793783	4766277	4654839	4226216	64	404317	4819087	174986	91835	9	18	0	0	1	0	0	0	0	0	0	0	0	0	0	0	0	0	0	0	0	0	0
61182181-8919-4c96-b877-6a1b4cefcc5e	Oxford	PRJNA604975	0	0	0	0	0	0	0	188	96	54	45	35	28	5288070	5250865	5138866	5071415	4913741	4662800	128	601453	5272015	196297	89465	9	19	3.79	0	0	0	1	0	0	0	0	0	0	0	0	0	0	0	0	0	0	0	0
611ebba3-0579-4573-811a-58b02ded81c3	Oxford	PRJNA604975	1	1	0	0	NA	0	1	105	69	46	40	36	26	4872818	4856468	4805030	4759260	4699348	4341251	87	571690	4868291	171793	103729	9	18	2.05	0	1	0	0	0	1	1	0	0	0	0	1	0	0	0	0	0	0	0	0
613361d6-4cdc-4662-acb4-1a9b24c4a940	Oxford	PRJNA604975	1	1	0	0	0	0	1	120	54	39	33	25	20	5042157	5017720	4982745	4942831	4803807	4630670	72	548484	5030895	367915	155916	6	11	0	0	1	0	0	0	0	0	0	0	0	0	0	0	0	0	0	0	0	0	0
6148fe8a-2f3c-4be1-b432-681f32691acc	Oxford	PRJNA604975	0	0	0	0	0	0	1	125	63	50	43	36	23	5273757	5254791	5226905	5175064	5048640	4573317	75	797555	5262826	225654	113675	7	16	1.9	0	1	0	0	0	0	0	0	0	0	0	0	0	0	0	0	0	0	0	0
61522f77-162f-40cf-af3f-fcd31ef56c28	Oxford	PRJNA604975	0	0	0	0	1	0	1	233	146	93	78	54	34	5125335	5087403	4965072	4852900	4470056	3756492	184	289532	5113244	102579	44693	17	36	0	0	1	0	0	0	1	1	0	0	0	0	1	0	0	0	1	0	0	0	0
615ba984-a12a-4270-a47d-34f15a630cfc	Oxford	PRJNA604975	0	0	0	0	0	0	0	180	96	60	52	37	29	5112790	5077722	5005424	4943600	4710090	4419292	126	579516	5097527	151106	83155	8	20	0	0	0	0	1	0	0	0	0	0	0	0	0	0	0	0	0	0	0	0	0
6163fde0-634b-4dbf-92ff-d263af0a2aa5	Oxford	PRJNA604975	NA	NA	NA	NA	NA	NA	NA	138	79	52	48	37	24	5095827	5069029	5008604	4980698	4788531	4321893	106	581701	5086869	187119	110534	8	18	1.97	0	1	0	0	0	0	0	0	0	0	1	0	0	0	0	0	0	0	0	0
6187de6e-1c82-4981-98ce-38b657bfa81c	Oxford	PRJNA604975	0	0	0	0	0	0	0	168	82	47	41	29	24	5241273	5201329	5115860	5073614	4891554	4713193	121	719585	5228566	267966	104407	7	14	0	0	0	0	1	0	0	0	0	0	0	0	0	0	0	0	0	0	0	0	0
619cef82-709a-4f53-87d9-36a32b49c404	Oxford	PRJNA604975	1	0	0	0	1	0	1	174	92	50	44	33	24	5226402	5187623	5092091	5047369	4878333	4583648	131	402020	5214766	227581	119871	8	17	0	0	0	0	1	0	1	1	0	0	0	0	1	0	0	0	0	0	0	0	0
61ab8289-7318-4139-9f1a-9936b9b5cc25	Oxford	PRJNA604975	0	0	0	0	0	0	0	109	56	39	35	31	25	5001869	4983349	4944417	4913468	4852948	4636089	70	492332	4993039	251828	121795	8	15	0	0	1	0	0	0	0	0	0	0	0	0	0	0	0	0	0	0	0	0	0
61b77c37-eb26-4476-9ee4-02eaf75236ea	Oxford	PRJNA604975	1	0	0	0	1	0	1	342	144	79	68	47	29	5441092	5366616	5221015	5150164	4808589	4151525	201	413858	5402194	136073	51903	12	28	0	0	1	0	0	0	0	0	0	0	0	0	1	0	0	0	1	0	0	0	0
61be1d34-3396-4d6a-afd3-f5b2ac9dee84	Oxford	PRJNA604975	0	0	0	0	0	0	0	129	66	43	38	31	24	5165960	5138567	5085691	5049407	4948905	4730727	88	620324	5153766	214103	117919	7	15	1.94	0	0	0	1	0	0	0	0	0	0	0	0	0	0	0	0	0	0	0	0
61c5beb1-e6f7-4924-9656-02dca2e3f706	Oxford	PRJNA604975	0	0	0	0	0	0	1	245	96	62	53	42	32	5126642	5078141	5001107	4935194	4748106	4374356	125	369987	5098008	154402	78156	12	23	0	0	1	0	0	0	0	0	0	0	0	0	1	0	0	0	0	0	0	0	0
61f86d54-4a03-4df5-9d19-a50d8635f3d0	Oxford	PRJNA604975	0	0	0	0	1	0	1	154	87	53	42	32	21	5100185	5069044	4981806	4905691	4766992	4399088	117	757215	5089792	237098	113685	7	15	3.93	0	1	0	0	0	1	1	0	0	0	1	1	0	0	0	0	0	0	0	0
61fa15a3-0903-4c2c-bcd4-74a4d3f4d9ea	Oxford	PRJNA604975	0	0	0	0	0	0	0	108	67	42	38	31	24	5018017	5001895	4947916	4924060	4812123	4572334	84	577650	5012707	234018	123434	8	15	0	0	0	0	1	0	0	0	0	0	0	0	0	0	0	0	0	0	0	0	0
6200c8e2-1c54-4258-bfd7-c1b2b401b544	Oxford	PRJNA604975	0	0	0	0	1	0	0	127	59	40	33	28	21	5307473	5281118	5236619	5190139	5105590	4860448	81	751806	5295292	371881	141465	5	11	1.89	0	1	0	0	0	1	1	0	0	0	0	0	0	0	0	0	0	0	0	0
6208a686-1b12-417d-9600-41ef5ff6e7c1	Oxford	PRJNA604975	1	0	0	0	1	0	1	152	94	62	54	47	33	5149496	5128508	5049306	4986375	4883161	4367750	108	336986	5138667	136712	73826	12	25	0	0	1	0	0	0	1	1	0	0	0	0	1	0	0	0	0	0	0	0	0
622a9b4f-206f-4aaa-9dbc-9e8409f5b0a7	Oxford	PRJNA604975	0	0	0	0	1	0	1	91	54	41	37	32	24	4934805	4920802	4883503	4858137	4766283	4490598	64	652265	4928014	229898	107365	6	14	0	0	0	0	1	0	0	0	0	0	0	0	0	0	0	0	0	0	0	0	0
62326bad-b05f-4295-b85d-f0d7100f6213	Oxford	PRJNA604975	0	0	0	0	0	0	0	130	74	53	45	37	26	4819346	4795296	4748216	4689467	4564778	4203098	97	611411	4810756	209801	78644	7	18	2.08	0	1	0	0	0	0	0	0	0	0	0	0	0	0	0	0	0	0	0	0
6243282c-3bb3-438f-b880-ac5600c0082d	Oxford	PRJNA604975	0	0	0	0	1	0	1	106	66	45	40	28	19	4967127	4950341	4895432	4860436	4671973	4343881	82	760756	4961126	262788	140248	6	13	4.03	0	1	0	0	0	1	1	0	0	0	0	1	0	0	0	0	0	0	0	0
6248bdd3-4d15-4859-8bd4-071a3cd4c65d	Oxford	PRJNA604975	0	0	0	0	0	0	0	161	97	53	40	29	24	5130115	5099983	5002242	4912593	4725122	4564240	126	677456	5118899	228851	113254	7	15	0	0	1	0	0	0	0	0	0	0	0	0	0	0	0	0	0	0	0	0	0
625e7ad7-0265-47d4-9b83-1ee617ae8200	Oxford	PRJNA604975	0	0	0	0	1	0	1	111	63	34	30	22	17	5057416	5035962	4969441	4942324	4820290	4653787	80	666199	5047490	406522	185904	5	10	0	0	0	0	1	0	0	0	0	0	0	0	0	0	0	0	0	0	0	0	0
625e939e-1179-44fa-a02f-ffd3f640154e	Oxford	PRJNA604975	1	0	0	0	0	0	1	87	45	32	31	27	22	5166617	5153103	5125597	5120573	5049551	4873978	55	660349	5159428	356785	163958	6	12	0	0	1	0	0	0	0	1	0	0	0	0	1	0	0	0	0	0	0	0	0
626ee27c-48a1-4d71-a47a-d891abdf98a4	Oxford	PRJNA604975	0	0	0	0	1	0	0	111	59	39	36	33	25	4665964	4647766	4602313	4579146	4534708	4267212	73	999512	4657927	193420	103909	7	15	0	0	1	0	0	0	0	0	0	0	0	0	0	0	0	0	0	0	0	0	0
6274d59d-2db5-4bac-b260-92871af82216	Oxford	PRJNA604975	0	0	0	0	0	0	0	112	64	32	32	21	17	5058525	5036216	4963323	4963323	4805707	4675008	84	616814	5050976	269257	187228	6	11	1.98	0	1	0	0	0	0	0	0	0	0	0	0	0	0	0	0	0	0	0	0
6294f52e-f628-4708-b129-f3b248d61a01	Oxford	PRJNA604975	0	0	0	0	0	0	0	179	93	57	47	38	26	5341936	5304229	5229323	5156743	5012988	4579215	126	367927	5325414	196298	108126	10	19	0	0	0	0	1	0	0	0	0	0	0	0	0	0	0	0	0	0	0	0	0
62a51679-7d67-457f-ad55-4b8c0dcef82d	Oxford	PRJNA604975	0	0	0	0	1	0	1	124	67	44	35	30	25	5232753	5205845	5153280	5090055	5016697	4859922	96	625934	5225733	223034	115000	7	15	0	0	0	0	1	0	1	1	0	0	0	0	1	0	0	0	0	0	0	0	0
62e04ffb-a5f3-45c9-93c8-419a9bd400a7	Oxford	PRJNA604975	0	0	0	0	1	1	1	201	103	56	45	37	27	5258877	5210721	5106941	5029272	4890252	4519076	153	351752	5245823	197863	96236	10	19	0	0	1	0	0	0	0	0	0	0	0	0	0	0	0	0	1	0	0	0	0
6300e97f-2ea8-4e20-8754-6404476e5fda	Oxford	PRJNA604975	0	0	0	0	0	0	0	59	30	22	22	21	15	4900102	4891686	4872040	4872040	4847672	4639774	35	1124362	4895052	396785	260189	4	8	2.04	0	1	0	0	0	0	0	0	0	0	0	0	0	0	0	0	0	0	0	0
63303e97-9d87-4442-94bf-aa2340a4f294	Oxford	PRJNA604975	0	0	0	0	0	0	0	128	79	51	44	36	29	4841698	4818220	4747352	4697134	4564416	4292246	101	577540	4833700	165176	94609	10	20	0	0	0	0	1	0	1	1	0	0	0	0	0	0	0	0	0	0	0	0	0
63392671-e015-4c46-bbf7-2d1168d55854	Oxford	PRJNA604975	1	0	0	0	0	0	1	120	75	53	48	33	24	4898591	4882156	4827476	4785510	4563576	4238388	89	383289	4890427	199786	109227	9	17	0	0	1	0	0	0	0	0	0	0	0	0	1	0	0	0	0	0	0	1	0
6344873b-e0ea-49a1-8a25-7f9de93b0b1e	Oxford	PRJNA604975	0	0	1	0	0	0	0	197	108	75	66	46	30	5245395	5206164	5139627	5084975	4782084	4226077	142	636468	5230483	146163	56658	9	25	1.91	0	1	0	0	0	1	1	0	1	1	1	0	0	0	0	0	0	0	0	0
634cd467-b8a3-4fed-8d17-753911cbcc65	Oxford	PRJNA604975	0	0	0	0	1	0	1	121	70	52	47	38	26	5002391	4984740	4942698	4910651	4769641	4337375	83	399349	4994075	197610	101042	9	19	2	0	1	0	0	0	1	1	0	0	0	1	1	0	0	0	0	0	0	0	0
637aca35-4565-44ef-8e3e-274f8f0fc505	Oxford	PRJNA604975	0	0	0	0	0	0	1	69	36	27	26	24	20	5213806	5203329	5183853	5176753	5144302	5009366	43	970284	5207806	356874	153821	5	10	0	0	1	0	0	0	0	0	0	0	0	1	1	0	0	0	0	0	0	0	0
63829e66-4023-4af2-b87b-eb65884af07c	Oxford	PRJNA604975	0	0	0	0	0	0	0	113	63	36	32	24	17	5078455	5056779	5003095	4974615	4850131	4602152	84	772182	5070845	401145	144361	5	10	1.97	0	1	0	0	0	0	0	0	0	0	0	0	0	0	0	0	0	0	0	0
6389ff69-b454-4160-9290-9c7817a814c7	Oxford	PRJNA604975	1	0	0	0	0	0	1	220	47	35	35	32	27	4775475	4743666	4722602	4722602	4663434	4467475	61	328667	4753774	209544	121450	10	17	0	0	1	0	0	0	1	1	0	0	0	0	1	0	0	0	0	0	0	0	0
63a31418-37b1-41b6-acf6-9f1aa9bf1d62	Oxford	PRJNA604975	0	0	0	0	0	0	0	139	69	43	36	29	21	5158273	5126687	5065179	5013944	4904030	4603394	97	621353	5146279	251777	131581	7	14	1.94	0	0	0	1	0	0	0	0	0	0	0	0	0	0	0	0	0	0	0	0
63afa246-cd4c-4fe3-9f86-e67362639dda	Oxford	PRJNA604975	0	0	0	0	0	0	0	173	79	48	39	29	24	5145509	5105972	5029225	4969169	4837840	4681275	110	668740	5127425	214116	113369	6	14	0	0	0	0	1	0	0	0	0	0	0	0	0	0	0	0	0	0	0	0	0
63ca593e-d4d9-4a67-9db1-da3e17007e0c	Oxford	PRJNA604975	0	0	0	0	NA	0	0	81	45	34	32	27	20	5175200	5162602	5139885	5123529	5034890	4799489	54	600129	5169117	347088	225841	6	11	0	0	0	0	1	0	0	0	0	0	0	0	0	0	0	0	0	0	0	0	0
63ca6b5a-1867-44e1-90e1-c5b14cc56501	Oxford	PRJNA604975	NA	NA	NA	NA	NA	NA	NA	151	75	46	36	27	20	5084789	5047233	4979518	4910474	4785035	4560793	112	620120	5072285	319904	132566	6	13	1.97	0	0	0	1	0	0	0	0	0	0	0	0	0	0	0	0	0	0	0	0
63cb94c6-50e2-4fbc-bde8-32f9b3efe181	Oxford	PRJNA604975	1	1	1	0	1	1	1	130	77	49	43	32	23	5154042	5136654	5072019	5029682	4873332	4544239	90	546890	5145688	191029	124116	9	17	3.89	0	1	1	0	1	0	0	0	1	1	1	0	0	0	0	0	0	0	1	1
63e22122-4fd3-4190-ba5b-b271e29ae0a8	Oxford	PRJNA604975	NA	NA	NA	NA	NA	NA	NA	145	95	65	58	51	33	5253836	5231304	5163340	5109032	5005008	4351878	117	351643	5247552	158832	63309	12	26	5.72	0	1	1	0	1	1	1	0	0	0	0	1	0	0	0	0	0	0	0	0
63f1ce13-177c-4fd8-b3a5-338810b710aa	Oxford	PRJNA604975	NA	NA	NA	NA	NA	NA	NA	155	84	55	48	31	23	5168306	5145206	5074583	5027974	4765725	4497026	100	621025	5155888	191200	114353	8	17	1.94	0	1	1	0	1	1	1	0	1	1	1	1	0	0	1	0	0	0	1	1
640619f0-405e-4263-b8c6-e992bf9b7dca	Oxford	PRJNA604975	0	0	0	0	0	0	0	69	39	27	26	24	20	5069647	5059283	5033901	5028877	4998122	4863366	48	682398	5065180	360243	177672	5	10	1.97	0	1	0	0	0	0	0	0	0	0	0	0	0	0	0	0	0	0	0	0
642f2afb-de8b-4c24-b59f-43ec97446e18	Oxford	PRJNA604975	0	0	0	0	0	0	0	161	72	40	33	23	16	5131802	5093525	5017913	4964626	4797722	4532563	110	658272	5119015	364231	169592	5	10	0	0	1	0	0	0	0	0	0	0	0	0	0	0	0	0	0	0	0	0	0
649f0681-e187-4a98-80f5-cce8bbeb9abe	Oxford	PRJNA604975	1	0	0	0	0	0	1	218	100	58	47	36	26	5198024	5143110	5043639	4969037	4821797	4461377	157	525603	5181294	176069	102515	8	19	0	0	0	0	1	0	0	0	0	0	0	0	1	0	0	0	0	0	0	0	0
64a1dd13-b765-488c-93d9-5c61daf8860a	Oxford	PRJNA604975	0	0	0	0	0	0	0	146	71	47	36	29	23	5175464	5141464	5083789	5004946	4893168	4682760	100	625384	5160990	234615	123163	7	14	0	0	0	0	1	0	0	0	0	0	0	0	0	0	0	0	0	0	0	0	0
64a59454-3bcb-45a8-9999-4d72b9cecb53	Oxford	PRJNA604975	1	0	0	0	1	1	1	146	79	49	40	34	23	5217852	5192973	5120676	5054554	4956474	4578129	96	746238	5205211	262899	102533	7	15	0	0	1	0	0	0	1	1	0	0	0	0	1	0	0	0	0	0	0	0	0
64beed8b-3ac9-4ae7-9563-081e72a9f27d	Oxford	PRJNA604975	0	0	0	0	0	0	0	150	74	51	44	36	23	5142271	5108098	5055337	5007418	4891058	4438110	105	569476	5130156	203072	107365	8	17	0	0	0	0	1	0	0	0	0	0	0	0	0	0	0	0	0	0	0	0	0
64bff16e-e269-44a5-b318-94f724d548bc	Oxford	PRJNA604975	1	0	0	1	0	0	1	102	62	40	35	32	23	4985247	4970642	4920527	4889476	4838631	4513871	72	545466	4978036	235953	110935	8	15	0	0	1	0	0	0	1	1	0	0	0	0	1	0	0	0	0	0	0	0	0
64cd5fe5-e57a-43f6-a7f1-4d2a9df4763a	Oxford	PRJNA604975	0	0	0	0	1	0	0	146	83	53	49	38	29	5067070	5040402	4971344	4944169	4770277	4455613	105	576960	5054723	150333	92144	9	19	1.98	0	1	0	0	0	1	1	0	0	0	0	1	0	0	0	0	0	0	0	0
64dfd3c0-97fe-4838-b82b-bbea912d2d8f	Oxford	PRJNA604975	1	0	1	0	1	0	1	148	80	59	48	38	27	4750760	4725767	4675263	4588855	4413111	4009573	98	320434	4738688	157007	86422	10	21	0	0	1	1	0	1	1	1	0	1	1	1	1	0	0	0	0	0	0	0	0
64e3fecc-cfba-4eee-8674-4d8cd59b2bf4	Oxford	PRJNA604975	1	0	0	0	0	0	1	179	95	61	49	33	26	5146669	5109029	5030072	4946551	4688738	4478050	132	348963	5134234	185630	105022	10	20	0	0	0	0	1	0	0	0	0	0	0	0	1	0	0	0	0	0	0	0	0
651276a0-4fba-4644-8efe-333788705603	Oxford	PRJNA604975	1	0	0	1	0	0	1	131	72	42	37	25	20	5215721	5189435	5105802	5070061	4883655	4705302	97	618350	5206404	269232	175233	6	12	0	0	0	0	1	0	1	1	0	0	0	0	1	0	0	0	0	0	0	0	0
651a1eab-e404-4c02-b8af-d54b7ed65dac	Oxford	PRJNA604975	0	0	0	0	0	0	0	170	92	58	45	32	25	5286104	5254270	5167756	5069501	4846876	4608310	124	557799	5275113	191455	131546	10	18	3.79	0	1	0	0	0	1	1	0	1	1	1	1	0	0	0	0	0	0	1	1
6528329d-2057-432e-bf0e-146fd569a392	Oxford	PRJNA604975	0	0	0	0	NA	0	0	136	78	42	37	27	21	5242665	5220912	5144526	5113481	4971243	4776008	97	678740	5234246	330107	125134	6	12	0	0	0	0	1	0	0	0	0	0	0	0	0	0	0	0	0	0	0	0	0
65380db0-9a7f-4631-846f-b95a2b2a7e7f	Oxford	PRJNA604975	0	0	0	0	0	0	1	166	93	52	47	37	26	5323919	5294696	5208580	5172919	5004296	4652837	118	551077	5311152	215009	98795	8	18	0	0	1	0	0	0	1	1	0	0	0	0	1	0	0	0	0	0	1	0	0
653a4f5d-c68b-4153-b5de-3fab90cc4675	Oxford	PRJNA604975	1	1	0	0	0	0	1	185	94	69	59	45	33	5295227	5263257	5212357	5138778	4901594	4481731	116	483115	5278161	156036	66641	11	24	0	0	1	0	0	0	1	1	0	0	0	0	1	0	1	0	0	0	0	0	0
65445024-728a-4202-8d6e-834fc93bcb1f	Oxford	PRJNA604975	0	0	0	0	1	0	0	195	112	77	68	51	34	4759119	4726437	4651699	4582241	4314368	3660291	136	267433	4743309	96543	54964	16	33	2.11	0	1	0	0	0	0	0	0	0	0	0	0	0	0	0	0	0	0	0	0
656fec2a-ffd6-422a-b123-6c79d508b02a	Oxford	PRJNA604975	0	0	0	0	0	0	0	125	75	51	44	39	29	4627506	4610658	4557850	4510160	4431895	4084716	85	438014	4617460	158110	95050	11	21	0	0	1	0	0	0	0	0	0	0	0	0	0	0	0	0	0	0	0	0	0
65720a08-40e5-42be-a94e-d8da419dc91e	Oxford	PRJNA604975	0	0	0	0	0	0	1	89	47	30	28	25	20	5170663	5157156	5120446	5107186	5058323	4878553	57	886123	5163694	310805	160770	5	10	0	0	1	0	0	0	1	1	0	0	0	0	1	0	0	0	0	0	0	0	0
65a15634-d28c-43dd-96fa-b870c0aaeaf2	Oxford	PRJNA604975	0	0	1	0	0	0	1	171	81	58	56	38	29	5062954	5038048	4979678	4965578	4686448	4363600	93	348878	5046752	159158	91349	11	21	3.96	0	1	0	0	0	0	0	0	1	1	1	1	0	0	0	0	0	0	1	1
65aa82e6-35d3-414b-aff3-92b68515afc0	Oxford	PRJNA604975	1	0	0	0	0	1	1	127	69	49	40	26	22	5203929	5185742	5136220	5073319	4823706	4686899	80	682879	5193689	202461	136588	7	14	1.93	0	1	0	0	0	0	0	0	0	0	0	1	0	0	0	0	0	0	1	0
65bb2a5c-0256-4f6c-838e-d44c14bf0797	Oxford	PRJNA604975	1	1	1	0	1	0	1	154	86	61	51	34	24	5195927	5169069	5111181	5044201	4785993	4441307	110	658280	5184684	186613	109209	8	18	1.93	0	1	1	0	1	1	1	1	1	1	1	1	0	0	0	0	0	0	1	1
65c8f0b3-b45f-4689-a637-66907197f8a9	Oxford	PRJNA604975	0	0	0	0	0	0	0	172	81	54	39	31	21	5078034	5044952	4982494	4873174	4752732	4421706	109	885238	5064211	256235	113685	6	13	0	0	1	0	0	0	0	0	0	0	0	0	0	0	0	0	0	0	0	0	0
65d0e748-ed0a-4b31-86bd-ed2c397a0003	Oxford	PRJNA604975	1	0	1	1	1	1	1	123	83	57	51	37	28	5095750	5074761	5010696	4966016	4731641	4387759	105	533529	5090539	182955	84333	8	20	3.93	0	1	1	0	1	1	1	0	1	1	1	1	0	0	1	0	0	0	0	0
65f781cf-c89f-44ab-97c7-e2cb4773bf4b	Oxford	PRJNA604975	1	0	0	0	0	1	1	149	74	48	39	28	19	5182029	5146409	5088854	5027368	4867900	4564670	108	620131	5170733	319316	131580	6	13	0	0	0	0	1	0	0	0	0	0	0	0	0	0	0	0	0	1	0	0	0
65fa7596-29a6-4b68-9e1f-7fd1971005b4	Oxford	PRJNA604975	1	1	1	1	0	0	1	179	93	68	62	44	28	5275086	5241259	5186850	5149329	4867486	4326941	119	636484	5258925	150333	57325	9	22	1.9	0	1	0	0	0	0	0	0	1	1	1	1	0	0	1	0	0	0	0	0
6605cdd0-4ea7-4643-b2e0-e6d1be07b2d9	Oxford	PRJNA604975	0	0	1	0	1	0	1	106	59	42	36	31	23	4870557	4849202	4813612	4772894	4680470	4391092	78	642765	4862888	262702	92069	6	14	0	0	1	1	0	1	1	1	0	1	1	1	1	0	0	0	0	0	0	0	0
661052b4-6c7d-4d79-85ba-bf81021612dd	Oxford	PRJNA604975	0	0	0	0	0	0	0	141	81	56	43	34	28	5143499	5123595	5074682	4980466	4830440	4596587	92	628250	5131224	185595	109216	10	19	0	0	0	0	1	0	0	0	0	0	0	0	0	0	0	0	0	0	0	0	0
66326c3e-3bea-4d94-b718-4793ab68bd94	Oxford	PRJNA604975	0	0	0	0	1	0	1	223	93	59	47	30	23	5308279	5254740	5162324	5076402	4810897	4553878	139	622684	5286487	203044	111525	8	17	0	0	0	0	1	0	1	0	0	0	0	0	1	0	0	0	1	0	0	0	0
66404ba8-31a6-48e1-9eaf-141fa5e6707a	Oxford	PRJNA604975	0	0	0	0	0	0	1	160	84	53	44	32	24	5179771	5145094	5078294	5019201	4832493	4580925	118	569492	5167749	195021	125796	9	17	0	0	0	0	1	0	0	0	0	0	0	0	0	0	0	0	0	0	0	0	0
664112dc-da2b-4407-a26c-0ee507607fe9	Oxford	PRJNA604975	0	0	0	0	0	0	0	89	56	41	37	31	27	5199105	5186129	5160218	5130338	5032697	4901633	67	469813	5193989	262005	126916	8	15	0	0	1	0	0	0	0	0	0	0	0	0	0	0	0	0	0	0	0	1	0
66599aa2-8b49-448c-a7a9-202a1e134d2f	Oxford	PRJNA604975	0	0	0	0	0	0	0	129	64	43	36	28	22	5127474	5098109	5048067	4995279	4855696	4644889	91	668471	5116632	237916	124723	6	13	0	0	0	0	1	0	0	0	0	0	0	0	0	0	0	0	0	0	0	0	0
666de469-3598-4e1e-9d9b-691b1e3d490b	Oxford	PRJNA604975	0	0	0	0	0	0	0	363	198	121	100	63	30	5126324	5066423	4872052	4726514	4098766	2902197	240	209000	5096617	61008	32515	24	54	1.96	0	1	0	0	0	0	0	0	0	0	0	0	0	0	0	0	0	0	0	0
66711c3f-4b8d-411f-a5fb-66a445d1de34	Oxford	PRJNA604975	1	0	0	0	1	1	1	134	59	44	38	30	24	5232971	5201637	5168287	5128627	5011430	4790825	87	609516	5221546	222794	153331	8	15	0	0	1	0	0	0	1	1	0	0	0	0	1	0	0	0	0	0	0	0	0
668d6403-7f84-4f10-8096-1ac229d583b1	Oxford	PRJNA604975	0	0	0	0	0	0	0	145	85	57	48	35	26	5079356	5056863	4989851	4927651	4707490	4334002	103	733491	5069169	170960	102032	8	19	0	0	0	0	1	0	0	0	0	0	0	0	0	0	0	0	0	0	0	0	0
66975b3c-819b-4ff3-aeb9-2bc680766718	Oxford	PRJNA604975	0	0	0	0	0	0	0	112	64	45	34	28	21	5101404	5082341	5036668	4968670	4874765	4656284	81	845658	5093874	268894	135943	6	12	3.93	0	1	0	0	0	0	0	0	0	0	0	0	0	0	0	0	0	0	0	0
66b2347f-ae61-44cd-90d2-cd78dd17edb9	Oxford	PRJNA604975	0	0	0	0	1	0	1	211	102	59	49	39	26	5314728	5272506	5189615	5121187	4936221	4468738	142	365682	5298924	223599	79238	9	19	0	0	1	0	0	0	0	0	0	0	0	0	1	0	0	0	0	0	1	0	0
66c062d1-c38d-4a38-8a76-9664d6838e80	Oxford	PRJNA604975	1	1	1	0	1	0	1	229	110	64	48	33	24	5311175	5260965	5155602	5046976	4806194	4501995	159	621105	5293101	177359	109329	9	18	0	0	1	0	0	0	0	0	0	1	1	1	0	0	0	0	0	0	0	1	1
66f860ea-4c61-42a9-99a4-798f6f279562	Oxford	PRJNA604975	0	0	0	0	0	0	0	157	93	65	57	45	33	4993452	4967596	4908630	4847026	4638331	4217715	115	574936	4982780	119302	75847	13	26	0	0	1	0	0	0	0	0	0	0	0	0	0	0	0	0	0	0	0	0	0
66f8fcb4-05b0-4219-bdd8-038ba80d5c3f	Oxford	PRJNA604975	1	0	0	0	1	0	1	251	125	73	63	45	29	5319517	5269964	5146556	5069532	4784908	4185103	163	608740	5293778	130761	55812	11	26	0	0	1	0	0	0	0	0	0	0	0	0	1	0	0	0	1	0	0	0	0
66f9eb51-3a93-4c33-aa89-306a00e3be0c	Oxford	PRJNA604975	0	0	0	0	0	0	0	111	59	35	28	25	20	5195677	5172413	5125098	5079225	5025983	4863474	82	693968	5188049	360418	163951	5	11	0	0	1	0	0	0	0	0	0	0	0	0	0	0	0	0	0	0	0	0	0
66fef7d8-0d38-4589-9564-3c2c9cb881a9	Oxford	PRJNA604975	1	0	0	0	0	0	1	115	72	47	40	29	24	5246036	5229225	5181051	5133272	4946725	4786098	88	718500	5240039	284371	124037	7	15	1.91	0	1	0	0	0	0	0	0	0	0	0	0	0	0	0	0	0	0	1	0
6715d111-65e7-44e2-a3f3-c6abcfbfffb6	Oxford	PRJNA604975	0	0	0	0	0	0	1	217	122	71	61	48	31	4781272	4743981	4617772	4535790	4314196	3701624	151	435543	4764527	112180	55779	13	29	2.1	0	1	0	0	0	0	0	0	0	0	0	1	0	0	0	0	0	0	0	0
67188316-9c31-48a3-b828-0dc5a7825a45	Oxford	PRJNA604975	0	0	0	0	0	0	0	115	64	39	37	29	23	4973411	4947394	4881862	4868902	4756964	4556017	90	625564	4965538	227010	121091	7	14	6.04	0	0	0	1	0	0	0	0	0	0	0	0	0	0	0	0	0	0	0	0
6720ec6f-98b8-4c7b-9a5d-a765cfd3028a	Oxford	PRJNA604975	0	1	0	0	0	0	1	228	139	86	72	55	41	5395427	5361439	5233836	5134703	4883776	4350862	168	375720	5381453	100564	57670	18	36	0	0	1	0	0	0	1	1	0	0	0	0	1	0	1	0	0	0	0	0	0
679a9209-b39f-4c6a-99d6-68422ad58cc2	Oxford	PRJNA604975	0	0	0	0	0	0	0	152	97	75	69	54	32	5447389	5423587	5374207	5336932	5092046	4267762	124	448178	5441148	107778	61358	13	29	3.68	0	1	0	0	0	0	0	0	0	0	0	0	0	0	0	0	0	0	0	0
67a37add-2905-48a9-b903-44a59b443e5d	Oxford	PRJNA604975	0	0	1	0	1	0	1	125	72	55	46	33	24	5123649	5107257	5067483	4998592	4789049	4471569	81	618659	5113930	205034	97163	7	17	1.96	0	1	1	0	1	1	1	0	1	1	1	1	0	0	0	0	0	0	1	1
67a8477b-14d4-4d6e-b1a8-c26ee15e7fc8	Oxford	PRJNA604975	0	0	0	0	1	0	1	247	135	80	68	48	32	5002709	4963068	4823062	4739773	4428226	3848290	161	365151	4980927	112426	60195	14	31	0	0	1	0	0	0	1	1	0	0	0	1	1	0	0	0	0	0	0	0	0
67a8b714-c04c-4e35-aada-7f277b4d8cfa	Oxford	PRJNA604975	1	0	0	0	0	0	1	163	81	44	36	31	23	5094749	5057699	4973312	4911410	4832396	4563183	115	665091	5081044	227454	107587	7	15	1.97	0	0	0	1	0	0	0	0	0	0	0	1	0	0	0	0	0	0	0	0
67a8f3e2-bd08-4285-9855-ff43233f7960	Oxford	PRJNA604975	0	0	0	0	0	0	0	131	67	43	39	28	25	5197115	5172048	5105003	5080019	4922952	4839414	88	556263	5186457	254057	130745	8	15	0	0	1	0	0	0	0	0	0	0	0	0	0	0	0	0	0	0	0	0	0
67b188c5-3087-4967-aadd-54960c2c8b08	Oxford	PRJNA604975	1	0	0	0	1	0	1	178	88	56	49	32	24	5101217	5065843	4993574	4946341	4712049	4439643	118	381091	5086159	215327	122157	9	17	1.97	0	1	1	0	1	1	1	0	0	0	0	1	0	0	0	0	0	0	1	0
67b764f2-c551-46ae-8c41-2fbf655c7025	Oxford	PRJNA604975	0	0	0	0	0	0	0	115	69	48	42	32	24	5061683	5044740	4985571	4940085	4773821	4484840	82	605907	5054039	196332	111981	8	16	0	0	0	0	1	0	0	0	0	0	0	0	0	0	0	0	0	0	0	0	0
67c4fadc-d6b9-4ecf-a7e2-d82667530917	Oxford	PRJNA604975	0	0	0	0	1	0	1	229	129	73	64	42	26	5175175	5131510	5012021	4953479	4569117	3968395	165	443718	5155974	167623	65958	11	25	3.88	0	1	1	0	1	1	1	0	0	0	0	1	0	0	0	0	0	0	0	0
67d7e8e7-bf8c-4dae-b53a-aadec27d07bf	Oxford	PRJNA604975	0	0	0	0	0	0	0	127	57	40	31	25	19	5043004	5010581	4963712	4901272	4801507	4596928	90	664289	5032075	293766	129469	6	11	1.99	0	1	0	0	0	0	0	0	0	0	0	0	0	0	0	0	0	0	0	0
67fef27e-5600-48a7-9c0c-fb76791ee969	Oxford	PRJNA604975	0	0	0	0	1	0	1	156	100	75	68	51	32	4842416	4823250	4765124	4716882	4449159	3726966	113	235671	4832136	109312	53060	16	31	0	0	1	1	0	1	1	1	0	0	0	0	1	0	0	0	0	0	0	0	0
6811ffce-33be-42ff-886a-dc2272051fb2	Oxford	PRJNA604975	0	0	0	0	1	0	1	144	73	48	40	29	21	5154060	5125123	5060970	5004295	4818373	4517327	98	622924	5141870	260606	113227	7	14	1.94	0	0	0	1	0	1	1	0	0	0	0	1	0	0	0	1	0	0	0	0
681b8090-ca38-4dc7-85dd-3df00ae47884	Oxford	PRJNA604975	0	0	0	0	1	0	1	205	98	66	56	38	27	5224960	5183307	5112182	5043566	4766995	4375472	127	318057	5203995	174213	87743	11	21	0	0	1	0	0	0	1	1	0	0	0	0	1	0	0	0	0	0	0	0	0
6823d9d5-4f27-4fa4-900c-be699aaa0dd5	Oxford	PRJNA604975	1	0	1	1	1	1	1	135	74	50	43	32	22	5160256	5139499	5087333	5032999	4863306	4520547	89	869185	5150190	190857	120650	8	16	1.94	0	1	1	0	1	1	1	0	1	1	1	1	0	0	0	0	0	0	1	1
682e316d-5c76-49ab-a3d9-8af89218230b	Oxford	PRJNA604975	0	0	0	0	0	0	0	94	47	37	31	26	20	5090384	5065192	5039480	4999879	4921713	4723658	74	495783	5084301	341486	180793	7	12	0	0	1	0	0	0	0	0	0	0	0	0	0	0	0	0	0	0	0	0	0
68517eb9-f3e1-4085-a1cf-578e3e5d57e3	Oxford	PRJNA604975	1	0	0	0	1	0	1	135	79	47	42	34	25	5179900	5152636	5087150	5048502	4913866	4589336	110	396316	5172785	223226	99422	8	16	0	0	1	0	0	0	0	0	0	0	0	0	1	0	0	0	0	0	0	0	0
685409b3-c240-4379-80c7-2957fb4ca4bf	Oxford	PRJNA604975	1	0	0	0	0	0	1	209	115	56	47	29	21	5062639	5019140	4888257	4811479	4511615	4226467	158	753211	5046851	234042	103595	7	16	1.98	0	1	0	0	0	0	0	0	0	0	0	1	0	0	0	0	0	1	0	0
68551f6e-ee24-47f4-af2c-0bdab4a99449	Oxford	PRJNA604975	1	0	0	0	1	0	1	79	44	37	33	29	23	4952455	4940263	4923625	4899416	4836219	4629753	52	717251	4946085	213975	108399	5	12	2.02	0	1	0	0	0	0	0	0	0	0	0	0	0	0	0	0	0	0	0	0
686257e9-2404-4c90-98c5-840aa7a56cbd	Oxford	PRJNA604975	0	0	0	0	0	0	0	110	68	41	34	26	23	5147093	5127539	5065772	5018784	4891772	4793652	89	622572	5141636	285660	113203	7	14	0	0	0	0	1	0	0	0	0	0	0	0	0	0	0	0	0	0	0	0	0
686ff7b5-4b64-4d24-9395-1c9932d4c0de	Oxford	PRJNA604975	0	0	0	0	NA	0	1	186	90	58	46	33	21	5225140	5183548	5112031	5023014	4839101	4411263	127	665080	5208844	219848	105023	7	15	0	0	0	0	1	0	0	0	0	0	0	0	1	0	0	0	0	0	0	0	0
687ac83d-7598-4553-bfa8-062a1e30bb07	Oxford	PRJNA604975	1	0	0	0	0	1	1	143	74	46	38	28	20	5186197	5153439	5091572	5039522	4899950	4643631	103	620324	5173964	319990	131580	6	13	0	0	0	0	1	0	0	0	0	0	0	0	0	0	0	0	0	0	0	0	0
689fff13-f52d-418f-9ec9-5eb57b7de009	Oxford	PRJNA604975	0	1	0	0	0	0	1	223	139	86	71	54	40	5286111	5253781	5130030	5024200	4773366	4240631	168	375721	5273427	91322	57627	18	35	0	0	1	0	0	0	1	1	0	0	0	0	1	0	1	0	0	0	0	0	0
68a1d7bf-2154-4c8c-bbbd-3b26973a0a29	Oxford	PRJNA604975	0	0	0	0	0	0	0	561	319	195	148	64	20	5169554	5090104	4777969	4435385	3089668	1457276	381	105931	5135273	34679	15342	46	103	0	0	1	0	0	0	0	0	0	0	0	0	0	0	0	0	0	0	0	0	0
68aadd76-ede4-41bd-b0f0-256fc8852f93	Oxford	PRJNA604975	0	0	0	0	0	0	0	98	55	39	34	28	19	4883014	4867206	4828466	4788152	4702959	4386272	67	783844	4875543	307969	139063	6	12	2.05	0	1	0	0	0	0	0	0	0	0	0	0	0	0	0	0	0	0	0	0
68b2d752-a518-4ac7-a55c-2aaf073835fb	Oxford	PRJNA604975	1	0	0	0	NA	0	1	269	152	96	82	58	33	5209109	5155837	5045298	4947680	4543916	3590388	199	302953	5188511	88095	45721	19	40	0	0	1	0	0	0	0	0	0	0	0	0	1	0	0	0	0	0	0	0	0
68d2bfc8-9a58-4f51-b38b-29771c7a7502	Oxford	PRJNA604975	1	0	0	0	1	0	1	159	93	68	52	45	31	5023672	4999373	4935235	4821983	4721453	4212268	113	576773	5012878	126013	69862	10	24	0	0	1	0	0	0	1	1	0	0	0	0	1	0	0	0	0	0	0	0	0
68d32393-ab8b-448e-bb95-a16bd36e4dfe	Oxford	PRJNA604975	0	0	0	0	0	0	0	108	56	37	32	27	19	5109348	5090241	5044944	5006960	4918522	4650524	73	973212	5101288	318754	158553	5	11	0	0	1	0	0	0	0	0	0	0	0	0	0	0	0	0	0	0	0	0	0
68da53a8-a3fa-4e3b-81fe-1bc465201650	Oxford	PRJNA604975	0	0	0	0	1	0	1	164	95	63	54	45	32	5354811	5327878	5244755	5178113	5010199	4571927	117	341836	5343729	170788	82319	12	24	3.74	0	1	0	0	0	1	1	0	1	0	1	1	0	0	0	0	0	0	0	0
68e95358-63c0-499b-b427-627fdceeda21	Oxford	PRJNA604975	1	0	0	0	1	0	1	116	69	45	38	32	22	5197496	5177169	5116566	5063829	4973944	4597586	86	666465	5190129	214117	132743	7	14	0	0	0	0	1	0	0	0	0	0	0	0	0	0	0	0	1	0	0	0	0
68eaf1a7-945f-466d-989b-b6fa6733564c	Oxford	PRJNA604975	0	0	0	0	0	0	1	103	46	33	31	28	22	5155657	5137577	5111188	5100422	5039957	4832275	60	660382	5146618	360267	163953	6	11	1.94	0	1	0	0	0	1	1	0	0	0	0	1	0	0	0	0	0	0	0	0
69043538-5ff8-466b-a687-40a7522364e0	Oxford	PRJNA604975	0	0	0	0	1	0	1	85	38	31	30	27	23	5089455	5076461	5062692	5054711	5011543	4886716	45	757079	5081709	349613	180230	5	10	1.97	0	1	0	0	0	1	1	0	0	0	0	1	0	0	0	0	0	0	0	0
6919c147-328a-4a28-95cf-1e3596e91500	Oxford	PRJNA604975	1	1	1	1	1	1	1	100	58	41	37	33	27	4880817	4867845	4822664	4793167	4730708	4497714	66	431130	4873494	186770	109246	9	16	0	0	1	0	0	0	1	1	0	0	0	1	1	0	0	0	0	0	0	0	0
692570ed-0d16-40bd-8128-3fd072e3cb83	Oxford	PRJNA604975	0	0	0	0	1	0	1	206	107	64	54	36	25	5441095	5395976	5301212	5232360	4912445	4530899	153	542001	5427073	202002	89486	10	20	3.69	0	1	0	0	0	1	1	0	0	0	0	1	0	0	0	0	0	0	0	0
6925b7a0-606a-480f-aa6c-0fcb988bd482	Oxford	PRJNA604975	0	0	0	0	0	0	1	176	86	52	42	32	25	5153245	5109702	5035450	4965919	4802087	4572971	130	622820	5140383	203044	105022	8	17	0	0	0	0	1	0	0	0	0	0	0	0	1	0	0	0	0	0	0	0	0
6944a3a2-ffdc-44e2-b73f-e1d69ffd444c	Oxford	PRJNA604975	0	0	0	0	1	0	1	225	145	100	82	56	28	5015940	4981969	4876556	4744070	4322820	3322622	179	296882	5005742	94303	38009	17	38	0	0	1	0	0	0	1	1	0	0	0	1	1	0	0	0	0	0	0	0	0
69588e68-cd0b-4f3f-99e9-e9cf8a1b8f00	Oxford	PRJNA604975	0	0	0	0	0	0	0	90	58	37	31	25	18	4974062	4959054	4905240	4867375	4767516	4531253	73	900095	4968539	310935	178271	5	11	2.01	0	1	0	0	0	0	0	0	0	0	0	0	0	0	0	0	0	0	0	0
695a1546-2664-46f8-be08-d824a959cd4c	Oxford	PRJNA604975	1	0	0	0	NA	0	1	121	68	51	44	36	25	5035955	5014769	4977448	4924092	4766676	4345464	83	425936	5025022	179577	101628	9	17	1.99	0	1	0	0	0	1	1	0	0	0	0	1	0	0	0	0	0	0	0	0
699ce439-0023-4318-9e9d-5d1270e7ad23	Oxford	PRJNA604975	0	0	0	0	0	0	0	128	68	38	36	25	19	5052255	5024312	4956508	4941652	4769524	4518304	94	610600	5043121	285695	129139	6	12	0	0	1	0	0	0	0	0	0	0	0	0	0	0	0	0	0	0	0	0	0
69a68a71-05bf-4ef0-b462-0bb815f74795	Oxford	PRJNA604975	0	0	0	0	0	0	0	95	52	39	39	35	26	4943503	4928466	4903137	4903137	4851239	4533043	65	588635	4937393	255914	102811	7	16	0	0	1	0	0	0	0	0	0	0	0	0	0	0	0	0	0	0	0	0	0
69bed93b-e5ab-41cc-ad15-3752cec77c0b	Oxford	PRJNA604975	0	0	0	0	1	0	1	128	62	36	34	30	20	5138063	5110583	5046118	5034157	4990020	4664041	90	558793	5129528	319976	138338	7	12	0	0	1	0	0	0	0	0	0	0	0	0	0	0	0	0	0	0	0	0	0
69ddfd2d-0386-4bc5-bd54-00c694cb36ac	Oxford	PRJNA604975	0	0	1	0	1	0	0	118	62	42	35	27	19	5043534	5019926	4969096	4919600	4783864	4524205	84	806108	5035425	222276	137072	6	12	1.99	0	0	1	1	0	1	1	0	1	1	1	0	0	0	0	0	0	0	0	0
69e9f8be-b968-4f83-a1b3-c9778811c2a6	Oxford	PRJNA604975	0	0	0	0	0	0	0	133	71	52	48	39	25	4950780	4931161	4888884	4855023	4714366	4219936	83	440910	4940492	202719	82061	9	17	2.02	0	1	0	0	0	0	0	0	0	0	0	0	0	0	0	0	0	0	0	0
69eb80d7-ec66-4f81-9ecf-00ca043d7bdf	Oxford	PRJNA604975	0	0	0	0	1	0	1	218	106	75	67	51	30	4794839	4765192	4698427	4640940	4366912	3610626	121	324270	4775332	105994	52507	14	30	2.09	0	1	0	0	0	1	1	0	0	0	0	1	0	0	0	0	0	0	0	0
6a2058e5-0415-4a6c-895b-fdf48b19c484	Oxford	PRJNA604975	0	0	0	0	0	0	0	96	56	39	36	30	22	5139828	5120650	5088481	5066203	4975657	4688908	77	392080	5134721	284371	140986	8	14	1.95	0	1	0	0	0	0	0	0	0	0	0	0	0	0	0	0	0	0	1	0
6a27ecdb-6b60-4974-8215-d0ad655f1b25	Oxford	PRJNA604975	0	0	0	0	0	0	0	286	136	63	47	34	26	5326337	5259815	5071462	4957632	4754357	4475551	198	396895	5302146	192451	88252	9	20	0	0	0	0	1	0	0	0	0	0	0	0	0	0	0	0	0	0	0	0	0
6a5c9b87-e55a-465a-8fb3-c2e084ffb4d4	Oxford	PRJNA604975	0	0	0	0	0	0	0	72	38	30	28	28	20	4757981	4748581	4730614	4717475	4717475	4448989	42	782037	4751937	286291	154686	6	12	2.1	0	1	0	0	0	0	0	0	0	0	0	0	0	0	0	0	0	0	0	0
6a5ef212-0c9a-4f6f-8384-54bde3ef0b5b	Oxford	PRJNA604975	1	0	0	0	1	0	1	186	78	47	39	29	23	5268332	5226937	5149510	5086597	4911400	4713145	111	581569	5250095	285905	114769	7	15	0	0	1	0	0	0	1	1	0	0	0	0	1	0	0	0	0	0	0	0	0
6a6c972b-f478-4f98-8d3a-158a4d4dc4e6	Oxford	PRJNA604975	NA	NA	NA	NA	NA	NA	NA	97	56	38	35	27	21	5220983	5203919	5156105	5135307	5026547	4802586	72	581452	5214440	350283	162118	7	12	0	0	1	0	0	0	0	0	0	0	0	0	1	0	0	0	0	0	0	0	0
6a89e60b-4143-4f49-992b-0d748102d57f	Oxford	PRJNA604975	0	0	0	0	0	0	1	75	48	34	30	25	19	5035449	5025121	4993441	4966039	4875412	4669068	55	635407	5030503	273647	183740	6	11	1.99	0	1	0	0	0	0	0	0	0	0	0	1	0	0	0	0	0	0	0	0
6a8a5982-af87-4363-beaa-f4184460f54d	Oxford	PRJNA604975	0	0	0	0	1	0	1	93	44	32	26	23	17	4849614	4836018	4802673	4763722	4730076	4511568	51	690992	4840927	331470	199051	5	9	4.13	0	1	1	0	1	1	1	0	0	0	0	1	0	0	0	0	0	0	0	0
6af80fa7-2aac-439c-a288-b7674c3d07d8	Oxford	PRJNA604975	0	0	0	0	0	0	1	183	100	56	44	32	24	5152528	5110743	5015409	4934466	4731515	4475681	142	622698	5139996	203044	105023	8	17	3.89	0	0	0	1	0	0	0	0	0	0	0	1	0	0	0	0	0	0	0	0
6b07e5eb-f18e-4ee3-975b-0c2e11d634d2	Oxford	PRJNA604975	0	0	0	0	0	0	0	98	65	43	41	26	21	5177100	5165277	5116975	5100042	4883224	4722881	75	682777	5171673	282241	142570	6	12	0	0	1	0	0	0	0	0	0	0	0	0	0	0	0	0	0	0	0	0	0
6b0f64ff-9c1a-48c5-b093-535bbfa7b54a	Oxford	PRJNA604975	1	0	0	0	0	0	1	149	66	43	38	31	25	5187033	5152205	5086178	5049817	4926816	4715347	102	570705	5176003	211150	129635	8	15	0	0	1	0	0	0	1	1	0	0	0	0	0	0	0	0	0	0	0	0	0
6b2bdc80-01b7-430d-a18b-b3b65d8e81f6	Oxford	PRJNA604975	1	1	1	1	1	0	1	169	90	62	54	37	27	5449596	5418127	5356225	5297777	5068799	4699907	118	400252	5437602	204807	109329	11	20	0	0	1	1	0	1	0	0	0	1	1	1	0	0	0	0	0	0	0	1	1
6b335370-8663-492d-923a-ddbc44b90a88	Oxford	PRJNA604975	0	0	0	0	NA	0	1	133	62	44	39	35	29	5119080	5091819	5053419	5018848	4955185	4740846	87	431145	5108275	211150	99066	9	18	5.87	0	1	0	0	0	0	0	0	0	0	0	1	0	0	0	0	0	0	0	0
6b3698da-c8ad-453b-875e-b98a2d1b34a9	Oxford	PRJNA604975	0	0	0	0	1	0	1	286	145	91	77	56	34	5445588	5377979	5259448	5163207	4839118	4059685	209	412766	5421908	86145	47149	14	35	0	0	1	1	0	1	1	1	0	1	0	1	1	0	0	0	0	0	0	0	0
6b3c218d-d52f-4fdd-9713-e2b929904985	Oxford	PRJNA604975	0	0	0	0	1	0	1	69	40	32	28	23	19	4788064	4776512	4755397	4728049	4640623	4500571	51	660376	4784080	290003	151759	5	11	0	0	1	0	0	0	0	0	0	0	0	0	1	0	0	0	1	0	0	0	0
6b8df73a-4d5f-4826-a5ef-49e69fa44a49	Oxford	PRJNA604975	0	0	0	0	0	0	0	123	61	40	34	28	21	5083228	5053697	5006174	4967834	4863062	4637241	86	621512	5071755	325000	136009	6	13	0	0	0	0	1	0	0	0	0	0	0	0	0	0	0	0	0	0	0	0	0
6b9a233e-a8c9-4836-9f29-34d527ef1c54	Oxford	PRJNA604975	0	1	0	0	1	0	1	138	62	47	42	30	22	4974894	4947786	4904899	4875595	4673782	4372696	83	471967	4962091	225170	123105	8	14	0	0	1	0	0	0	1	1	0	0	0	1	1	0	0	0	1	0	0	0	0
6ba12ec2-8eaa-44f2-8a23-512410a1e373	Oxford	PRJNA604975	0	0	0	0	1	0	1	145	59	42	41	32	25	5434271	5403643	5363900	5356724	5172957	4910957	81	631156	5418110	203974	122267	8	16	1.85	0	1	0	0	0	0	0	0	0	0	0	1	0	0	0	0	0	0	0	0
6ba44f86-a128-489d-b683-cc36fd1079ae	Oxford	PRJNA604975	0	0	0	0	0	0	0	148	87	63	50	37	29	5127325	5106385	5050131	4950375	4737352	4484958	102	449589	5117416	163556	92394	11	21	0	0	1	0	0	0	0	0	0	0	0	0	0	0	0	0	0	0	0	0	0
6bae9c4f-8396-4115-bda8-df11893af21e	Oxford	PRJNA604975	0	0	0	0	0	0	0	133	79	56	40	29	22	5130527	5106407	5054122	4948766	4776426	4543866	100	709247	5120786	266734	133104	7	14	0	0	1	0	0	0	0	0	0	0	0	0	0	0	0	0	0	0	0	0	0
6bbdda31-6a21-422a-ad7d-644f0833bdf6	Oxford	PRJNA604975	0	0	0	0	0	0	0	131	54	31	30	28	24	4939869	4912132	4863390	4857735	4832112	4684123	78	1107554	4927723	246344	129523	5	13	2.03	0	1	0	0	0	0	0	0	0	0	0	0	0	0	0	0	0	0	0	0
6bce7cb6-2704-4cb7-80c6-0b90faf8bcfc	Oxford	PRJNA604975	0	0	0	0	0	0	0	146	84	51	45	34	23	5100951	5078721	5011142	4969441	4800448	4409959	104	492731	5092482	219039	95825	8	16	0	0	0	0	1	0	0	0	0	0	0	0	0	0	0	0	0	0	0	0	0
6bd75e35-9437-4ba2-bad6-9b8c9a4822ba	Oxford	PRJNA604975	0	0	0	0	1	0	1	147	84	66	58	48	35	4965271	4944483	4895779	4838332	4682819	4251421	100	342343	4955646	109169	71789	13	27	4.04	0	1	0	0	0	1	1	0	0	0	0	1	0	0	0	0	0	0	0	0
6bfca6d0-4e35-45ef-8e0f-a8e2e38cf5df	Oxford	PRJNA604975	1	0	0	0	0	0	1	100	51	36	33	28	23	5245113	5227784	5195483	5175960	5102870	4922289	65	682764	5237259	282006	129284	7	13	0	0	1	0	0	0	1	1	0	0	0	0	1	0	0	0	0	0	0	0	0
6c166697-8c11-4da7-b060-f30fe360cf22	Oxford	PRJNA604975	0	0	0	0	0	0	0	188	87	53	42	30	24	5125436	5081550	5001900	4921986	4734796	4544324	124	669470	5107722	203044	111790	7	16	0	0	0	0	1	0	0	0	0	0	0	0	0	0	0	0	0	0	0	0	0
6c1d6031-2ffb-4686-9554-2ab92261a413	Oxford	PRJNA604975	0	0	0	0	0	0	0	154	79	46	38	29	25	5147524	5114232	5033952	4977992	4856604	4733015	109	625915	5135411	272616	107353	7	16	1.95	0	0	0	1	0	0	0	0	0	0	0	0	0	0	0	0	0	0	0	0
6c7c0d7f-0982-43ff-94fe-a1db78ab1714	Oxford	PRJNA604975	0	0	0	0	1	0	1	286	105	83	77	59	34	4861155	4827419	4770580	4725764	4421049	3546659	115	219141	4834052	89419	46741	18	36	2.07	0	1	0	0	0	1	1	0	0	0	0	1	0	0	0	0	0	0	0	0
6c899bda-d3ce-4e5b-b591-c507faa79465	Oxford	PRJNA604975	1	0	0	0	0	0	1	95	60	47	39	26	18	5228301	5214900	5185116	5137331	4919513	4657684	72	1005784	5222708	356854	132180	5	11	1.91	0	1	0	0	0	0	0	0	0	0	0	0	0	0	0	0	0	0	0	0
6c98be47-4082-49bd-ad74-9b6fb8411987	Oxford	PRJNA604975	1	0	0	0	0	0	1	98	45	31	28	24	19	5158161	5136447	5109341	5087757	5022282	4860729	67	575596	5150715	342704	203318	7	11	0	0	1	0	0	0	1	1	0	0	0	0	1	0	0	0	0	0	0	0	0
6c9927a2-6df4-4617-bc8b-17f08d953861	Oxford	PRJNA604975	1	0	0	0	0	1	1	112	59	42	36	30	25	5066263	5042410	4999692	4959843	4838009	4634583	74	608289	5053731	205377	125771	8	15	0	0	0	0	1	0	0	0	0	0	0	0	1	0	0	0	0	0	0	0	0
6c9dcff6-3212-4b8c-8970-f4d59081e4c7	Oxford	PRJNA604975	1	0	0	0	1	0	1	74	34	25	24	23	19	5125150	5114599	5093455	5084946	5067520	4932764	39	717263	5117700	395777	230009	5	9	1.95	0	1	0	0	0	1	1	0	0	0	0	1	0	0	0	0	0	0	0	0
6c9ed770-0997-4b42-9e06-4ede56e725ad	Oxford	PRJNA604975	0	0	0	0	0	0	0	162	85	58	47	33	27	5140272	5106699	5043212	4969973	4779284	4547163	118	622818	5129033	203039	105022	8	18	0	0	0	0	1	0	0	0	0	0	0	0	0	0	0	0	0	0	0	0	0
6c9f2942-2e33-4ba2-8bb4-f0af2d7bfaef	Oxford	PRJNA604975	1	0	0	0	1	0	1	218	122	72	65	49	32	5389264	5345412	5226972	5170363	4904220	4303649	166	351744	5375966	139728	61358	13	28	1.86	0	1	1	0	1	1	1	0	0	0	0	1	0	0	0	0	0	0	0	0
6ca9cba4-f9b6-45a1-84b2-1a29c4e3e352	Oxford	PRJNA604975	1	0	0	0	1	0	1	184	104	72	62	45	30	5401450	5369764	5293715	5215185	4966319	4439531	130	376710	5387359	162729	74614	11	24	3.71	0	1	1	0	1	1	1	0	0	0	0	1	0	0	0	0	0	0	0	0
6caf2902-46d2-4049-9b64-9e98439509f7	Oxford	PRJNA604975	1	1	1	1	0	0	1	191	106	67	55	36	28	5401047	5365869	5278393	5193940	4889874	4596741	140	334327	5388349	164101	106386	12	21	1.86	0	1	0	0	0	0	0	0	1	1	1	0	0	0	0	0	0	0	1	1
6cb38a69-1245-4a44-b97a-2994ce7a7dbd	Oxford	PRJNA604975	1	0	0	0	0	0	1	157	73	47	41	33	24	5325177	5291223	5232475	5189408	5072711	4765389	102	783188	5311551	256140	110633	7	14	1.88	0	1	0	0	0	1	1	0	0	0	0	1	0	0	0	0	0	0	0	0
6cba525a-97bd-4efc-8a83-3fcf8baf1a61	Oxford	PRJNA604975	0	0	0	0	0	0	0	203	115	86	76	54	32	5242858	5209628	5148305	5082046	4689561	3887866	141	314412	5227200	99897	49057	15	33	0	0	1	0	0	0	0	0	0	0	0	0	0	0	0	0	0	0	0	0	0
6cc7b336-a2bf-4e55-8051-109b9f2fa840	Oxford	PRJNA604975	0	0	0	0	0	0	0	125	67	51	45	35	25	5257130	5232953	5194758	5154451	4985319	4642815	86	610998	5246988	243422	98038	7	16	0	0	1	0	0	0	0	0	0	0	0	0	0	0	0	0	0	0	0	0	0
6cd14352-bb86-494a-81c4-e17ff2f4dd2a	Oxford	PRJNA604975	0	0	0	0	1	0	1	291	167	110	88	56	33	5450070	5394874	5274909	5113226	4618235	3777770	220	278316	5430598	105697	42610	19	40	0	0	1	0	0	0	1	1	0	0	0	1	0	0	0	0	0	0	0	0	0
6cd93f30-37c0-465e-a400-9cfd68b0f4bf	Oxford	PRJNA604975	0	0	0	0	1	0	1	174	121	87	73	55	32	4924504	4906518	4821712	4717641	4421753	3607369	133	239629	4915664	88846	44341	16	34	2.03	0	1	0	0	0	0	0	0	0	0	0	0	0	0	0	0	0	0	0	0
6d4a4467-6a5a-4e9e-9f86-8b000d62fd1c	Oxford	PRJNA604975	1	0	0	0	0	0	1	59	31	27	25	23	18	4954884	4943942	4932959	4916347	4883506	4696002	41	634900	4951367	322160	186643	6	11	2.02	0	1	0	0	0	0	0	0	0	0	0	1	0	0	0	0	0	0	0	0
6d53d5d0-1d56-4f80-98b1-33e79cf54cdd	Oxford	PRJNA604975	0	0	0	0	0	0	0	157	78	50	44	31	24	5133898	5106029	5043872	5000719	4791936	4521929	100	549877	5120856	203044	105004	8	17	0	0	0	0	1	0	0	0	0	0	0	0	0	0	0	0	0	0	0	0	0
6d56e0ac-ac84-4be0-9f62-23da23010aff	Oxford	PRJNA604975	NA	NA	NA	NA	NA	NA	NA	156	90	59	46	31	25	5309005	5281907	5203280	5108081	4864005	4667672	115	557999	5298733	191216	113713	10	19	1.89	0	1	0	0	0	1	1	0	1	1	1	1	0	0	0	0	0	0	1	1
6d5d9f4f-8147-45f7-bdbc-fafe20c4bfbd	Oxford	PRJNA604975	0	0	0	0	1	0	0	201	106	63	52	34	26	5231485	5189809	5082892	5001462	4732352	4440978	142	484548	5215323	173987	104711	10	20	0	0	1	0	0	0	0	0	0	0	0	0	0	0	0	0	1	0	0	0	0
6d5dcd20-d44e-4a17-8da5-ef2e7cb5aabc	Oxford	PRJNA604975	NA	NA	NA	NA	NA	NA	NA	110	63	46	43	40	28	4948573	4932938	4892555	4871744	4821322	4411728	74	828763	4940650	168685	90505	8	19	0	0	1	0	0	0	0	0	0	0	0	0	0	0	0	0	0	0	0	0	0
6d6ad742-775f-44cc-bff2-fa83d679d27f	Oxford	PRJNA604975	0	0	0	0	0	0	0	182	109	67	51	38	27	5239573	5208211	5120343	5002389	4796242	4410699	140	365376	5228161	170629	97630	11	21	0	0	1	0	0	0	0	0	0	0	0	0	0	0	0	0	0	0	0	0	0
6d7918d8-8fcf-40b5-aa75-4f4a3f2c4681	Oxford	PRJNA604975	0	0	1	1	1	0	1	123	68	48	40	31	23	5092773	5071683	5021334	4963054	4813020	4539855	87	807027	5084277	216102	125958	7	15	1.97	0	0	0	1	0	1	1	0	1	1	1	0	0	0	0	0	0	0	0	0
6d79b25e-45ac-4bee-815b-897d04c62059	Oxford	PRJNA604975	0	0	0	0	1	0	1	155	101	81	75	55	34	4769519	4752310	4709466	4662333	4372575	3596389	112	335413	4760148	96882	51940	17	34	2.1	0	1	0	0	0	1	1	0	0	0	0	1	0	0	0	0	0	0	0	0
6d816c41-2790-4a34-a101-da5cbb711869	Oxford	PRJNA604975	0	0	0	0	0	0	0	150	86	59	44	34	25	5038836	5015095	4951907	4845718	4691944	4387632	104	628398	5027765	202040	104162	8	17	0	0	0	0	1	0	0	0	0	0	0	0	1	0	0	0	0	0	0	0	0
6d90e366-4b9a-4a56-abeb-9f2e08a4987a	Oxford	PRJNA604975	0	0	0	0	0	0	0	112	66	38	32	27	22	5094101	5071707	5012959	4974188	4885503	4720325	81	621742	5082879	278958	136947	7	13	0	0	0	0	1	0	0	0	0	0	0	0	0	0	0	0	0	0	0	0	0
6dc1d518-cafa-4e4a-9b12-7d583d2513ba	Oxford	PRJNA604975	1	0	0	0	0	0	1	177	90	60	46	35	27	5198845	5162143	5083823	4988531	4806567	4538274	128	463550	5187488	193278	94416	9	19	0	0	1	0	0	0	0	0	0	0	0	0	0	0	0	0	0	0	0	1	0
6dc982bf-8f35-45af-bc08-462f4f138007	Oxford	PRJNA604975	1	0	1	0	1	0	1	176	45	31	31	26	20	5098152	5075917	5044766	5044766	4968846	4779822	50	622896	5079437	319796	158461	6	12	1.97	0	1	0	0	0	1	1	0	1	1	1	1	0	0	0	0	0	0	1	1
6dcccad9-71d4-4f8c-b0f0-0b9c08d633a5	Oxford	PRJNA604975	0	0	0	0	NA	0	0	189	90	51	40	30	24	5085749	5039420	4945889	4864979	4716135	4526113	132	668802	5069618	194397	112533	7	16	0	0	0	0	1	0	0	0	0	0	0	0	0	0	0	0	0	0	0	0	0
6dda565b-710e-4d67-9b34-a45dac0bf8b1	Oxford	PRJNA604975	0	0	0	0	0	0	0	189	111	71	61	44	32	5202178	5168621	5068268	5003816	4745482	4318313	146	336561	5190751	124813	65805	12	25	0	0	0	0	1	0	0	0	0	0	0	0	0	0	0	0	0	0	0	0	0
6de21675-e6a6-4b31-906f-df08987173b0	Oxford	PRJNA604975	1	0	1	0	0	0	1	97	56	37	32	26	20	5092373	5076627	5024260	4988332	4888044	4689433	70	805956	5086139	284056	140173	5	12	0	0	0	0	1	0	1	1	0	1	1	1	1	0	0	0	0	0	0	0	0
6e29c090-ec6a-4a6b-ba22-dceddc1eb0be	Oxford	PRJNA604975	0	0	0	0	0	0	0	237	146	103	91	56	31	4958043	4929711	4811254	4713415	4168661	3281271	162	208976	4940656	80552	34618	20	42	0	0	1	0	0	0	0	0	0	0	0	0	0	0	0	0	0	0	0	0	0
6e35bdf1-9349-4d03-94f8-f7d8a9ceb03c	Oxford	PRJNA604975	0	0	0	0	0	0	1	156	75	40	35	29	25	5267819	5227621	5148254	5109366	5030676	4885063	116	522344	5255938	226994	130135	8	16	0	0	0	0	1	0	1	1	0	0	0	0	1	0	0	0	0	0	0	0	0
6e507f94-4260-4915-9e82-36b350bf04cf	Oxford	PRJNA604975	0	0	0	0	1	0	1	75	50	38	36	32	24	4839368	4828381	4807200	4794005	4719651	4404956	60	441543	4835643	209546	135267	8	15	2.07	0	1	0	0	0	1	1	0	0	0	0	0	0	0	0	0	0	0	0	0
6e7cf15c-7591-441c-8465-aeda3e4dc8b0	Oxford	PRJNA604975	0	0	0	0	1	0	1	89	62	41	40	36	26	5004666	4992742	4942194	4934597	4885215	4533295	74	579306	5000548	194825	100823	8	16	2	0	1	0	0	0	1	1	0	0	0	1	1	0	0	0	0	0	0	0	0
6e835e4b-93a3-411f-a28b-859ffd150071	Oxford	PRJNA604975	0	0	0	0	0	0	0	124	73	50	41	32	21	5016250	4995612	4943335	4876684	4742352	4366899	90	885247	5007578	237098	113685	7	14	2	0	1	0	0	0	0	0	0	0	0	0	0	0	0	0	0	0	0	0	0
6e9845e7-f04c-48cb-b94a-b7b36629fec2	Oxford	PRJNA604975	1	0	0	0	0	0	1	105	66	44	38	26	18	5022168	5007404	4954828	4910338	4716572	4438088	80	558145	5015935	335233	147605	6	12	1.99	0	1	0	0	0	0	0	0	0	0	1	1	0	0	0	0	0	0	1	0
6ea54dbd-eaf9-42b1-9607-2e11f531c411	Oxford	PRJNA604975	0	0	0	0	0	0	0	80	42	26	22	19	12	4875157	4861850	4826506	4800025	4762456	4493893	54	845692	4870199	479704	281067	4	7	0	0	1	0	0	0	0	0	0	0	0	1	0	0	0	0	0	0	0	0	0
6eb700ae-4213-41e0-bf0b-014811bd3645	Oxford	PRJNA604975	1	0	0	0	1	0	1	136	64	47	44	40	25	4796094	4773112	4736620	4715109	4641408	4090009	80	289272	4785197	184808	95271	10	19	0	0	1	0	0	0	0	0	0	0	0	0	1	0	0	0	0	0	0	0	0
6ebcdeae-a389-46e9-86ac-17e20151d170	Oxford	PRJNA604975	0	0	0	0	0	0	0	200	104	61	47	33	24	5213484	5172676	5083495	4977887	4755020	4450351	141	488799	5197473	235389	104643	8	17	1.92	0	1	0	0	0	0	0	0	0	0	0	0	0	0	0	0	0	0	0	0
6ebe24a5-f156-4486-acc1-1f7ac197fcd7	Oxford	PRJNA604975	0	0	0	0	0	0	0	143	70	45	38	30	22	5187232	5153367	5100213	5052218	4941021	4667415	99	668261	5174697	214103	113205	6	14	1.93	0	0	0	1	0	0	0	0	0	0	0	0	0	0	0	0	0	0	0	0
6ec64691-9754-4a88-8a1a-95fa4cdfc2d8	Oxford	PRJNA604975	0	0	0	0	0	0	1	169	89	57	54	39	28	5264516	5231162	5162814	5138093	4898586	4532828	119	361219	5251060	211140	88366	10	19	1.9	0	1	0	0	0	0	0	0	0	0	0	1	0	0	0	0	0	0	0	0
6eefb35c-7fc2-416e-8a4e-e386c3addbe1	Oxford	PRJNA604975	0	0	0	0	0	0	0	161	89	53	43	33	26	5180270	5147113	5058660	4984325	4853078	4614849	115	668080	5166640	199390	107329	8	17	0	0	0	0	1	0	0	0	0	0	0	0	0	0	0	0	0	0	0	0	0
6f1bd61a-d219-4b18-9dbc-bed99634a420	Oxford	PRJNA604975	1	1	1	0	1	0	1	182	112	76	67	51	31	5127692	5098869	5020120	4958360	4691968	3965100	133	575026	5113600	114184	54331	12	29	0	0	1	0	0	0	0	0	0	1	1	1	0	0	0	0	0	0	0	0	0
6f261171-af48-46f2-8c7e-3f2f52137b6c	Oxford	PRJNA604975	0	0	0	0	1	0	1	142	76	47	38	32	24	5127634	5098077	5030616	4967973	4879558	4612794	103	633122	5116994	257989	122098	7	15	3.91	0	1	1	0	0	0	0	0	0	0	0	1	0	0	0	0	0	0	0	0
6f579d23-c636-41d4-af4e-2ca6dec6bc20	Oxford	PRJNA604975	0	0	1	0	NA	0	1	220	118	83	68	50	32	5442597	5396192	5309690	5205079	4930447	4293370	164	392021	5428582	106355	63037	13	29	3.68	0	1	0	0	0	1	1	0	1	0	1	1	0	0	0	0	0	0	0	0
6f6d6cff-2be2-4027-93b2-a6e95b691524	Oxford	PRJNA604975	0	0	0	0	0	0	0	85	54	33	27	24	20	4842445	4828613	4778262	4735439	4694420	4551295	68	570539	4838195	316694	166887	6	12	2.07	0	0	0	1	0	0	0	0	0	0	0	0	0	0	0	0	0	0	0	0
6f6ddd51-3981-4f3a-85eb-586ad4dc5e61	Oxford	PRJNA604975	0	0	0	0	0	0	0	86	50	30	27	23	18	4992929	4976918	4933349	4914532	4832023	4669474	66	586438	4987209	366085	167007	6	11	6.02	0	1	0	0	0	0	0	0	0	0	0	0	0	0	0	0	0	0	0	0
6f706ae2-9d19-410c-a6cc-1e418b36d749	Oxford	PRJNA604975	1	0	0	0	0	0	1	116	69	48	37	28	21	5011128	4990875	4943116	4867303	4732933	4487559	88	618042	5003994	307455	114234	6	14	0	0	0	0	1	0	0	0	0	0	0	0	1	0	0	0	0	0	0	0	0
6f7f01f4-642f-49ab-bbf4-e59d79113353	Oxford	PRJNA604975	1	0	0	0	0	0	1	109	63	46	42	39	28	4905746	4885643	4848915	4821228	4772432	4373630	78	382837	4896774	153153	107635	11	20	2.04	0	1	0	0	0	0	0	0	0	0	0	0	0	0	0	0	0	0	0	0
6f822a0e-ab23-4293-b461-b8779d7eecd4	Oxford	PRJNA604975	1	0	0	0	0	0	1	110	64	47	43	38	30	5114748	5096654	5060766	5034801	4949377	4681324	83	654339	5108571	159099	91214	9	19	0	0	1	0	0	0	1	1	0	0	0	0	1	0	0	0	0	0	0	0	0
6f8c14be-5b39-4d40-a487-6179d0be4fbb	Oxford	PRJNA604975	0	0	0	0	0	0	0	235	154	108	94	58	27	4794940	4766204	4658707	4557635	3942281	2774668	175	222223	4782086	66607	34421	21	46	0	0	1	0	0	0	0	0	0	0	0	0	0	0	0	0	0	0	0	0	0
6f958fd8-c402-4ac8-b3fa-7a8381b51f5b	Oxford	PRJNA604975	0	0	0	0	0	0	0	169	86	57	50	36	27	5279228	5247322	5180888	5133091	4916711	4636145	107	459445	5263017	206247	104942	9	18	1.9	0	1	0	0	0	0	0	0	0	0	0	0	0	0	0	0	0	0	0	0
6fb941b1-8f49-4112-8241-700b9ac106b4	Oxford	PRJNA604975	0	0	0	0	0	0	0	159	73	49	40	28	22	5132585	5094408	5040091	4977624	4811336	4611155	102	668500	5114206	214136	113447	6	14	0	0	0	0	1	0	0	0	0	0	0	0	0	0	0	0	0	0	0	0	0
6fbda500-80d5-46fd-9afb-35b063bc141e	Oxford	PRJNA604975	NA	NA	NA	NA	NA	NA	NA	99	52	34	30	27	21	5067827	5048492	5006657	4979926	4934749	4747550	72	702710	5062227	331090	136589	5	11	0	0	1	0	0	0	0	0	0	0	0	1	1	0	0	0	0	0	0	1	0
6fc31b76-6c19-44df-aa16-a41369069dc8	Oxford	PRJNA604975	0	0	0	0	0	0	0	203	102	74	64	51	35	4839668	4804158	4752830	4667426	4438211	3893804	129	301887	4822556	103474	60106	16	30	2.07	0	1	0	0	0	0	0	0	0	0	0	0	0	0	0	0	0	0	0	0
6fe17ed2-47ba-4013-9119-aaa0215a7816	Oxford	PRJNA604975	1	0	0	0	0	0	1	276	145	89	76	51	32	5345589	5288081	5163485	5078824	4655183	3963496	196	312920	5322605	120134	48900	15	33	3.76	0	1	0	0	0	1	1	0	0	0	0	1	0	0	0	0	0	0	0	0
6ff3c8b1-1e57-4a89-a5df-4e4fa9b68344	Oxford	PRJNA604975	0	0	1	1	1	0	1	94	43	34	32	27	22	5048265	5033073	5012856	4998462	4931056	4750602	53	763641	5039400	310839	129284	5	12	1.98	0	1	0	0	0	0	0	0	0	0	0	0	0	0	0	0	0	0	0	0
6ffce154-02c7-4f68-a93f-ef87e1d49349	Oxford	PRJNA604975	0	0	0	0	1	0	1	166	95	61	50	36	27	5229125	5198968	5111818	5028053	4803268	4529613	121	591109	5216986	169051	98775	9	19	1.92	0	0	0	1	0	0	0	0	0	0	0	0	0	0	0	0	0	0	0	0
70052096-1cb7-4e9c-a1d0-552da0132b1f	Oxford	PRJNA604975	0	0	0	0	0	0	1	131	73	41	38	26	21	5326235	5296525	5203503	5182413	4980860	4802576	104	512145	5318155	252120	150013	8	14	0	0	0	0	1	0	1	1	0	0	0	0	1	0	0	0	0	0	0	0	0
7005c3ec-8baf-4e3c-b479-c94710ce953a	Oxford	PRJNA604975	0	0	1	0	NA	0	0	86	52	36	32	24	19	4859986	4843456	4800960	4773414	4649150	4477622	67	564191	4854723	273882	162231	7	12	0	0	0	0	1	0	0	0	0	1	1	1	0	0	0	0	0	0	0	0	0
700a19bc-a260-4ed3-812d-044f001e0e32	Oxford	PRJNA604975	0	0	0	0	1	0	1	112	75	57	51	39	27	5032537	5017820	4980069	4936853	4749206	4313460	88	436922	5027610	189522	90535	9	19	1.99	0	1	0	0	0	0	0	0	0	0	0	0	0	0	0	0	0	0	0	0
70100926-e514-4a93-b45d-a1290216bc84	Oxford	PRJNA604975	1	0	0	0	1	0	1	256	149	88	67	47	26	5452974	5402511	5265429	5110551	4749158	4003311	195	381659	5434175	133747	47613	11	28	0	0	1	1	0	1	1	1	0	0	0	0	1	0	0	0	0	0	0	0	0
7026e870-46eb-4582-b42b-bf358c409a7c	Oxford	PRJNA604975	0	0	0	0	0	0	1	86	54	41	39	35	29	5147455	5135277	5106710	5093685	5021685	4800141	66	479814	5143529	191011	105200	9	18	1.94	0	1	0	0	0	0	0	0	0	0	0	0	0	0	0	0	0	1	0	0
70446dd0-0f80-47ba-9a14-6417cfa3e4cc	Oxford	PRJNA604975	0	0	0	0	0	0	0	39	19	14	14	14	10	4731005	4725924	4714569	4714569	4714569	4574891	21	1168462	4727161	739961	290732	3	5	0	0	1	0	0	0	0	0	0	0	0	0	0	0	0	0	0	0	0	0	0
704dd344-2612-4293-91c3-705d283324b2	Oxford	PRJNA604975	0	0	0	0	0	0	0	73	36	23	22	22	18	4758225	4743832	4718511	4712049	4712049	4580502	48	878395	4751807	351142	197745	5	10	2.1	0	1	0	0	0	0	0	0	0	0	0	0	0	0	0	0	0	0	0	0
706b311b-cca9-4f53-95cb-efbd5e0df2cf	Oxford	PRJNA604975	0	0	0	0	0	0	0	183	84	45	34	25	21	5084276	5036728	4953512	4880382	4741972	4602072	130	781016	5067265	243215	140739	7	14	0	0	1	0	0	0	0	0	0	0	0	0	0	0	0	0	0	0	0	1	0
709293e3-9f1d-4137-b7f5-a6301c4a07aa	Oxford	PRJNA604975	0	0	0	0	1	0	1	158	72	44	40	34	27	5282622	5247087	5198051	5169083	5081446	4840052	107	563866	5270015	228928	104280	9	16	1.9	0	1	0	0	0	0	0	0	0	0	0	1	0	0	0	0	0	0	0	0
70b51944-8165-4398-bfb1-df3f0965b972	Oxford	PRJNA604975	0	0	0	0	NA	0	0	166	87	51	42	31	26	5143566	5107290	5022729	4961268	4793670	4639684	120	671258	5129968	197046	113357	9	18	0	0	0	0	1	0	0	0	0	0	0	0	0	0	0	0	0	0	0	0	0
70c98da0-db39-4b87-ab6b-fe6344daa8a5	Oxford	PRJNA604975	0	0	0	0	1	0	1	121	65	48	45	37	30	4830718	4814411	4784376	4767395	4633948	4399415	76	420830	4821251	166561	95086	10	19	0	0	1	0	0	0	1	1	0	0	0	0	1	0	0	0	0	0	0	0	0
710c28fa-dfa3-4396-9c16-267a5dfec3e6	Oxford	PRJNA604975	0	1	0	0	1	0	1	183	104	75	65	50	29	4810538	4781156	4712120	4633097	4373370	3625751	128	302282	4797775	128289	50193	14	29	0	0	1	1	0	1	0	0	0	0	0	1	0	0	0	0	0	0	0	0	0
71337186-4271-44aa-90ed-cb12d802ae94	Oxford	PRJNA604975	1	0	0	0	0	0	1	68	42	28	23	21	17	4945876	4935555	4901005	4862330	4832126	4702776	50	670131	4941179	376270	200263	6	10	0	0	0	0	1	0	0	0	0	0	0	0	1	0	0	0	0	0	0	0	0
7136105b-4ed1-4f9b-b7e2-b965733c20c0	Oxford	PRJNA604975	0	0	0	0	0	0	1	147	96	65	62	45	31	5221370	5199962	5132021	5110960	4826056	4318147	116	337809	5213748	127984	74095	12	25	7.67	0	1	1	0	1	1	1	0	0	0	0	1	0	0	0	0	0	0	0	0
714e278f-7011-4141-849d-67688c41e770	Oxford	PRJNA604975	0	0	0	0	0	0	1	239	109	68	57	43	28	5280937	5221589	5123233	5040729	4810933	4288383	168	628019	5261256	136035	67754	10	23	0	0	1	0	0	0	0	0	0	0	0	0	0	0	0	0	0	0	0	0	0
7155ff88-b87a-4ac8-8b38-31a90091222c	Oxford	PRJNA604975	1	1	1	0	1	1	1	166	79	50	41	33	24	5265424	5236764	5169299	5101608	4974195	4662606	101	512216	5251523	191030	124115	9	17	1.9	0	1	1	0	1	0	0	0	1	1	1	0	0	0	0	0	0	0	1	1
718d4f8b-386b-4040-b46d-efdafc6354bc	Oxford	PRJNA604975	0	0	0	0	1	0	1	111	65	44	41	28	20	5054887	5037702	4981732	4962707	4770208	4494934	80	657400	5047622	246228	159751	7	13	1.98	0	1	1	0	1	1	1	0	0	0	0	1	0	0	0	0	0	0	1	0
71ca89cf-8f3f-4a27-80e3-83a5e800c463	Oxford	PRJNA604975	1	0	0	0	1	0	1	130	65	47	42	37	29	5098504	5074543	5029853	4988904	4907340	4648579	84	396114	5087941	186154	112200	10	18	3.93	0	1	0	0	0	1	1	0	0	0	0	0	0	0	0	0	0	0	0	0
71db3184-c4be-4918-a3ec-73352165b631	Oxford	PRJNA604975	0	0	0	0	0	0	0	94	55	32	28	27	18	4913266	4899599	4845869	4819391	4807910	4480025	63	726368	4905091	314269	166714	5	11	0	0	1	0	0	0	0	0	0	0	0	0	0	0	0	0	0	0	0	0	0
71e2e387-dd75-40a8-98bb-1bd0b3ac8cfe	Oxford	PRJNA604975	NA	NA	NA	NA	NA	NA	NA	244	128	71	61	46	32	5286268	5230224	5097226	5028067	4809177	4340272	185	391062	5268284	154694	73844	12	26	0	0	1	0	0	0	0	0	0	1	1	1	0	0	0	0	0	0	0	0	0
71ec713a-0de5-4a09-96cc-15e0f7283b4c	Oxford	PRJNA604975	1	0	0	0	0	0	1	150	93	48	40	26	21	5246499	5221975	5132438	5079170	4886627	4727011	113	678470	5236003	235432	169471	7	13	0	0	0	0	1	0	0	0	0	0	0	0	1	0	0	0	0	0	0	0	0
7220c7fc-a3be-4f7e-9253-bd6587f30fd1	Oxford	PRJNA604975	1	0	0	0	0	0	1	109	55	40	32	29	21	5082958	5060604	5029717	4974546	4935306	4637271	71	707340	5072058	299443	113482	5	12	0	0	0	0	1	0	0	0	0	0	0	0	0	0	0	0	0	0	0	0	0
7233df5a-3006-4301-b258-15e49d567071	Oxford	PRJNA604975	1	0	1	1	1	0	1	157	80	56	51	34	25	5398246	5367495	5317069	5282330	5044646	4709196	108	378672	5386353	211234	118657	10	18	0	0	1	1	0	1	0	0	0	1	1	1	0	0	0	0	0	0	0	1	1
723eae6c-cf46-4fdd-bfdf-2438fc67f1d6	Oxford	PRJNA604975	1	0	0	0	1	0	1	159	103	80	67	47	25	4812737	4790192	4742905	4640170	4300408	3535835	123	297973	4803471	147667	46661	12	27	0	0	1	0	0	0	1	1	0	0	0	0	1	0	0	0	1	0	0	0	0
724e506d-da63-4670-8f82-33147d7f8220	Oxford	PRJNA604975	0	0	0	0	0	0	0	134	73	50	46	37	27	5189777	5168551	5108029	5076928	4929971	4581726	88	468771	5178158	182939	113009	10	19	1.93	0	0	0	1	0	0	0	0	0	0	0	0	0	0	0	0	0	0	0	0
724e92a2-d221-4d6e-94b0-6556e81e5f94	Oxford	PRJNA604975	1	0	0	0	1	0	1	136	58	33	29	25	20	5235203	5204625	5144312	5113913	5050750	4874323	85	741695	5222898	280616	191030	6	12	0	0	1	0	0	0	1	1	0	0	0	0	1	0	0	0	0	0	0	1	0
724f0256-d58e-4c2c-9ade-c047a3546376	Oxford	PRJNA604975	0	0	0	0	0	0	0	184	92	59	49	37	28	5068045	5028196	4950361	4878831	4696152	4382852	125	589030	5052207	144308	95172	10	21	0	0	0	0	1	0	0	0	0	0	0	0	0	0	0	0	0	0	0	0	0
7263d47a-176d-43b1-b7e1-dd52207b467e	Oxford	PRJNA604975	1	0	0	0	1	0	1	235	109	61	48	33	24	5478859	5428838	5313528	5217102	4964982	4656619	150	480927	5456795	193222	96087	9	18	1.83	0	0	0	1	0	1	1	0	0	0	0	1	0	0	0	1	0	0	0	0
7276018f-4087-4815-a3fd-5dea00daa85d	Oxford	PRJNA604975	0	0	0	0	1	0	1	209	131	74	63	44	32	5252914	5211555	5082450	5011254	4684816	4240024	177	261105	5243995	137239	69952	13	28	3.81	0	1	1	0	1	0	0	0	0	0	0	1	0	0	0	0	0	0	0	0
728aa6f4-c8d5-4a7f-8a85-a711c5310451	Oxford	PRJNA604975	1	0	0	0	1	0	1	149	84	58	48	38	30	5343874	5319141	5259923	5186953	5012062	4719592	103	359692	5332824	159153	93915	11	21	0	0	1	0	0	0	1	1	0	0	0	0	1	0	0	0	1	0	0	0	0
72a056ab-3bdd-44b7-85d6-098126968f59	Oxford	PRJNA604975	0	0	0	0	1	0	0	116	68	41	32	27	23	5097421	5073814	4997290	4939678	4865228	4740280	90	621497	5088827	292804	132580	7	14	3.93	0	0	0	1	0	0	0	0	0	0	0	0	0	0	0	0	0	0	0	0
72bb7207-f707-4c00-b0df-d227fcfab682	Oxford	PRJNA604975	0	0	0	0	1	0	1	171	91	61	56	47	29	4875259	4850608	4788316	4756509	4610644	3965986	108	430796	4862354	149479	58760	11	24	0	0	1	0	0	0	0	0	0	0	0	0	1	0	0	0	1	0	0	0	0
72bbcdd0-8224-4c2f-a788-92d48bf569f5	Oxford	PRJNA604975	1	0	0	0	0	0	1	217	123	74	63	49	32	5277343	5229410	5123550	5046709	4836661	4235146	168	376608	5262647	121471	67944	13	27	1.9	0	1	0	0	0	0	0	0	0	0	0	1	0	0	0	0	0	0	0	0
72e24bf7-84e4-4fac-98f4-208511e9c92d	Oxford	PRJNA604975	1	1	0	1	1	0	1	236	131	83	73	46	33	5543415	5498521	5374035	5307210	4872030	4394066	170	387342	5523900	137239	58754	13	29	0	0	1	1	0	1	0	0	0	0	0	1	1	0	1	1	0	0	0	0	0
72ecc2e6-6bc6-403d-8729-0faf4b004b41	Oxford	PRJNA604975	0	0	0	0	1	0	0	298	211	141	109	70	33	5223613	5181964	5004953	4781078	4126371	2829422	249	248134	5209530	52233	28077	29	62	0	0	1	0	0	0	0	0	0	0	0	0	0	0	0	0	1	0	0	0	0
72eda407-1e24-49a5-832e-ef5c3f921bd1	Oxford	PRJNA604975	1	0	0	0	0	0	1	128	74	52	44	35	27	5099033	5078364	5026687	4971203	4835510	4551567	88	589024	5088668	174240	105023	9	19	0	0	0	0	1	0	0	0	0	0	0	0	1	0	0	0	0	0	0	0	0
72f2b21a-3f40-4a59-b7d8-e8cce32ea027	Oxford	PRJNA604975	0	0	0	0	0	0	0	84	46	33	33	32	25	5069295	5055549	5022451	5022451	4999246	4757455	57	928015	5062861	219245	114010	5	13	0	0	1	0	0	0	0	0	0	0	0	0	0	0	0	0	0	0	0	0	0
72fc03ce-dddc-4d96-b569-cbe236b7f5df	Oxford	PRJNA604975	1	0	0	0	0	1	1	99	55	39	38	30	21	5218774	5204559	5170032	5164971	5046457	4703825	67	809164	5212425	268742	129286	6	13	0	0	1	0	0	0	1	1	0	0	0	0	1	0	0	0	0	0	0	0	0
730806c2-55d9-4607-81b9-0f49038b7bf4	Oxford	PRJNA604975	0	0	0	0	0	0	0	134	83	58	52	42	31	5062894	5038517	4984676	4935663	4761723	4376938	107	363024	5055877	139673	83984	11	23	7.91	0	1	0	0	0	0	0	0	0	0	0	0	0	0	0	0	0	0	0	0
730d7d9e-7bfd-403c-9f81-d65f44fb2c2f	Oxford	PRJNA604975	0	0	0	0	0	0	0	198	104	50	46	34	25	5141350	5097758	4973117	4944786	4762592	4468562	141	431939	5124557	203044	107353	9	18	1.95	0	0	0	1	0	0	0	0	0	0	0	0	0	0	0	0	0	0	0	0
731c92a1-efeb-4187-8e8e-04886bc2b682	Oxford	PRJNA604975	1	0	0	0	0	0	1	143	81	59	50	42	31	4953396	4928160	4869542	4800120	4659496	4255516	101	372245	4942233	166247	75937	10	23	0	0	1	0	0	0	1	1	0	0	0	0	1	0	0	0	0	0	0	0	0
731d94ca-2355-480e-9131-bf40e00a4ede	Oxford	PRJNA604975	1	0	1	0	1	0	1	191	104	80	71	46	34	5148238	5115884	5054976	4992253	4579690	4105773	129	353557	5133605	121221	60655	15	30	0	0	1	1	0	1	1	1	0	1	1	1	1	0	0	0	0	0	0	0	0
7321744e-2d65-4e35-a2ba-23e305ac2a61	Oxford	PRJNA604975	0	0	0	0	0	0	0	56	34	27	27	25	19	4845188	4837231	4822515	4822515	4789317	4579645	42	1082770	4842451	323465	163768	4	9	0	0	1	0	0	0	0	0	0	0	0	0	0	0	0	0	0	0	0	0	0
73261c61-f203-40ab-ad79-cd42f940fbd6	Oxford	PRJNA604975	0	0	0	0	1	0	0	113	61	43	37	28	19	5124198	5101760	5056767	5007383	4871106	4587027	83	589586	5117154	279405	164876	7	12	0	0	1	0	0	0	0	0	0	0	0	0	0	0	0	0	0	0	0	0	0
734368c5-399a-4d1b-9016-ab759595f06a	Oxford	PRJNA604975	0	0	0	0	0	0	0	142	76	41	33	27	21	5068388	5041970	4968197	4912736	4809544	4585099	98	639648	5056817	334636	107365	6	13	1.98	0	0	0	1	0	0	0	0	0	0	0	0	0	0	0	0	0	0	0	0
735cbefa-044b-407f-a0cb-4605273352ae	Oxford	PRJNA604975	1	0	0	0	1	0	1	169	92	59	45	33	23	5257575	5224689	5142115	5056204	4861129	4503134	125	577560	5247524	227518	107365	8	16	0	0	0	0	1	0	1	1	0	0	0	0	1	0	0	0	0	0	0	0	0
7369d805-3ebc-4abc-a4f0-f7f9c0aff8b2	Oxford	PRJNA604975	1	0	1	1	1	0	1	314	191	125	95	61	33	5286171	5227205	5071385	4866745	4334432	3299780	247	281984	5265106	64376	34571	22	49	3.8	0	1	0	0	0	0	0	0	0	0	0	0	0	0	0	0	0	0	0	0
7369fbba-b66f-4eda-aabd-957868f619b0	Oxford	PRJNA604975	0	0	0	0	NA	0	0	82	35	27	26	25	23	4853960	4841709	4823475	4814702	4798728	4741522	41	699775	4845600	300248	163048	6	11	0	0	1	0	0	0	0	0	0	0	0	0	0	0	0	0	0	0	0	0	0
73849339-d9f8-43e4-a3c4-4edc53d19d3f	Oxford	PRJNA604975	0	0	0	0	0	0	0	112	61	45	41	37	27	5074178	5055649	5021140	4992143	4929939	4578421	72	426412	5062950	188315	119134	9	17	0	0	1	0	0	0	0	0	0	0	0	0	0	0	0	0	0	0	0	0	0
73976ae2-13ad-47d6-acd2-698e6a1ddb9f	Oxford	PRJNA604975	0	0	0	0	0	0	0	68	34	28	26	25	21	4877290	4868649	4853605	4836680	4826362	4674858	38	646677	4871252	264664	137471	6	12	0	0	1	0	0	0	0	0	0	0	0	0	0	0	0	0	0	0	0	0	0
73d0f482-64ad-42de-a177-9f8ab30ea9e1	Oxford	PRJNA604975	0	0	0	0	1	0	1	127	79	59	57	48	34	5174605	5154422	5105438	5090445	4958970	4407933	98	351643	5168092	124256	69813	12	26	5.8	0	1	0	0	0	1	1	0	0	0	0	1	0	0	0	0	0	0	0	0
73e63f6f-9e5d-4768-a47c-220ae59a19fb	Oxford	PRJNA604975	1	0	1	0	1	0	1	109	62	47	40	29	22	5160729	5143360	5110333	5061456	4894141	4632267	76	711703	5152894	243670	124115	7	14	3.88	0	1	1	0	1	0	0	0	1	1	1	0	0	0	0	0	0	0	1	1
73e82c40-ef69-4e54-b190-63445b7e681a	Oxford	PRJNA604975	0	1	1	0	1	0	1	185	89	54	47	29	22	5188044	5147840	5061811	5011559	4735203	4494479	127	739807	5173060	191030	111247	8	16	1.93	0	1	1	0	1	0	0	0	1	1	1	0	0	0	0	0	0	0	1	1
73f5c6e4-23f8-441e-b094-94b32f51583a	Oxford	PRJNA604975	0	0	0	0	0	0	0	146	73	48	42	38	25	4917412	4886737	4832619	4791887	4732265	4271850	100	406691	4905046	187109	117049	10	18	0	0	1	0	0	0	0	0	0	0	0	0	0	0	0	0	0	0	0	0	0
73ff5e41-0767-41de-ae92-c49a4ddf3c5c	Oxford	PRJNA604975	0	0	1	1	1	0	1	294	154	83	67	47	32	5119485	5067214	4909124	4796836	4484859	3891326	194	463241	5094600	106413	50462	13	31	0	0	1	1	0	1	0	0	0	1	1	1	1	0	0	1	0	0	0	0	0
7402d97e-6c34-476d-9e28-3b710bad6354	Oxford	PRJNA604975	0	0	0	0	0	0	0	201	102	62	51	37	25	5219585	5172544	5085377	5008129	4773088	4347013	149	352794	5204731	174757	108319	10	20	0	0	0	0	1	0	0	0	0	0	0	0	0	0	0	0	0	0	0	0	0
74329f1e-ec73-4138-9bdb-c3bfa4186d34	Oxford	PRJNA604975	1	0	0	0	1	0	1	173	95	68	57	43	32	5271801	5240625	5170136	5096347	4892607	4490368	123	400837	5259703	168413	69232	11	24	1.9	0	1	1	0	1	1	1	0	0	0	1	0	0	0	0	0	0	0	0	0
74433da7-d179-4b47-ae4a-a2d80f0a52e3	Oxford	PRJNA604975	NA	NA	NA	NA	NA	NA	NA	288	145	75	63	46	33	5353318	5285926	5125770	5036378	4736934	4249355	205	386131	5329083	116158	70490	14	29	0	0	1	1	0	0	1	1	0	0	0	0	1	0	0	0	0	0	0	0	0
74494b7a-1dcc-4dc6-96c9-04cc2e86ef87	Oxford	PRJNA604975	0	0	0	0	1	0	0	135	65	43	37	28	17	5025270	4997505	4942967	4898894	4767583	4381004	93	592585	5015995	332189	203973	6	11	0	0	1	0	0	0	0	0	0	0	0	0	0	0	0	0	0	0	0	0	0
744d1a43-9542-4baf-a334-3afea271fd98	Oxford	PRJNA604975	0	0	0	0	0	0	1	205	92	52	42	31	25	5166172	5114497	5021943	4948313	4772864	4578327	143	365433	5149116	203043	113295	10	18	0	0	0	0	1	0	0	0	0	0	0	0	1	0	0	0	0	0	0	0	0
744e3fe8-16a6-44ff-b324-06111d77296a	Oxford	PRJNA604975	0	0	0	0	1	0	1	189	88	53	47	40	25	5166549	5127130	5048455	5009793	4894452	4379494	120	408463	5148493	197851	98665	9	18	0	0	1	0	0	0	1	1	0	0	0	0	1	0	0	0	0	0	0	0	0
747879e2-080f-4212-90d6-3ba16a3f76b4	Oxford	PRJNA604975	0	0	1	0	0	0	0	208	122	81	67	49	35	5151518	5118378	5019673	4929097	4651697	4159831	146	414043	5134855	119074	61893	15	30	1.95	0	1	0	0	0	0	0	0	1	1	1	0	0	0	0	0	0	0	0	0
74c1cbac-5f79-46c4-857f-d33dc71a8ec8	Oxford	PRJNA604975	0	0	0	0	0	0	1	141	69	40	35	25	20	5133626	5106281	5033294	5001846	4833342	4653245	94	597900	5122355	356794	147771	6	11	0	0	1	0	0	0	0	0	0	0	0	0	0	0	0	0	0	0	0	0	0
74d6b50f-5310-4607-bb8d-53e0bd25ed48	Oxford	PRJNA604975	1	0	1	0	1	0	1	140	77	55	49	33	23	5131494	5112794	5064709	5030225	4760128	4386944	87	431518	5119665	191030	115801	10	18	1.95	0	1	0	0	0	0	0	0	1	1	1	0	0	0	0	0	0	0	1	1
74ef3157-9d84-41b1-8209-1da45a80e8b0	Oxford	PRJNA604975	0	0	0	0	0	0	0	150	92	57	49	36	27	5287074	5265183	5171703	5114799	4905816	4602283	111	532527	5277352	193390	96668	9	19	1.89	0	0	0	1	0	0	0	0	0	0	0	0	0	0	0	0	0	0	0	0
74faaba2-f86c-4787-a63b-7b352b39ac0b	Oxford	PRJNA604975	0	0	0	0	1	0	1	162	59	49	44	40	32	5078087	5049920	5027189	4983144	4908241	4637464	74	374849	5060387	155639	88360	10	21	0	0	1	0	0	0	1	1	0	0	0	0	1	0	0	0	0	0	0	0	0
7529fe85-a1f4-4d7d-b3e7-931310a5fc4b	Oxford	PRJNA604975	0	0	0	0	0	0	0	78	52	35	30	25	19	5072867	5063471	5022224	4989765	4913455	4707620	58	763973	5067381	310839	158694	5	11	3.95	0	1	0	0	0	0	0	0	0	0	0	0	0	0	0	0	0	0	0	0
75406678-4ccc-42ae-8d38-679c4a89c88d	Oxford	PRJNA604975	0	0	0	0	0	0	0	274	159	104	87	56	36	5341770	5292779	5152849	5033466	4500403	3752865	202	360809	5322476	76961	42849	20	42	0	0	1	0	0	0	0	0	0	0	0	0	0	0	0	0	0	0	0	0	0
75407a3b-87ae-4e94-b7b9-315d2692bed6	Oxford	PRJNA604975	0	0	0	0	0	0	0	267	143	98	86	62	33	4957692	4911833	4799587	4724302	4306049	3185660	179	172228	4936630	72817	41039	22	45	0	0	1	0	0	0	0	0	0	0	0	0	0	0	0	0	0	0	0	0	0
757359c6-667a-4f4e-a0b6-1afe0dffc237	Oxford	PRJNA604975	0	0	0	0	0	0	0	114	57	41	33	29	19	5033969	5010959	4975135	4920940	4863244	4517607	75	1006153	5023548	302532	184983	5	10	1.99	0	1	0	0	0	0	0	0	0	0	0	0	0	0	0	0	0	0	0	0
75c54b76-2c8d-40e6-8240-15bfe8741000	Oxford	PRJNA604975	1	0	0	0	1	0	1	166	76	45	39	31	22	5132405	5097243	5019460	4969993	4843519	4562553	105	595328	5116912	256391	113736	7	14	1.95	0	1	0	0	0	1	1	0	0	0	0	1	0	0	0	0	0	0	0	0
76087999-714a-4962-a446-0c9b0ee97eb4	Oxford	PRJNA604975	0	0	0	1	1	0	1	130	69	50	40	35	27	5036581	5012105	4973642	4905153	4829486	4540260	88	560543	5025285	185506	111378	9	17	0	0	1	1	0	1	1	1	0	0	0	1	1	0	0	1	0	0	0	0	0
761eff7e-869e-4e50-bda1-864661a5552e	Oxford	PRJNA604975	0	0	1	0	0	0	1	131	80	53	42	36	25	5160217	5140919	5085548	5008302	4920242	4571936	97	665020	5153280	191030	124115	9	17	0	0	1	0	0	0	0	0	0	1	1	1	0	0	0	0	0	0	0	1	1
765585a1-085b-4e6c-8b93-fd9b1af50aa8	Oxford	PRJNA604975	1	0	0	0	1	1	1	197	112	64	55	40	26	5294779	5258814	5154980	5093671	4879977	4350364	143	445236	5280651	188019	88378	10	21	3.79	0	1	0	0	0	1	1	0	0	0	0	1	0	0	0	0	0	0	0	0
76619cfe-a3e7-49c1-a86d-9cd8373a3801	Oxford	PRJNA604975	1	1	1	1	0	0	1	149	80	56	52	31	23	5328674	5297559	5243937	5220040	4915593	4652176	112	654442	5319230	211234	132347	9	17	3.76	0	1	0	0	0	0	0	0	1	1	1	0	0	0	0	0	0	0	1	1
766560c2-3aa6-4795-bd97-ee7595838c2c	Oxford	PRJNA604975	0	0	0	0	0	0	0	129	59	38	38	31	23	5050734	5026008	4979863	4979863	4853305	4560660	81	450966	5040341	265350	108702	7	14	5.95	0	1	0	0	0	0	0	0	0	0	0	0	0	0	0	0	0	0	0	0
7677fb7a-02cd-487e-92aa-7d82f9016cb8	Oxford	PRJNA604975	0	0	0	0	0	0	0	132	66	48	46	41	26	5065548	5042682	5005168	4990252	4900736	4371194	82	484647	5053565	178677	88391	9	19	1.98	0	1	0	0	0	0	0	0	0	0	0	0	0	0	0	0	0	0	0	0
767a2f66-1b21-4e44-a8a5-267e909654f6	Oxford	PRJNA604975	1	0	0	0	NA	0	1	106	52	37	36	33	25	5096392	5082837	5047076	5037801	5000178	4711417	56	1211278	5085675	285324	101325	5	14	0	0	1	0	0	0	1	1	0	0	0	0	1	0	0	0	0	0	0	0	0
767ee423-cc65-4983-a2ef-c3cb6af0a6d0	Oxford	PRJNA604975	0	0	0	0	0	0	0	321	192	128	106	66	31	5345843	5285519	5131900	4978891	4305719	3002804	252	226287	5327663	54622	32732	25	56	0	0	1	0	0	0	0	0	0	0	0	0	0	0	0	0	0	0	0	0	0
76827650-9ea0-4ce5-a0ee-ca651674d857	Oxford	PRJNA604975	0	1	1	0	0	0	1	179	100	66	57	37	25	5380527	5343138	5270756	5209074	4905849	4472092	138	348815	5368681	170668	113713	11	20	0	0	1	0	0	0	0	0	0	1	1	1	0	0	0	0	0	0	0	1	1
7688e1f9-5d75-4d8d-8bd2-7c110f7e6413	Oxford	PRJNA604975	0	0	0	0	0	0	0	85	35	26	23	19	17	4967183	4951584	4930242	4907604	4841910	4770350	43	610907	4957393	362038	198328	5	10	0	0	1	0	0	0	0	0	0	0	0	0	0	0	0	0	0	0	0	0	0
768bc960-1733-4416-a86b-287bf968547e	Oxford	PRJNA604975	1	0	0	0	NA	0	1	182	95	60	50	36	27	5185848	5149017	5069675	4998225	4781031	4486807	130	347026	5172680	174395	105023	11	21	0	0	0	0	1	0	0	0	0	0	0	0	1	0	0	0	0	0	0	0	0
7690bde1-98f5-4b9c-9217-0b8debe881f9	Oxford	PRJNA604975	1	0	0	0	1	1	1	109	65	48	45	37	25	5010208	4995583	4955331	4935620	4801132	4366464	72	656494	5000953	182293	83989	7	17	0	0	1	0	0	0	1	1	0	0	0	0	1	0	0	0	0	0	0	0	0
76a04114-730e-45ae-b011-aeeec92eb090	Oxford	PRJNA604975	1	0	0	0	0	0	1	120	71	41	31	28	21	5307162	5285615	5210611	5136973	5087638	4834258	93	590556	5299662	360191	150305	6	12	3.77	0	1	0	0	0	0	0	0	0	0	0	1	0	0	0	0	0	0	0	0
76a1f80d-5f2d-4627-9c6b-378c1300a54b	Oxford	PRJNA604975	0	0	0	0	1	0	1	121	68	48	41	29	21	5101900	5083254	5034543	4991277	4789885	4511134	83	460242	5093529	268756	132575	7	14	0	0	1	0	0	0	1	1	0	0	0	1	1	0	0	0	0	0	0	0	0
76a348c0-a385-4932-9bab-b2ad03358420	Oxford	PRJNA604975	1	0	0	0	0	0	1	192	97	50	40	28	20	5235570	5193207	5088280	5018212	4825884	4560606	137	624030	5220081	287221	132558	7	14	0	0	0	0	1	0	0	0	0	0	0	0	1	0	0	0	0	0	0	0	0
76a86fe5-bc4f-43eb-8fac-6bbb92554bf5	Oxford	PRJNA604975	0	0	0	0	0	0	1	167	92	55	43	31	21	5158320	5121339	5042841	4955981	4781618	4472690	131	663652	5146785	213880	113344	7	15	0	0	0	0	1	0	1	1	0	0	0	0	1	0	0	0	0	0	0	0	0
76b7aaf0-3b12-4857-bec5-139615f21ee7	Oxford	PRJNA604975	0	0	0	0	0	0	0	80	34	24	23	21	17	4828491	4815693	4793839	4787995	4749157	4615726	40	753256	4819711	404629	185029	4	9	0	0	1	0	0	0	0	0	0	0	0	0	0	0	0	0	0	0	0	0	0
76c50f13-d19a-41ef-b091-14a4f8a7237d	Oxford	PRJNA604975	0	0	0	0	0	0	0	135	65	44	43	35	25	5176528	5157196	5110761	5105126	4976783	4590308	78	547044	5166020	203820	97323	7	16	0	0	0	0	1	0	0	0	0	0	0	0	0	0	0	0	0	0	0	0	0
76c97e70-4dd9-4463-a0eb-51919e892ee9	Oxford	PRJNA604975	0	0	0	0	0	0	0	155	79	45	40	35	19	4792035	4767853	4692111	4650665	4578617	4022086	94	647242	4778671	253100	102522	6	13	0	0	1	0	0	0	0	0	0	0	0	0	0	0	0	0	0	0	0	0	0
76ca732e-4f05-426b-8a90-0a12322b34b1	Oxford	PRJNA604975	0	0	0	0	0	0	0	177	93	57	45	36	26	5026791	4999084	4914839	4830367	4693871	4325215	111	578240	5011624	198983	83414	9	18	0	0	1	0	0	0	0	0	0	0	0	0	0	0	0	0	0	0	0	0	0
76d7f5e3-a3b7-45fe-b131-975d210aba7b	Oxford	PRJNA604975	0	0	0	0	0	0	0	156	72	50	43	35	25	5219523	5185170	5138135	5091402	4973122	4629585	100	769830	5204696	217000	109903	7	15	0	0	1	0	0	0	0	0	0	0	0	0	0	0	0	0	0	0	0	0	0
76d9ddbd-c141-43d6-8493-de5bab1df2ab	Oxford	PRJNA604975	0	0	0	0	0	0	1	108	57	37	32	29	22	5061828	5040223	4989082	4950131	4909706	4662555	76	519684	5054106	217213	139266	7	14	1.98	0	1	0	0	0	1	1	0	0	0	0	1	0	0	0	0	0	0	0	0
76df8ea7-94c9-4820-bbc5-bd18c7976c09	Oxford	PRJNA604975	0	0	0	0	0	0	0	81	26	20	20	20	15	5028723	5015930	5002070	5002070	5002070	4830712	32	1159074	5020029	436579	246164	4	8	0	0	1	0	0	0	0	0	0	0	0	0	0	0	0	0	0	0	0	0	0
76ed74d0-5ad3-46d3-a024-8178b8c9be5e	Oxford	PRJNA604975	NA	NA	NA	NA	NA	NA	NA	120	64	44	36	33	23	4764674	4741913	4706939	4658380	4595835	4255232	82	622996	4754319	211265	94942	6	14	2.1	0	1	0	0	0	0	0	0	0	0	0	0	0	0	0	0	0	0	0	0
76f03e3c-24e9-44a4-963a-6536944c4c4c	Oxford	PRJNA604975	0	0	0	0	0	0	1	122	66	36	32	27	20	5170589	5145240	5078248	5050124	4975564	4725539	87	667131	5159897	352818	132558	6	12	0	0	0	0	1	0	0	0	0	0	0	0	0	0	0	0	0	0	0	0	0
77401c3f-6a2c-4d9f-aea1-4eaa505ce1d9	Oxford	PRJNA604975	1	0	0	0	0	0	1	115	72	49	46	35	24	5209802	5189682	5132320	5113648	4919102	4550676	95	541550	5205291	262553	124526	8	16	0	0	1	0	0	0	0	0	0	0	0	1	0	0	0	0	0	0	0	0	0
7753025a-0253-445a-9d51-14ab85c96a9b	Oxford	PRJNA604975	0	0	0	0	1	0	1	121	75	55	52	47	36	5183669	5165875	5121509	5099624	5032807	4602414	88	351643	5175941	124256	81306	12	25	1.93	0	1	1	0	1	1	1	0	0	0	0	1	0	0	0	0	0	0	0	0
776089e0-9b18-4331-9559-816b9c877924	Oxford	PRJNA604975	1	1	0	0	1	1	1	144	86	57	48	34	22	5259311	5236997	5163621	5104295	4823920	4391806	107	623282	5250436	197730	111754	8	17	5.71	0	1	1	0	1	0	0	0	1	0	1	0	0	0	0	0	0	0	0	0
776cc926-74fd-4e8b-9ea8-d0277bf88ae5	Oxford	PRJNA604975	0	0	0	0	0	0	0	94	53	38	33	27	23	5067707	5051193	5009776	4976298	4878786	4716622	69	572947	5061422	326117	131194	6	13	0	0	1	0	0	0	0	0	0	0	0	0	0	0	0	0	0	0	0	0	0
776e6f4b-9800-4a3a-a5be-2122f9c83483	Oxford	PRJNA604975	0	0	0	0	1	0	1	140	72	52	42	29	21	5237244	5206098	5159594	5082921	4874864	4610870	101	597084	5227398	327671	111731	7	14	0	0	1	0	0	0	1	1	0	0	0	0	0	0	0	0	0	0	0	0	0
777f5a20-0e27-42f5-841a-952efda314dd	Oxford	PRJNA604975	0	0	0	0	0	0	1	101	58	39	32	27	22	5074300	5054819	5004587	4957079	4890801	4720054	76	625368	5067342	291432	123220	6	13	0	0	0	0	1	0	0	0	0	0	0	0	1	0	0	0	0	0	0	0	0
7780e23c-cd7c-4edd-8674-64f5b07f42b3	Oxford	PRJNA604975	0	0	0	0	0	0	0	226	126	83	70	48	34	5340713	5300611	5216085	5114912	4745950	4237363	158	330917	5323300	129186	54903	16	30	1.88	0	1	0	0	0	0	0	0	0	0	0	0	0	0	0	0	0	0	0	0
77859495-7034-4953-a967-77f24e68cd6b	Oxford	PRJNA604975	0	0	1	0	1	0	1	135	79	63	59	47	31	4866554	4841822	4801664	4773976	4544845	3960371	102	262245	4857371	126336	78494	14	26	0	0	1	0	0	0	1	1	0	1	1	1	1	0	0	0	0	0	0	0	0
7788c24f-587e-4152-8738-339fe4fc6b6c	Oxford	PRJNA604975	0	0	0	0	0	0	0	132	71	46	42	35	27	4954591	4931278	4870719	4843981	4721947	4441916	87	414770	4942304	224319	107353	8	17	0	0	0	0	1	0	0	0	0	0	0	0	0	0	0	0	0	0	0	0	0
778e6cc9-2f79-4712-bbdd-e0fa9fda8ad7	Oxford	PRJNA604975	0	0	0	0	1	0	0	399	166	106	87	62	38	5578762	5490067	5347973	5221280	4797406	3950786	243	267728	5543599	86066	41937	20	43	1.8	0	1	0	0	0	1	1	0	0	0	0	0	0	0	0	1	0	0	0	0
7797fc77-73c5-4278-8657-970e2a52c0b9	Oxford	PRJNA604975	0	0	0	0	0	0	1	147	74	47	40	28	20	5186617	5152971	5091300	5043305	4862139	4594274	104	668513	5174443	305358	113199	6	13	1.93	0	0	0	1	0	0	0	0	0	0	0	0	0	0	0	0	0	0	0	0
77a2a708-26ce-4a8c-aac3-27ae6aec83f1	Oxford	PRJNA604975	0	0	0	0	NA	0	1	137	66	47	44	33	25	5174270	5143142	5097290	5077831	4874830	4580517	98	523792	5165291	208655	95208	7	16	1.94	0	1	0	0	0	1	1	0	0	0	0	1	0	0	0	0	0	0	0	0
77b41f73-362f-4f83-b588-32ab7e808700	Oxford	PRJNA604975	1	0	0	0	1	0	1	150	79	51	39	35	28	5321256	5294989	5232928	5138819	5069094	4806875	100	644243	5309771	218323	104806	8	17	0	0	1	0	0	0	1	1	0	0	0	0	1	0	0	0	0	0	0	0	0
77bc179a-07cd-4747-a968-25b5fe26d664	Oxford	PRJNA604975	0	0	0	0	1	0	1	156	95	66	57	45	30	5344248	5319381	5251272	5187882	4988154	4430165	116	542073	5334708	145671	84994	12	24	3.75	0	1	1	0	1	1	1	0	0	0	0	1	0	0	0	0	0	0	0	0
77f03c56-16b6-42ae-934a-ba9c909cd7b4	Oxford	PRJNA604975	0	0	0	0	1	0	1	76	44	36	29	24	20	4813922	4802151	4780983	4733836	4640229	4497830	55	551259	4809698	356935	151200	6	11	2.08	0	1	0	0	0	1	1	0	0	0	0	1	0	0	0	1	0	0	0	0
77f7615d-c9a1-42f6-988a-83be1118dbe2	Oxford	PRJNA604975	1	1	1	1	1	0	1	148	70	45	38	29	23	5236513	5208566	5141980	5096822	4947841	4740793	92	623266	5224065	204568	136587	8	15	0	0	1	1	0	1	1	1	0	1	1	1	1	0	0	1	0	0	0	1	1
77fd81bc-f6c1-4e6b-ba80-c84279dbcdbe	Oxford	PRJNA604975	0	0	0	0	0	0	1	118	57	38	34	28	22	5010777	4983047	4936584	4910163	4814247	4600328	84	625393	5002423	265055	132579	6	13	0	0	0	0	1	0	0	0	0	0	0	0	1	0	0	0	0	0	0	0	0
78070f24-48d5-48b2-9c46-387bf9e0d4ec	Oxford	PRJNA604975	1	0	0	0	1	0	1	212	117	66	53	37	26	5174264	5129760	5016019	4927455	4711031	4327497	161	625911	5159515	185597	92761	9	20	0	0	0	0	1	0	0	0	0	0	0	0	1	0	0	0	1	0	0	0	0
7812b572-3370-4342-b8a8-eab3383b6f39	Oxford	PRJNA604975	0	0	0	1	1	0	1	401	145	86	70	50	33	5180985	5114653	4986957	4872578	4569564	3933434	180	256452	5140127	102862	61170	16	32	0	0	1	1	0	1	0	0	0	0	0	1	1	0	0	1	0	0	0	0	0
7817581b-0584-4b53-9636-453805a6626a	Oxford	PRJNA604975	0	0	0	0	0	0	0	107	66	39	35	27	19	5087161	5071154	5019506	4992894	4882226	4596924	80	707145	5081038	267120	175746	5	11	0	0	0	0	1	0	0	0	0	0	0	0	0	0	0	0	0	0	0	0	0
78487a00-84c7-4f4d-bb4d-d07b7caa07e9	Oxford	PRJNA604975	1	0	1	0	1	0	1	190	82	58	53	42	26	5204002	5164570	5109704	5072680	4896359	4348958	109	569711	5183424	169615	94796	10	20	0	0	1	1	0	0	0	0	0	1	1	1	1	0	0	0	0	0	1	0	0
78586e32-254f-421f-8bc4-5c0337057d7f	Oxford	PRJNA604975	1	0	0	0	0	0	1	202	126	89	74	51	37	5394533	5360870	5283922	5174960	4798409	4320219	160	293040	5383110	102977	58510	16	32	1.86	0	1	0	0	0	1	1	0	0	0	0	1	0	0	0	0	0	0	0	0
785c62cd-da53-431f-9fe2-684b24ab2a20	Oxford	PRJNA604975	0	0	1	0	1	0	0	117	61	42	37	25	21	5118729	5101638	5055944	5020847	4843584	4706743	75	617320	5111046	209915	173331	7	14	0	0	1	1	0	1	0	0	0	1	1	1	0	0	0	0	0	0	0	1	1
78749881-be1a-471a-b7f1-1b281cac02e9	Oxford	PRJNA604975	1	0	0	0	1	0	1	232	129	82	64	42	30	5328279	5281468	5157789	5027330	4696640	4263290	173	421945	5313490	131798	68074	12	26	0	0	0	0	1	0	0	0	0	0	0	0	1	0	0	0	1	0	0	0	0
78857042-9400-4670-89ed-8cfcebef1bf8	Oxford	PRJNA604975	0	0	0	1	0	0	1	247	133	93	79	59	37	4909464	4870110	4774965	4671236	4334465	3515889	159	252958	4889096	79084	45274	21	41	0	0	1	0	0	0	0	0	0	0	0	0	1	0	0	1	0	0	0	0	0
788592d7-b1ee-4398-b4e8-6ef3ef135d50	Oxford	PRJNA604975	0	0	0	0	1	0	1	184	105	61	49	34	23	5268151	5233401	5125916	5045992	4817866	4424662	133	620146	5252547	203044	107365	8	17	1.9	0	0	0	1	0	1	1	0	0	0	1	1	0	0	0	1	0	0	0	0
78a30455-a619-4fba-9885-435b346304e5	Oxford	PRJNA604975	0	1	1	0	0	0	1	117	67	43	34	27	20	5038711	5017987	4957531	4895199	4779617	4547170	85	806066	5030650	237761	137077	6	13	5.96	0	0	0	1	0	0	0	1	1	1	1	0	0	0	0	0	0	0	0	0
78ad7031-5a20-4b1e-916c-15af9b747c6f	Oxford	PRJNA604975	0	0	0	1	0	1	1	166	69	41	35	28	19	5085696	5047282	4989094	4948235	4833593	4527417	104	911625	5071230	246527	170267	6	12	1.97	0	1	0	0	0	0	0	0	0	0	1	1	0	0	1	0	0	0	1	0
78c6ad53-cb9f-4ad3-9073-1528114f55a0	Oxford	PRJNA604975	0	0	0	0	1	0	0	111	49	38	36	31	24	4938940	4916642	4894422	4879176	4805579	4553387	67	473932	4929405	262178	146917	8	15	0	0	1	0	0	0	0	0	0	0	0	0	0	0	0	0	1	0	0	0	0
78c8deb6-c54c-4f7f-9b17-228161f04609	Oxford	PRJNA604975	1	0	0	0	1	0	1	150	90	65	58	45	32	5204724	5178179	5131144	5080438	4836258	4371381	116	289243	5196539	137294	82997	13	26	3.85	0	1	0	0	0	1	1	0	0	0	0	0	0	0	0	0	0	0	0	0
78d0d669-cc28-4e48-be37-05600f92b417	Oxford	PRJNA604975	1	0	0	0	0	0	1	152	90	56	42	33	24	5175236	5148005	5067519	4956761	4802216	4471348	115	486475	5164916	196321	120480	10	18	0	0	0	0	1	0	1	1	0	0	0	0	1	0	0	0	0	0	0	0	0
78dbe2b6-4fae-49d9-ac8e-df02bd9cb840	Oxford	PRJNA604975	0	0	0	0	1	0	1	87	45	25	22	19	13	4965868	4950221	4901317	4881702	4847040	4609606	59	928489	4959569	736296	246339	3	7	0	0	1	0	0	0	0	0	0	0	0	0	1	0	0	0	0	0	0	0	0
7901ad7f-b67d-4c71-9566-a61b8a082d9f	Oxford	PRJNA604975	1	0	0	0	0	0	1	150	84	55	45	34	26	5150504	5122589	5057095	4976879	4806739	4506619	109	486526	5139165	196320	111406	10	19	0	0	0	0	1	0	1	1	0	0	0	0	1	0	0	0	0	0	0	0	0
79046338-f3f9-40fe-b7c9-788b3132d1f7	Oxford	PRJNA604975	0	0	1	0	0	0	1	134	75	51	37	26	21	5178120	5155330	5098741	5007257	4838148	4677912	99	615043	5170550	243543	154043	7	14	1.93	0	1	0	0	0	1	1	0	1	1	1	1	0	0	0	0	0	0	1	1
792f7021-3e8d-44a0-a0bd-1820879ceac3	Oxford	PRJNA604975	1	1	0	1	1	0	1	195	86	50	44	30	22	5074616	5030254	4945312	4903783	4701933	4422634	126	454944	5056901	239895	114337	8	16	3.95	0	1	1	0	1	1	1	0	0	0	1	1	0	0	1	0	0	0	1	0
79367bbe-04cb-43d0-a53b-06adbcf3bccd	Oxford	PRJNA604975	0	0	0	0	0	0	0	167	86	54	44	36	26	5026708	4993073	4918988	4849282	4735141	4393861	119	406208	5016612	186941	107365	10	19	0	0	0	0	1	0	0	0	0	0	0	0	0	0	0	0	0	0	0	0	0
793e226a-c644-4b4d-b71a-3fc83e1e04b9	Oxford	PRJNA604975	0	0	0	0	0	0	1	153	80	52	39	31	24	5168480	5133003	5070126	4978066	4850370	4612029	116	621017	5157166	210986	124847	8	16	0	0	0	0	1	0	0	0	0	0	0	0	1	0	0	0	0	1	0	0	0
79a70a73-c9a0-440f-861e-6bcb942a0124	Oxford	PRJNA604975	0	0	0	0	0	0	0	125	62	42	38	30	20	5167721	5141312	5095102	5070484	4957252	4608083	86	1010507	5159021	303934	131902	5	12	0	0	1	0	0	0	0	0	0	0	0	0	0	0	0	0	0	0	0	0	0
79b258cb-51d8-4b15-bd61-eedbe08a5380	Oxford	PRJNA604975	1	0	0	0	0	0	1	174	90	59	51	35	21	5226030	5188194	5126641	5066330	4759524	4274738	124	505305	5211448	202002	86441	8	17	1.92	0	1	0	0	0	0	0	0	0	0	0	1	0	0	0	0	0	0	0	0
79b290f6-8cdc-45d3-9ae1-b6b30d29135c	Oxford	PRJNA604975	0	1	1	0	1	0	1	296	131	64	51	37	30	5257760	5200155	5041622	4947215	4701380	4463803	171	350185	5227744	151376	86806	12	23	0	0	1	1	0	1	0	0	0	1	1	1	0	0	0	0	0	0	0	1	1
79c9a10f-afd6-4025-b127-1af4da0847ba	Oxford	PRJNA604975	0	0	0	0	0	0	0	186	89	56	45	34	27	5162377	5121138	5044914	4965713	4811215	4587025	121	628449	5144108	150512	107365	9	19	0	0	0	0	1	0	0	0	0	0	0	0	0	0	0	0	0	0	0	0	0
7a1dd53a-fff6-4a7e-abc3-9698bbb5319a	Oxford	PRJNA604975	1	0	0	0	1	0	1	101	69	47	41	32	24	5074348	5060189	5005544	4965945	4841546	4554343	82	620024	5069036	215251	132529	7	15	0	0	0	0	1	0	0	0	0	0	0	0	0	0	0	0	0	0	0	0	0
7a3b378b-508a-4fd1-a1c3-589ddc2bfc32	Oxford	PRJNA604975	1	1	1	1	1	1	1	171	96	63	55	44	28	5125205	5099042	5015033	4966315	4802876	4182171	116	495029	5112775	147661	70399	10	23	0	0	1	1	0	1	1	1	0	1	1	1	1	0	1	1	0	0	0	0	0
7a438f96-bc56-4f2b-9056-401c94203c79	Oxford	PRJNA604975	0	0	0	0	0	0	0	152	73	46	39	29	21	5219700	5183338	5122187	5074192	4932037	4677106	108	620313	5207284	319904	131580	6	13	0	0	0	0	1	0	0	0	0	0	0	0	0	0	0	0	0	0	0	0	0
7a67b1a9-42e8-4cb4-9c5e-24d850009e40	Oxford	PRJNA604975	0	0	0	0	0	0	0	154	97	60	40	31	20	5186876	5159515	5070247	4932797	4781643	4423374	122	757148	5175911	268731	124650	6	14	1.93	0	1	0	0	1	1	1	0	0	0	0	1	0	0	0	0	0	0	0	0
7a6cee1a-282d-4b22-87fc-92147a366876	Oxford	PRJNA604975	1	1	1	0	1	1	1	135	67	43	39	32	26	5221258	5199674	5144267	5116030	5011891	4816395	83	623288	5210834	221395	124115	9	16	0	0	1	0	0	0	0	0	0	1	1	1	0	0	0	0	0	0	0	0	1
7a7c1259-862b-4e4e-9a30-cffae941a969	Oxford	PRJNA604975	0	0	0	0	NA	0	0	141	70	47	42	31	25	5283759	5253306	5199628	5166252	5003982	4792024	95	593389	5270099	203044	111659	7	17	0	0	0	0	1	0	0	0	0	0	0	0	0	0	0	0	0	0	0	0	0
7a95d358-de08-4632-8e4c-27e94e58b1dd	Oxford	PRJNA604975	0	0	0	0	0	0	1	141	89	62	55	41	28	5130729	5102191	5049024	4998839	4744685	4271368	120	360296	5123908	202020	78476	10	23	1.95	0	1	0	0	0	0	0	0	0	0	0	1	0	0	0	0	0	0	0	0
7a977a0f-36d9-4c17-9796-700367af6fb4	Oxford	PRJNA604975	0	0	0	0	0	0	0	113	64	36	32	27	20	4945832	4923203	4858621	4828749	4753617	4499087	86	760936	4936803	262899	184877	6	11	0	0	1	0	0	0	0	0	0	0	0	0	0	0	0	0	0	0	0	0	0
7a9991be-e7b4-45c2-9ada-65fd72f9ec49	Oxford	PRJNA604975	1	0	0	1	1	1	1	198	116	77	71	50	35	5294677	5264777	5155765	5111516	4790566	4267249	137	390096	5279646	107778	65372	13	30	3.79	0	1	0	0	0	1	1	0	0	0	1	1	0	0	0	0	0	0	0	0
7ad5094d-1558-4a52-85bc-ac9cf3319e41	Oxford	PRJNA604975	1	1	0	1	0	0	1	290	135	80	64	47	36	5819074	5753292	5633245	5507525	5224154	4811458	189	412174	5792852	128604	70769	14	29	5.18	0	1	0	0	0	0	0	0	0	0	0	0	0	0	0	0	0	1	0	0
7ae69a48-e4eb-4d34-8d89-ce5351ba1590	Oxford	PRJNA604975	1	0	0	0	0	0	1	54	44	36	34	30	23	4966083	4961791	4943055	4930581	4866823	4615689	48	630590	4964871	262924	125818	7	13	0	0	1	0	0	0	0	0	0	0	0	0	0	0	0	0	0	0	0	0	0
7aef87b3-c813-406b-bd24-bb06f18085a8	Oxford	PRJNA604975	0	0	0	0	0	0	0	63	33	21	20	17	14	5018629	5008848	4983615	4976964	4935110	4830816	42	780319	5014641	611104	314140	4	7	0	0	1	0	0	0	0	0	0	0	0	0	0	0	0	0	0	0	0	0	0
7b147301-33f4-45bc-a668-f6d40c13529e	Oxford	PRJNA604975	1	0	0	0	0	1	1	222	132	78	60	41	25	5582105	5546925	5415168	5294727	4993606	4455795	155	484819	5563948	171424	81205	10	21	1.8	0	1	0	0	0	1	1	0	0	0	0	0	0	0	0	0	0	0	0	0
7b1d8116-d098-4cf6-90e4-bc2bd224c53e	Oxford	PRJNA604975	0	0	0	0	1	0	1	80	54	43	42	35	29	5110918	5100307	5074596	5067018	4944785	4739570	64	459572	5107055	211139	98425	9	18	3.92	0	1	0	0	0	1	1	0	0	0	0	1	0	0	0	0	0	0	0	0
7b2f3125-e080-4c4e-ae17-6aad33ae8362	Oxford	PRJNA604975	0	0	0	0	0	0	0	48	33	25	23	21	14	4902681	4896181	4878531	4864887	4825498	4587073	39	759501	4900883	484583	273311	4	8	0	0	1	0	0	0	0	0	0	0	0	0	0	0	0	0	0	0	0	0	0
7b651a58-7cad-448b-8ae9-42d784f97bba	Oxford	PRJNA604975	0	0	0	0	0	0	0	104	57	39	33	29	25	5084264	5066101	5020545	4981368	4918548	4788748	73	635769	5076561	246207	134695	7	14	0	0	1	0	0	0	0	0	0	0	0	0	0	0	0	0	0	0	0	0	0
7b836033-cd9e-439f-b611-8530ceffbf9e	Oxford	PRJNA604975	0	0	0	0	0	0	0	223	103	51	40	27	21	5310136	5254235	5141998	5061265	4857534	4622932	161	710071	5295609	348161	112992	6	14	0	0	0	0	1	0	0	0	0	0	0	0	0	0	0	0	0	0	0	0	0
7b9a5796-4ff9-4cf3-85e6-4ee32a9c142b	Oxford	PRJNA604975	1	0	0	0	0	0	1	197	90	56	44	38	30	5166385	5120986	5024060	4938609	4852941	4578064	127	422681	5146424	154888	99831	10	20	0	0	1	0	0	0	1	1	0	0	0	0	1	0	0	0	0	0	0	0	0
7bb2ee27-2be3-4514-a8bc-f33b1d0dca9a	Oxford	PRJNA604975	0	0	0	0	0	0	1	102	57	41	38	35	25	4925391	4910627	4879227	4854611	4815107	4475261	70	500005	4919291	224538	110638	8	16	0	0	1	0	0	0	0	0	0	0	0	0	1	0	0	0	0	0	0	0	0
7bb77a24-84ef-4ea7-a621-c66eb14937ad	Oxford	PRJNA604975	0	0	0	0	0	0	0	133	67	44	37	31	22	5131828	5102180	5047940	4999839	4899748	4613151	96	620326	5121586	214103	125955	7	14	1.95	0	0	0	1	0	0	0	0	0	0	0	0	0	0	0	0	0	0	0	0
7bbdd2fc-fff2-4584-b4fe-55068be30c21	Oxford	PRJNA604975	0	0	0	0	0	0	0	102	56	39	32	27	22	5146270	5128468	5080050	5032145	4937498	4767407	73	870383	5140413	255997	162150	6	12	1.95	0	1	0	0	0	0	0	0	0	0	0	0	0	0	0	0	0	0	0	0
7bc4aea8-be8d-41f9-ab0a-995f8a86b406	Oxford	PRJNA604975	1	0	0	0	0	1	1	148	77	46	42	34	24	5387583	5361944	5288841	5260525	5152196	4797563	97	611614	5375635	307624	107387	6	15	0	0	1	0	0	0	0	0	0	0	0	0	0	0	0	0	0	0	0	0	0
7bc90267-6b4a-4ecc-9bdc-2fc82cc69692	Oxford	PRJNA604975	1	0	0	0	0	0	1	153	83	58	45	29	23	5285394	5253892	5197720	5100384	4851246	4651176	116	631019	5275027	193560	122267	8	16	1.9	0	1	0	0	0	0	0	0	0	0	0	1	0	0	0	0	0	0	0	0
7be7096d-79c7-471e-ba24-173b201f4165	Oxford	PRJNA604975	1	0	1	1	0	0	1	129	68	45	37	27	22	5008919	4987232	4927950	4877068	4717709	4535406	85	621062	4998733	232893	124105	7	14	0	0	1	0	0	0	0	0	0	1	1	1	1	0	0	1	0	0	0	1	1
7befd1a2-3529-4528-8786-86c93c9506b1	Oxford	PRJNA604975	0	0	0	0	0	0	0	151	87	64	59	44	30	5169774	5142212	5098139	5065519	4831049	4353361	113	633928	5160964	137890	80910	11	23	1.94	0	1	0	0	0	0	0	0	0	0	0	0	0	0	0	0	0	0	0	0
7bf3f99f-8060-4de0-aab2-3fb54a7416eb	Oxford	PRJNA604975	0	0	1	0	1	0	0	114	69	49	45	33	28	5242556	5229148	5185529	5160614	4974720	4808405	79	343023	5235707	191030	124725	10	18	0	0	1	1	0	1	0	0	0	1	1	1	0	0	0	0	0	0	0	1	1
7bff11f2-5881-4442-87ef-30070b0284d2	Oxford	PRJNA604975	0	0	0	0	1	0	1	128	65	46	38	31	23	5282801	5260426	5216002	5162029	5034851	4755362	82	635551	5271968	360882	97482	6	13	0	0	1	0	0	0	0	0	0	0	0	0	0	0	0	0	1	0	0	0	0
7c02cce1-513b-4216-87ce-4d63c0e32edd	Oxford	PRJNA604975	0	0	0	0	0	0	0	82	58	43	38	33	26	5087176	5077445	5047730	5014626	4935642	4683040	67	360139	5083528	232765	118132	9	17	1.97	0	1	0	0	0	0	0	0	0	0	0	0	0	0	0	0	0	0	1	0
7c04d6dc-ab52-4b08-ac58-f3fb216d0ea8	Oxford	PRJNA604975	0	0	0	0	0	0	0	130	68	47	41	32	22	5073924	5050990	5001961	4958277	4799667	4464794	88	672853	5064192	264489	112982	7	15	0	0	1	0	0	0	0	0	0	0	0	0	0	0	0	0	0	0	0	0	0
7c085e87-a4e3-4012-9d03-b7eec3bae864	Oxford	PRJNA604975	0	0	0	0	0	0	0	84	30	25	23	22	17	4913270	4900573	4887587	4871934	4860943	4680359	37	1183937	4905372	626751	146927	3	9	4.08	0	1	0	0	0	0	0	0	0	0	0	0	0	0	0	0	0	0	0	0
7c1ec2ba-8d86-4850-ad44-8d23f86e18b9	Oxford	PRJNA604975	1	0	0	0	1	0	1	92	65	47	39	29	19	4994190	4979699	4937853	4884916	4718418	4353898	80	741233	4990595	319257	107364	5	12	0	0	0	0	1	0	0	0	0	0	0	0	0	0	0	0	1	0	0	0	0
7c2ecfd7-1350-468b-a79c-a4695c989f66	Oxford	PRJNA604975	1	0	0	0	0	0	1	158	76	50	40	31	23	5052703	5022160	4974207	4902651	4743170	4461190	98	577445	5037378	202797	111889	8	16	0	0	0	0	1	0	0	0	0	0	0	0	1	0	0	0	0	0	0	0	0
7c59be94-88a0-4e09-96b4-3870c671259c	Oxford	PRJNA604975	0	0	0	0	0	0	0	44	28	21	19	19	16	5027239	5022245	5008268	4994844	4994844	4897984	32	679661	5024913	398588	248712	5	8	0	0	0	0	1	0	0	0	0	0	0	0	0	0	0	0	0	0	0	0	0
7c71faaa-bbb8-4b3b-a8df-dd94299a4cd3	Oxford	PRJNA604975	0	0	0	0	0	0	0	142	84	64	56	46	30	4979294	4955661	4914951	4858972	4699391	4182983	107	620504	4971104	143029	84899	11	23	0	0	1	0	0	0	0	0	0	0	0	0	0	0	0	0	0	0	0	0	0
7c749bf3-ddfc-4893-9968-304b2ccf801d	Oxford	PRJNA604975	0	0	0	0	1	0	1	200	94	58	46	34	22	5235461	5194022	5108323	5019390	4852910	4391380	127	581920	5215436	214631	104808	8	16	0	0	1	0	0	0	0	0	0	0	0	0	1	0	0	0	0	0	0	0	0
7c7843cc-7e5c-439e-9876-d00111b2a150	Oxford	PRJNA604975	0	0	0	0	0	0	0	118	53	38	30	25	20	4973031	4949639	4910259	4849429	4758995	4595838	72	628151	4962568	317758	138113	6	12	0	0	1	0	0	0	0	0	0	0	0	0	0	0	0	0	0	0	0	0	0
7c8291e7-d5c7-4f21-a7d8-d3fe2ffa12d0	Oxford	PRJNA604975	0	0	0	0	0	0	0	189	95	59	52	42	31	5308582	5270024	5182097	5130620	4963420	4554986	129	326678	5293109	154103	97150	13	24	0	0	0	0	1	0	0	0	0	0	0	0	0	0	0	0	0	0	0	0	0
7c84cb25-f577-4db9-8f2f-678532b15e01	Oxford	PRJNA604975	0	0	0	0	0	0	0	75	39	27	26	24	20	5115548	5104008	5077801	5072777	5042021	4907265	48	682361	5109859	356777	161851	6	11	1.96	0	1	0	0	0	0	0	0	0	0	0	0	0	0	0	0	0	0	0	0
7c8d72a5-cfe9-4ba9-a73d-225a3cbb2f13	Oxford	PRJNA604975	1	0	0	0	0	0	1	80	42	34	31	24	19	5126010	5111745	5092059	5073305	4971816	4769406	55	931205	5120428	354646	159479	5	11	0	0	1	0	0	0	0	0	0	0	0	0	1	0	0	0	0	0	0	0	0
7ca56ec6-5206-4f19-98fd-a1d0c445dec9	Oxford	PRJNA604975	1	0	0	0	0	0	1	102	58	37	33	27	21	5215880	5198943	5149271	5121934	5028623	4818782	73	763640	5207915	282780	129284	6	12	3.84	0	1	0	0	0	1	1	0	0	0	0	1	0	0	0	0	0	0	0	0
7ca93459-c96f-4dcb-9ef6-51e07741030c	Oxford	PRJNA604975	0	0	0	0	0	0	0	265	177	116	92	65	33	5212458	5170808	5015228	4852873	4405287	3214023	219	281891	5200003	64376	36825	22	49	0	0	1	0	0	0	0	0	0	0	0	0	0	0	0	0	0	0	0	0	0
7caeb06b-fa35-40f9-9133-1ea67c18b998	Oxford	PRJNA604975	1	1	1	0	NA	1	1	149	67	45	39	29	22	5281168	5250512	5200836	5160511	4976729	4749860	91	709908	5267359	204583	136585	7	14	1.9	0	1	1	0	1	0	0	0	1	1	1	1	0	0	0	0	0	0	1	1
7cd48c9d-b99c-4abc-8282-837fd193d31c	Oxford	PRJNA604975	0	0	0	0	1	0	0	130	71	37	29	27	18	5045767	5022950	4952843	4892126	4855898	4542653	92	602466	5037012	273912	144147	6	12	1.99	0	1	0	0	0	0	0	0	0	0	0	0	0	0	0	0	0	0	0	0
7cea4a21-b9dc-4230-bc52-3568a0a1e1b1	Oxford	PRJNA604975	0	0	0	0	1	0	1	129	70	43	37	31	23	5166981	5139683	5078992	5037470	4937437	4669869	95	668625	5157677	215246	113203	6	14	0	0	0	0	1	0	0	0	0	0	0	0	0	0	0	0	0	0	0	0	0
7d26ea27-749f-4095-af81-33454fa868bf	Oxford	PRJNA604975	0	0	0	0	0	0	0	112	64	41	34	25	19	4995490	4974110	4919161	4870007	4707571	4501842	83	751045	4986819	272308	137932	6	12	0	0	1	0	0	0	0	0	0	0	0	0	0	0	0	0	0	0	0	0	0
7d28e4f0-ea18-4170-a879-85663c0cc64a	Oxford	PRJNA604975	0	0	0	0	1	0	0	223	131	86	77	63	36	5335222	5295781	5202617	5137758	4931002	3960732	171	279004	5322204	96635	48818	18	37	1.88	0	1	0	0	0	1	1	0	0	0	0	0	0	0	0	0	0	0	0	0
7d3e9261-139c-487c-94dd-ea4e22269ac5	Oxford	PRJNA604975	0	0	0	0	0	0	1	92	57	42	37	31	26	5189742	5177900	5152378	5122326	5008638	4843307	66	558280	5184468	278366	142667	8	15	0	0	1	0	0	0	0	0	0	0	0	0	0	0	0	0	0	0	0	1	0
7d86349c-7bac-4515-936f-fc68a016e621	Oxford	PRJNA604975	1	0	0	0	0	0	1	315	193	128	101	72	35	5357763	5304265	5142372	4955150	4507297	3142324	236	226295	5336147	58174	34934	27	56	0	0	1	0	0	0	0	0	0	0	0	0	1	0	0	0	0	0	0	0	0
7da27f67-f6f9-4a35-a6fd-d1624b92b5df	Oxford	PRJNA604975	0	0	0	0	0	0	1	53	29	23	23	23	19	4926417	4919599	4907258	4907258	4907258	4777807	34	1036408	4922938	370988	191032	4	8	2.03	0	1	0	0	0	0	0	0	0	0	0	1	0	0	0	0	0	0	1	0
7df55b19-55d4-4965-85ba-fcd5b5b9ddd4	Oxford	PRJNA604975	1	0	0	0	0	0	1	200	100	60	44	35	22	5249877	5203740	5106100	4992862	4845761	4415655	146	577559	5235238	234944	113736	8	16	1.91	0	1	0	0	0	0	0	0	0	0	0	0	0	0	0	0	0	0	0	0
7e066b76-50d7-4bfe-8ea2-f34f9c56b151	Oxford	PRJNA604975	0	0	1	1	0	0	1	136	89	68	61	43	30	5055794	5040483	4992620	4945716	4638261	4177646	99	342510	5047783	138629	76217	12	24	1.98	0	1	0	0	0	0	0	0	1	1	1	1	0	0	1	0	0	0	1	1
7e0b88b2-806d-4a30-81d3-7cba737838c1	Oxford	PRJNA604975	1	0	0	0	NA	0	1	133	67	50	45	38	25	4966236	4937967	4899324	4862487	4735074	4284545	91	373272	4954683	183076	113382	10	18	2.02	0	1	0	0	0	1	1	0	0	0	0	1	0	0	0	0	0	0	0	0
7e2170f0-1a3d-4274-852f-4b0f23c4e1b8	Oxford	PRJNA604975	0	0	0	0	1	0	1	169	116	69	61	44	29	5147944	5123125	5013689	4957924	4658954	4106881	140	359253	5139503	137294	65758	11	25	1.95	0	1	0	0	0	1	1	0	0	0	0	1	0	0	0	0	0	0	0	0
7e2c31ef-70d2-455b-90d5-4bb90c858896	Oxford	PRJNA604975	1	1	1	0	0	0	1	152	84	61	50	32	23	5142792	5120929	5074479	4993199	4707969	4400954	100	597150	5131919	191600	101561	8	16	3.9	0	1	0	0	0	1	1	1	1	1	1	0	0	0	0	0	0	0	1	1
7e38ecab-348b-4876-bea8-ca0be9486a70	Oxford	PRJNA604975	0	0	0	0	0	0	0	114	68	47	41	34	23	5007555	4988502	4938317	4894799	4769312	4379402	88	408035	5001917	203973	129467	9	17	2	0	1	0	0	0	0	0	0	0	0	0	0	0	0	0	0	0	0	0	0
7e44de8b-83f2-4070-a61b-8a872cf3f086	Oxford	PRJNA604975	0	0	0	0	0	0	0	117	60	45	41	38	24	4685560	4668389	4637548	4608508	4563374	4059256	69	617624	4675099	193423	84292	8	17	0	0	1	0	0	0	0	0	0	0	0	0	0	0	0	0	0	0	0	0	0
7e794ac3-4477-409e-883d-e42fd954f6f4	Oxford	PRJNA604975	0	0	0	0	0	0	0	103	58	37	32	26	21	4961040	4941078	4891167	4853892	4766461	4589352	74	619351	4952057	221678	144853	7	14	0	0	0	0	1	0	0	0	0	0	0	0	0	0	0	0	0	0	0	0	0
7e8804cd-5cc2-4e2e-87fc-94d38171f0d0	Oxford	PRJNA604975	0	0	0	0	0	0	0	173	88	45	36	27	23	5118334	5078324	4981241	4916625	4790226	4653174	126	625358	5103900	217677	113229	7	15	0	0	0	0	1	0	0	0	0	0	0	0	0	0	0	0	0	0	0	0	0
7e97cd1a-1755-4f2e-a7d4-021f24c59d3e	Oxford	PRJNA604975	1	0	0	0	1	0	1	209	107	57	42	32	21	5397786	5353642	5242580	5137893	4978190	4547096	141	450941	5377307	252808	113174	8	15	1.86	0	0	0	1	0	0	0	0	0	0	0	1	0	0	0	0	0	0	0	0
7ea1cfbe-6673-4bfe-bbf5-0b97e4dcf08f	Oxford	PRJNA604975	0	0	0	0	NA	0	0	189	91	55	41	33	24	5335399	5294637	5213400	5111313	5007131	4712278	123	626080	5316197	254781	113259	7	16	0	0	0	0	1	0	0	0	0	0	0	0	0	0	0	0	0	0	0	0	0
7ead057b-8672-4719-8ece-6f3b6a57fe8a	Oxford	PRJNA604975	0	0	0	0	0	0	0	140	86	60	46	38	29	5187329	5164899	5095936	4994492	4877000	4572991	107	644503	5178821	167012	96627	10	19	1.93	0	0	0	1	0	0	0	0	0	0	0	0	0	0	0	0	0	0	0	0
7ee7e1ff-c7a7-4379-9b28-9b144dbab81c	Oxford	PRJNA604975	1	0	0	0	1	0	1	177	86	54	49	36	26	5106965	5081137	4999231	4969330	4765129	4392283	98	456370	5088295	196924	81773	9	18	1.97	0	1	0	0	0	1	1	0	0	0	0	1	0	0	0	1	0	0	0	0
7ee7e8a1-f9e1-4f03-b048-1f2df9ed1837	Oxford	PRJNA604975	1	1	1	0	1	0	1	145	72	49	40	32	26	5239641	5213577	5159641	5102382	4963729	4761914	92	308564	5228495	191030	155216	11	19	0	0	1	0	0	0	1	1	0	1	1	1	1	0	0	0	0	0	0	1	1
7ef58802-51a6-404b-935c-8af014454ddc	Oxford	PRJNA604975	0	1	1	1	1	0	1	143	85	53	45	31	22	5256011	5235026	5156037	5105761	4918563	4620620	104	623246	5246536	243530	142802	7	15	0	0	1	1	0	1	1	1	0	1	1	1	1	0	0	1	0	0	0	1	1
7f148adf-f013-45e8-b9db-7df66e278319	Oxford	PRJNA604975	0	0	0	0	0	0	0	155	78	48	41	29	23	5130659	5093001	5026598	4978231	4813108	4612927	109	625497	5114565	214136	113447	7	14	0	0	0	0	1	0	0	0	0	0	0	0	0	0	0	0	0	0	0	0	0
7f3f3deb-a87c-4d5e-ab04-c1165a684b69	Oxford	PRJNA604975	0	0	0	0	0	0	1	203	111	78	71	56	35	5554840	5516582	5445501	5395153	5144411	4370006	143	303388	5539355	132273	55820	15	31	3.61	0	1	0	0	0	1	1	0	0	0	0	1	0	0	0	0	0	0	0	0
7f5b2b0a-c330-48d8-9632-e7bec2c07752	Oxford	PRJNA604975	1	0	0	0	1	0	1	216	109	70	58	40	26	5268525	5223756	5131367	5050996	4774145	4292387	143	360315	5247830	174117	78155	11	21	0	0	1	0	0	0	1	1	0	0	0	0	1	0	0	0	0	0	0	0	0
7f5fec2a-75f0-4d71-ab44-0205e1a8810d	Oxford	PRJNA604975	0	0	0	0	1	0	1	170	92	68	59	49	32	5471773	5437443	5383382	5324379	5170520	4560027	123	351872	5460450	153246	66908	11	25	1.83	0	1	1	0	1	1	1	0	0	0	0	1	0	0	0	0	0	0	0	0
7f6961c0-d77f-41dc-a049-13006b38b07c	Oxford	PRJNA604975	0	0	0	0	1	0	1	162	85	56	45	28	23	5192657	5157507	5084768	5005324	4757475	4551397	118	589142	5180792	213252	107587	8	16	0	0	0	0	1	0	0	0	0	0	0	0	0	0	0	0	0	0	0	0	0
7f7bbe76-7373-46e5-ba14-eba71a8cea4c	Oxford	PRJNA604975	0	0	0	0	0	0	0	131	75	54	47	39	27	5179083	5159841	5105420	5055855	4920603	4480666	87	500292	5167839	192250	83299	9	18	3.87	0	1	0	0	0	0	0	0	0	0	0	0	0	0	0	0	0	0	0	0
7f8bdfc4-ff58-4242-bfde-429f4173ca1b	Oxford	PRJNA604975	1	1	1	1	1	0	1	171	105	72	56	39	28	5258681	5231247	5162296	5039095	4779814	4431559	129	616328	5248552	153018	102709	11	22	0	0	1	1	0	1	1	1	0	1	1	1	1	0	1	1	0	0	0	1	1
7f932369-96ad-44cf-944c-237d5c5697a2	Oxford	PRJNA604975	1	0	0	0	1	0	1	181	101	49	44	29	21	5291668	5256943	5160490	5129252	4891482	4586874	135	658938	5279252	325968	113012	6	13	0	0	0	0	1	0	1	1	0	0	0	0	1	0	0	0	0	0	0	0	0
7f9a4829-2856-49fc-910e-cdfdbb04e7e4	Oxford	PRJNA604975	0	0	0	0	0	0	0	121	61	39	35	27	19	4994221	4971490	4918891	4889895	4763513	4498421	81	880394	4985040	318079	129436	5	12	2.01	0	1	0	0	0	0	0	0	0	0	0	0	0	0	0	0	0	0	0	0
7fa16a14-77e0-4c8b-a0be-29a9458f4009	Oxford	PRJNA604975	0	0	0	0	0	0	0	103	52	38	36	29	20	5090351	5068608	5035520	5021709	4929538	4602680	70	785937	5082445	278865	132475	6	12	0	0	1	0	0	0	0	0	0	0	0	0	0	0	0	0	0	0	0	0	0
7fa8e955-8329-4193-9dcc-f10d8214887f	Oxford	PRJNA604975	0	0	0	0	0	0	0	179	100	57	49	38	25	5205943	5169249	5072590	5016439	4835190	4375739	130	527839	5190356	214395	95548	9	18	1.93	0	0	0	1	0	0	0	0	0	0	0	0	0	0	0	0	0	0	0	0
7faab318-09be-4d5f-bd78-0f6732b4c2a4	Oxford	PRJNA604975	1	0	0	0	1	1	1	85	48	37	31	27	20	4885169	4871502	4842358	4805457	4741924	4498120	59	665707	4878887	302543	117994	6	12	0	0	1	0	0	0	1	1	0	0	0	0	1	0	0	0	0	0	0	0	0
7fafdadd-f73a-448f-94c8-293286fc86f7	Oxford	PRJNA604975	0	0	0	0	1	0	1	126	69	49	41	29	21	5090688	5070488	5021777	4969665	4777722	4499084	85	460242	5081698	268756	132134	7	14	0	0	1	0	0	0	1	1	0	0	0	1	1	0	0	0	0	0	0	0	0
7fb9f681-72dc-4dbb-bd06-603b46a42b5b	Oxford	PRJNA604975	1	0	0	1	1	0	1	186	110	74	68	48	31	5195335	5163492	5076213	5031325	4734013	4130527	138	445358	5183211	135653	61358	12	27	0	0	1	1	0	1	0	0	0	1	0	1	1	0	0	0	0	0	0	0	0
7fca96aa-7a29-43b5-b1b3-26b83ead940f	Oxford	PRJNA604975	1	0	0	0	1	0	1	176	83	54	48	38	25	5251993	5219333	5142476	5102576	4935191	4484769	106	612782	5235842	197292	94069	8	17	0	0	1	1	0	1	1	1	0	0	0	0	1	0	0	0	0	0	0	0	0
7fcd9424-be3b-413b-a65a-b731afec602a	Oxford	PRJNA604975	0	0	0	0	0	0	0	122	60	43	40	36	28	4778032	4757323	4720092	4699868	4622437	4334598	72	496253	4766731	177369	99157	10	19	2.1	0	1	0	0	0	0	0	0	0	0	0	0	0	0	0	0	0	0	0	0
7fe4ebe0-49d1-4dde-a356-a99a1a7836bb	Oxford	PRJNA604975	0	0	0	0	0	0	0	93	43	27	25	22	15	4961743	4944021	4911243	4895354	4859593	4599380	59	738221	4954524	481517	218221	4	9	0	0	1	0	0	0	0	0	0	0	0	0	0	0	0	0	0	0	0	0	0
7fea751c-bf6f-409f-a876-b7fd3c72e6d2	Oxford	PRJNA604975	0	0	0	0	0	0	0	89	49	32	29	26	22	5024801	5008319	4961759	4942816	4898131	4766641	64	708836	5018145	325208	133691	5	11	0	0	0	0	1	0	0	0	0	0	0	0	0	0	0	0	0	0	0	0	0
8000719e-38b8-447d-b087-a08d4f15bd2e	Oxford	PRJNA604975	0	0	0	0	1	0	1	55	40	32	30	28	22	4943071	4938808	4921667	4905911	4864985	4643698	43	749427	4940819	244174	133041	6	13	0	0	1	0	0	0	0	0	0	0	0	0	0	0	0	0	0	0	0	0	0
8012117f-4aaa-4dcf-a884-5b26358f673e	Oxford	PRJNA604975	0	0	0	0	0	0	0	201	121	87	74	54	30	5168143	5135466	5051075	4959110	4632202	3735651	150	344965	5156041	104809	48921	15	33	0	0	1	0	0	0	0	0	0	0	0	1	0	0	0	0	0	0	0	0	0
803ca1f3-942d-40c2-b95f-96e638b2960f	Oxford	PRJNA604975	1	0	0	0	1	1	1	148	72	53	46	34	24	5017543	4992526	4938254	4894073	4695130	4317343	88	472148	5002382	189395	116300	10	18	6	0	1	0	0	0	1	1	0	0	0	1	0	0	0	0	1	0	0	0	0
803fee06-cb68-424e-8a7b-873c2f3a2387	Oxford	PRJNA604975	0	0	0	0	0	0	0	213	103	54	45	32	25	5210441	5165373	5065399	5006718	4814955	4562898	140	552159	5189552	193484	117485	9	18	3.85	0	1	0	0	0	0	0	0	0	0	0	0	0	0	0	0	0	0	0	0
80404ee5-3479-4dc0-b948-cfd0af3edda4	Oxford	PRJNA604975	0	0	0	0	0	0	0	126	68	48	42	30	24	5166906	5145725	5096728	5057166	4878300	4649020	84	589160	5156761	209969	107377	7	15	1.94	0	0	0	1	0	0	0	0	0	0	0	0	0	0	0	0	0	0	0	0
805f4cc1-c4a3-4263-b658-f8504eb1ea5a	Oxford	PRJNA604975	0	0	0	0	0	0	1	127	70	51	47	36	22	5003804	4980546	4932240	4902637	4734198	4207283	90	653896	4994988	217092	96369	7	15	0	0	1	0	0	0	1	1	0	0	0	0	1	0	0	0	0	0	0	0	0
8076d8de-fd45-4e62-9582-00102e05aa20	Oxford	PRJNA604975	1	0	0	0	NA	0	1	209	98	58	48	35	25	5213935	5164979	5075117	5002981	4808420	4470022	141	625414	5194931	186755	107365	8	18	0	0	0	0	1	0	1	1	0	0	0	0	1	0	0	0	1	0	0	0	0
80897bb9-bd5a-4d7a-b4d3-b558ff3f487c	Oxford	PRJNA604975	1	1	1	0	1	0	1	162	86	53	41	33	26	5235158	5210202	5134196	5051077	4913703	4682311	103	512270	5221126	177030	124115	10	18	0	0	1	1	0	1	0	0	0	1	1	1	0	0	0	0	0	0	0	1	1
80945c58-367c-40d8-ad83-8d7b3865923e	Oxford	PRJNA604975	0	0	0	0	1	0	1	73	44	30	29	28	21	4944716	4935224	4905532	4899907	4884405	4625935	52	607937	4940320	256924	156829	7	13	4.05	0	1	0	0	0	0	0	0	0	0	0	0	0	0	0	0	0	0	0	0
80ab435c-3e5c-4234-bb62-de59923844d6	Oxford	PRJNA604975	1	1	1	0	1	0	1	147	79	58	47	32	26	5041678	5022644	4979063	4895352	4666644	4477376	90	645026	5030432	206482	109203	9	17	0	0	1	1	0	1	1	1	1	1	1	1	0	0	0	0	0	0	0	1	1
80dd2dff-d554-4736-a4e7-9ec5b05c86d0	Oxford	PRJNA604975	0	0	0	0	1	0	1	127	48	37	36	32	23	4826750	4807716	4785453	4777744	4692365	4375731	58	639990	4814278	198044	109308	6	13	2.08	0	1	0	0	0	0	0	0	0	0	0	0	0	0	0	0	0	0	0	0
80f189f9-667c-4a3b-87b6-7adc140fd9fd	Oxford	PRJNA604975	1	1	1	1	1	0	1	195	106	65	56	35	25	5316692	5281329	5182667	5117343	4783333	4425020	138	630476	5302718	171586	96144	9	19	0	0	1	1	0	1	1	1	0	1	1	1	0	0	0	0	0	0	0	1	1
80f2cd9c-6f09-440c-85ed-6a236138bb90	Oxford	PRJNA604975	1	1	1	0	1	0	1	122	61	44	41	31	25	4930489	4908075	4869006	4847920	4707877	4487602	82	693662	4922117	216774	96548	7	15	2.03	0	1	1	0	1	0	0	0	1	1	1	0	0	0	0	0	0	0	0	0
8171ba30-7528-47b7-803b-0fd6d834c17b	Oxford	PRJNA604975	0	0	1	0	0	0	0	213	121	72	62	43	29	5204196	5164571	5036130	4967939	4669415	4170068	155	518732	5187648	136555	69569	12	25	0	0	1	0	0	0	0	0	0	1	1	1	0	0	0	0	0	0	0	0	0
817bd7eb-330c-4217-abef-39c9cbfbe29e	Oxford	PRJNA604975	0	0	1	0	0	0	0	148	79	51	45	29	24	5065450	5038315	4963878	4927453	4670795	4501572	102	587170	5054209	191030	124825	9	17	0	0	1	0	0	0	0	0	0	1	1	1	0	0	0	0	0	0	0	1	1
8188e7b8-d1d3-4366-ae03-890e2fb7795e	Oxford	PRJNA604975	0	0	0	0	NA	0	1	190	121	90	79	60	35	5310722	5282284	5210350	5137904	4822195	3938632	146	296502	5300823	94782	49736	17	36	0	0	1	0	0	0	1	1	0	0	0	0	1	0	0	0	0	0	0	0	0
8189ec04-3196-4bfe-a17a-85f3f0672e68	Oxford	PRJNA604975	0	0	0	0	0	0	0	90	43	34	33	33	29	5090119	5076677	5057933	5051427	5051427	4917068	52	533287	5082871	211419	135978	9	16	1.97	0	1	0	0	0	0	0	0	0	0	0	0	0	0	0	0	0	1	0	0
818cae84-5868-449e-a0d1-5ceee4ce2bc8	Oxford	PRJNA604975	0	0	0	0	NA	0	0	141	83	52	41	26	19	5374016	5346445	5271838	5197592	4956973	4694360	109	678799	5364047	291670	148111	7	14	5.59	0	1	0	0	0	1	1	0	0	0	0	0	0	0	0	0	0	0	0	0
818d39d0-e008-4148-ba53-f4a3a24e0387	Oxford	PRJNA604975	0	0	0	0	0	0	0	80	44	33	32	28	22	4934841	4920450	4896408	4891051	4818083	4586386	56	686338	4929108	237684	129552	6	12	2.03	0	1	0	0	0	0	0	0	0	0	0	0	0	0	0	0	0	0	0	0
818dafd5-9a79-4172-bc8c-e0cb619f84bb	Oxford	PRJNA604975	0	0	0	0	1	0	1	79	52	37	35	28	21	5065966	5055914	5022089	5010878	4914902	4672397	60	671216	5060990	282780	158825	6	13	1.98	0	1	0	0	0	0	0	0	0	0	0	0	0	0	0	0	0	0	0	0
819760a0-d141-4ed4-8c64-e2218240e372	Oxford	PRJNA604975	0	0	0	0	0	0	0	111	55	40	37	32	20	5210346	5191154	5155296	5136299	5059220	4640220	71	778605	5202297	283908	164034	6	12	0	0	1	0	0	0	0	0	0	0	0	0	0	0	0	0	0	0	0	0	0
819b85b6-2709-46ad-8004-087c5bcb6947	Oxford	PRJNA604975	1	0	0	0	1	0	1	131	56	33	29	28	24	5172263	5146063	5098481	5070606	5059345	4915561	77	492965	5159953	262596	173214	8	13	3.88	0	1	0	0	0	0	0	0	0	0	0	0	0	0	0	0	0	0	0	0
81b18052-0e59-46c2-9216-475949fef736	Oxford	PRJNA604975	0	0	0	0	0	0	0	55	32	24	24	24	19	4756601	4750468	4731012	4731012	4731012	4557572	34	658826	4752016	290860	167234	6	11	0	0	1	0	0	0	0	0	0	0	0	0	0	0	0	0	0	0	0	0	0
81dee874-8221-4832-a3b6-a5e8c07b3aa3	Oxford	PRJNA604975	0	0	0	0	0	0	0	159	99	65	59	44	31	5324871	5295677	5220358	5176665	4900926	4407364	129	303469	5316340	170576	78474	13	24	1.88	0	1	0	0	0	0	0	0	0	0	0	0	0	0	0	0	0	0	0	0
82033e75-58a7-484c-a371-69e33f478d4d	Oxford	PRJNA604975	1	0	0	0	0	0	1	106	41	28	24	22	19	5022610	5004159	4969241	4939602	4909451	4814966	53	800505	5012072	269519	198326	6	11	0	0	1	0	0	0	0	0	0	0	0	0	0	0	0	0	0	0	0	0	0
82241459-2948-4aed-81a6-5d1a7461a835	Oxford	PRJNA604975	0	0	0	0	1	0	1	140	74	48	43	33	24	5163894	5135294	5077093	5041750	4881343	4606477	97	594372	5151337	202686	113203	7	16	0	0	0	0	1	0	0	0	0	0	0	0	0	0	0	0	0	0	0	0	0
82281a7a-0e6c-4d84-8f99-a2bebcd1d62c	Oxford	PRJNA604975	0	0	0	0	0	0	0	72	33	27	25	22	15	4850472	4838872	4822359	4806706	4757194	4480481	41	1043276	4844520	456405	168233	4	8	4.13	0	1	0	0	0	0	0	0	0	0	0	0	0	0	0	0	0	0	0	0
8259218e-f654-43e8-a948-66522c2edccd	Oxford	PRJNA604975	0	1	1	0	1	0	1	132	80	60	51	31	26	5107624	5089261	5045994	4983601	4645348	4468746	94	621094	5098979	173800	93479	8	18	0	0	1	1	0	1	1	1	1	1	1	1	0	0	0	0	0	0	0	1	1
8267e001-3729-4219-bcda-f458d7fb41d7	Oxford	PRJNA604975	1	1	1	0	1	0	1	158	57	35	30	30	21	4941639	4911393	4851164	4812645	4812645	4488133	76	900809	4925631	222230	137710	6	12	0	0	1	0	0	0	0	0	0	0	0	0	0	0	0	0	0	0	0	0	0
826a2752-463c-4821-87c6-97039800e481	Oxford	PRJNA604975	0	0	0	0	0	0	1	85	44	32	27	24	20	5190662	5176395	5152371	5114054	5068756	4933836	55	896764	5183840	458502	129284	4	10	1.93	0	1	0	0	0	1	1	0	0	0	0	1	0	0	0	0	0	0	0	0
826d3323-3fac-44c4-b30e-9be1fbbdc303	Oxford	PRJNA604975	0	0	0	0	0	0	0	229	110	55	47	35	25	5153455	5097129	4956576	4896165	4718685	4367675	163	581944	5132935	203044	107377	9	18	0	0	0	0	1	0	0	0	0	0	0	1	0	0	0	0	0	0	1	0	0
82962f82-b8a9-4c84-bf64-374a72959c2b	Oxford	PRJNA604975	0	0	0	0	1	0	1	173	117	90	81	59	33	4907785	4891035	4830119	4757401	4370848	3479745	126	213377	4897653	84610	41390	18	38	0	0	1	0	0	0	0	0	0	0	0	0	0	0	0	0	0	0	0	0	0
82990b20-3277-46e6-9fc3-5c3857c5cfff	Oxford	PRJNA604975	0	0	0	0	0	0	1	169	87	46	39	32	24	5013805	4978164	4881747	4829554	4729567	4438593	118	493323	5000634	198325	113764	8	17	2	0	1	0	0	0	0	0	0	0	0	0	0	0	0	0	0	0	0	0	0
82a258c9-b322-4622-a8a6-970ce9c4c716	Oxford	PRJNA604975	1	0	0	0	0	0	1	166	88	59	50	40	28	5138393	5101139	5031807	4970426	4829808	4413680	123	473528	5125620	163966	90276	10	20	0	0	1	0	0	0	0	0	0	0	0	0	1	0	0	0	0	0	0	0	0
82bd9f84-546c-4180-b751-8dbd36ae5582	Oxford	PRJNA604975	0	0	0	1	1	0	1	250	119	65	57	39	30	5215470	5158689	5040115	4983085	4713125	4386544	165	375883	5190642	196889	81953	11	23	0	0	1	1	0	1	0	0	0	0	0	1	1	0	0	1	0	0	0	0	0
82e77803-3879-4839-9708-02fe7aea74c8	Oxford	PRJNA604975	0	0	0	0	0	0	0	119	70	50	43	32	26	5125018	5104884	5054073	5004922	4843008	4617410	86	589161	5116266	203044	107290	7	16	0	0	0	0	1	0	0	0	0	0	0	0	0	0	0	0	0	0	0	0	0
82e9d2da-666c-4131-99b5-9e082bba872f	Oxford	PRJNA604975	0	0	0	0	1	0	1	246	108	65	60	43	29	5276742	5213828	5114875	5074352	4820200	4355122	166	408623	5254563	155602	88350	12	23	3.81	0	1	0	0	0	1	1	0	0	0	0	1	0	0	0	0	0	0	0	0
82edd306-6d05-45e0-8db9-78cde632bb09	Oxford	PRJNA604975	0	0	0	0	0	0	0	128	64	41	39	31	23	5113189	5088256	5037808	5023362	4897112	4640831	89	537008	5105044	271546	137747	7	14	0	0	1	0	0	0	0	0	0	0	0	0	0	0	0	0	0	0	0	0	0
831a92e0-cc18-40de-bcec-4a5eb9e4af59	Oxford	PRJNA604975	0	0	1	0	0	0	1	195	115	82	66	47	32	5302186	5266896	5188856	5079458	4792222	4302387	146	309948	5288439	147834	65128	13	26	1.89	0	1	0	0	0	1	1	0	1	1	1	1	0	0	0	0	0	0	0	0
832667fd-6260-422e-b853-eeeb7cc35bfd	Oxford	PRJNA604975	0	0	0	0	0	0	1	128	64	36	33	24	18	5267103	5240921	5177777	5160334	5034073	4801512	86	616703	5257206	337239	198332	6	11	0	0	1	0	0	0	1	1	0	0	0	0	1	0	0	0	0	0	0	0	0
8331825e-2246-44a8-8ba0-e5795c936d87	Oxford	PRJNA604975	0	0	0	0	1	0	1	142	80	50	40	30	22	5212530	5187612	5111165	5044253	4879973	4596983	101	663515	5202059	320524	110821	6	13	0	0	1	0	0	0	0	0	0	0	0	0	0	0	0	0	1	0	0	0	0
836da484-0b6c-45d1-995d-01a36533c9b4	Oxford	PRJNA604975	0	0	0	0	0	0	0	290	167	111	94	60	32	5361688	5307720	5171440	5058536	4505188	3501151	220	357699	5343779	74794	34952	20	45	1.87	0	1	0	0	0	0	0	0	0	0	0	0	0	0	0	0	0	0	0	0
83908ab8-a53a-4818-ba4e-06f88391c409	Oxford	PRJNA604975	0	0	0	0	0	0	0	262	171	118	99	59	35	5206424	5177306	5056539	4920457	4258104	3449691	189	273875	5189748	81998	32304	21	47	5.78	0	1	0	0	0	0	0	0	0	0	0	0	0	0	0	0	0	0	0	0
839766ee-1166-4b4a-afa0-a84770b6e058	Oxford	PRJNA604975	0	0	0	0	0	0	0	63	39	28	26	25	19	4893543	4884710	4857053	4844756	4834040	4622102	45	573427	4888990	360803	167085	5	11	0	0	1	0	0	0	0	0	0	0	0	0	0	0	0	0	0	0	0	0	0
83f5df28-5d12-4458-82c0-7b01fc2e4917	Oxford	PRJNA604975	0	0	0	0	0	0	0	156	84	49	40	34	24	5131006	5094998	5022237	4961434	4865674	4526125	121	625922	5120573	203044	107377	8	16	1.95	0	0	0	1	0	0	0	0	0	0	0	0	0	0	0	0	0	0	0	0
8429e101-3cec-431a-a669-66166b5a88dc	Oxford	PRJNA604975	1	0	0	0	1	0	1	159	87	53	45	36	24	5141118	5110900	5029496	4970222	4836613	4420881	112	570837	5127744	227639	105022	7	16	0	0	0	0	1	0	1	1	0	0	0	0	1	0	0	0	1	0	0	0	0
8466a447-ad87-48c1-acd2-f7fd594db831	Oxford	PRJNA604975	0	0	0	0	0	0	0	98	42	34	30	26	18	4767982	4753746	4733565	4706775	4643557	4342280	50	744393	4758933	374211	166341	5	11	0	0	1	0	0	0	0	0	0	0	0	0	0	0	0	0	0	0	0	0	0
846d8e4c-56ed-4350-909f-40b88d683b0f	Oxford	PRJNA604975	0	0	1	0	1	0	1	108	64	48	42	30	22	5048950	5034193	4992337	4954707	4738166	4472035	73	623264	5040737	191041	136588	8	15	1.98	0	1	1	0	1	1	1	0	1	1	1	1	0	0	0	0	0	0	1	1
847a45d2-6a84-4fc4-b892-ae507e84e660	Oxford	PRJNA604975	1	NA	0	0	1	1	1	239	138	84	63	41	31	5141623	5100992	4969882	4829038	4481652	4112758	175	322851	5125511	118909	68949	13	27	0	0	1	0	0	0	1	1	0	0	0	1	1	0	0	0	0	0	0	0	0
848462b4-fb45-4e7c-91c1-e5d46f940f79	Oxford	PRJNA604975	1	0	0	0	0	0	1	154	76	54	42	32	25	5274697	5245156	5192056	5105347	4947962	4710714	100	481323	5261822	265332	95641	8	15	0	0	0	0	1	0	0	0	0	0	0	0	1	0	0	0	0	0	0	0	0
84891535-ce22-405a-91ef-2ae3d5fde0dc	Oxford	PRJNA604975	0	0	0	0	0	0	0	115	63	37	34	31	21	4734971	4711152	4658146	4634275	4599085	4199646	87	644638	4727405	236165	93671	6	13	2.12	0	1	0	0	0	0	0	0	0	0	0	0	0	0	0	0	0	0	0	0
84a0236e-e3e5-4c86-b3df-d3e236927752	Oxford	PRJNA604975	0	0	0	0	0	0	1	243	113	70	54	36	28	5295863	5242863	5148193	5038449	4789870	4519635	160	622818	5274640	154219	95816	10	21	0	0	0	0	1	0	0	0	0	0	0	0	0	0	0	0	0	0	0	0	0
84be9685-7806-44ee-a897-34167be285bb	Oxford	PRJNA604975	0	0	0	0	NA	0	0	137	81	57	50	42	27	5059807	5033043	4984702	4935505	4786200	4237983	107	351643	5052002	204328	77741	10	21	0	0	1	0	0	0	0	0	0	0	0	0	0	0	0	0	0	0	0	0	0
84c0d5e7-86e5-426f-89f9-824082ab7de2	Oxford	PRJNA604975	0	0	0	0	NA	0	0	264	120	63	53	41	28	5231854	5170152	5043304	4973905	4776152	4307589	171	625059	5203212	173279	63801	9	21	3.84	0	1	0	0	0	0	0	0	0	0	0	0	0	0	0	0	0	0	0	0
84cc6e9e-7b6f-45aa-80a9-80da77af9686	Oxford	PRJNA604975	0	0	0	0	0	0	0	135	71	36	36	24	17	5063807	5038590	4958056	4958056	4791184	4532137	91	616818	5053238	269262	198328	6	11	0	0	1	0	0	0	0	0	0	0	0	0	0	0	0	0	0	0	0	0	0
85097687-5310-436c-846f-91dcd25f1d11	Oxford	PRJNA604975	0	0	0	0	0	0	0	87	37	29	29	25	20	4872408	4858728	4842977	4842977	4768138	4593465	42	861743	4862112	447347	133180	4	10	0	0	1	0	0	0	0	0	0	0	0	0	0	0	0	0	0	0	0	0	0
850ec7ec-d1a8-4d95-b174-91d300c6a864	Oxford	PRJNA604975	0	0	0	0	0	0	0	74	44	35	34	30	23	5053910	5044469	5024748	5019006	4948690	4709902	51	660340	5049037	282485	126305	6	13	1.98	0	1	0	0	0	0	0	0	0	0	0	0	0	0	0	0	0	0	0	0
85140a7a-2455-4a94-87ad-84e31f5f91d7	Oxford	PRJNA604975	0	0	0	0	0	0	0	271	123	76	68	43	30	5108709	5061520	4960476	4905407	4544194	4082069	157	483136	5084523	146423	60305	12	26	1.97	0	1	0	0	0	0	0	0	0	0	0	0	0	0	0	0	0	0	0	0
8514358d-af65-42ff-ac99-6489efa88642	Oxford	PRJNA604975	0	0	0	0	0	0	0	118	63	36	30	22	17	5079880	5052248	4993246	4954761	4831210	4656254	92	870458	5072179	364388	142311	5	10	0	0	1	0	0	0	0	0	0	0	0	0	0	0	0	0	0	0	0	0	0
857373c5-646b-4b1d-87a0-4718564e36f5	Oxford	PRJNA604975	0	0	0	0	0	0	0	110	73	57	56	47	35	4702291	4689135	4658877	4651273	4506512	4085706	83	277158	4696067	125695	68594	13	26	0	0	1	0	0	0	0	0	0	0	0	0	0	0	0	0	0	0	0	0	0
8574cb53-8606-44a3-a628-90448d3c0a04	Oxford	PRJNA604975	0	0	0	0	1	0	1	129	57	36	32	28	23	5234648	5204709	5164749	5138988	5073868	4875739	85	741536	5224040	363055	147338	5	11	0	0	1	0	0	0	0	0	0	0	0	1	1	0	0	0	0	0	0	0	0
85859366-28ef-4afb-9d22-2b3c7d7fa551	Oxford	PRJNA604975	0	0	0	0	0	0	0	100	61	42	41	33	22	4989653	4970865	4927995	4922217	4778501	4390828	79	747754	4983613	262769	98473	6	14	0	0	1	0	0	0	0	0	0	0	0	0	0	0	0	0	0	0	0	0	0
8589e647-e84b-4f78-b075-5b436fddc7a6	Oxford	PRJNA604975	1	0	0	0	0	1	1	145	72	49	40	30	21	5180460	5145360	5094299	5034454	4901188	4603947	106	577542	5169008	305365	113199	6	14	0	0	0	0	1	0	0	0	0	0	0	0	0	0	0	0	0	0	0	0	0
85aa0bdd-a35a-4c3d-8e51-7e32ab106f40	Oxford	PRJNA604975	0	0	0	0	0	0	0	150	75	48	40	29	22	5063957	5030562	4970432	4915988	4751006	4522425	108	577548	5052327	202686	131230	7	15	0	0	0	0	1	0	0	0	0	0	0	0	0	0	0	0	0	0	0	0	0
861440b2-f103-42b2-b815-2246343f8f1a	Oxford	PRJNA604975	1	1	1	1	1	0	1	208	99	68	53	35	30	5293981	5253899	5174418	5060790	4763727	4600959	129	387011	5273918	171093	88371	11	22	0	0	1	1	0	1	1	1	0	1	1	1	1	0	0	1	0	0	0	1	1
862596f9-28e1-427b-865f-1c9a2ff02ee5	Oxford	PRJNA604975	0	0	0	0	0	0	0	122	70	40	33	31	26	5079915	5057962	4987367	4939333	4895636	4732415	90	473086	5072928	228133	112767	8	16	0	0	1	0	0	0	0	0	0	0	0	0	0	0	0	0	0	0	0	0	0
864e44dd-0c85-47a8-8227-28ad127c7997	Oxford	PRJNA604975	0	0	0	0	1	0	1	115	65	50	46	41	34	5123662	5108704	5074337	5049905	4969203	4748620	75	505847	5115414	164477	89330	10	20	3.91	0	1	0	0	0	1	1	0	0	0	0	1	0	0	0	0	0	0	0	0
865ad652-9ed3-44d1-bc67-958cc379291a	Oxford	PRJNA604975	0	0	0	0	0	0	0	123	62	39	32	26	18	5118301	5092830	5045015	4991526	4903687	4645396	83	668754	5107719	362191	185771	5	10	1.96	0	0	0	1	0	0	0	0	0	0	0	0	0	0	0	0	0	0	0	0
867b8637-e7e0-476b-ab5d-3feb0b8218b8	Oxford	PRJNA604975	1	0	0	0	0	0	1	164	76	47	40	30	24	5246690	5212075	5147937	5099883	4959250	4718523	97	661117	5228152	214291	113471	6	15	1.91	0	0	0	1	0	0	0	0	0	0	0	1	0	0	0	0	0	0	0	0
[truncated: 7,133 more rows]
[truncated: 165 more columns]
